# Supplementary material for: Identification of intrinsic genes across general hypertension, hypertension with left ventricular remodeling, and uncontrolled hypertension
Source: Front Cardiovasc Med. 2022 Oct 6;9:992284. doi: 10.3389/fcvm.2022.992284 (PMC9582241; doi:10.3389/fcvm.2022.992284)
Supplement: Supplementary file 1 [file Table_1.xlsx]

## Sheet: Limma
probe_id	logFC	AveExpr	t	P.Value	B	symbol
7896746	0.0825157	8.09336	0.394431	0.695261	-5.16385	MTND1P23
7896759	-0.0482593	7.20863	-0.770166	0.445518	-5.00578	LINC01128
7896761	0.0338976	6.74719	0.587605	0.559948	-5.09506	SAMD11
7896779	0.0224632	7.29135	0.37552	0.709166	-5.16915	KLHL17
7896798	0.0333532	7.15305	0.639126	0.526216	-5.07224	PLEKHN1
7896817	-0.00191692	6.84023	-0.0260944	0.979306	-5.22031	ISG15				L
7896822	0.0214607	6.66408	0.419754	0.676808	-5.15636	AGRN
7896859	0.0376737	5.75055	0.811564	0.421624	-4.98231	MIR200B
7896861	0.072262	3.84968	1.08683	0.283318	-4.79663	MIR200A
7896863	-0.0147296	6.05496	-0.300718	0.765115	-5.18756	MIR429
7896865	0.00481423	7.40723	0.0850661	0.932614	-5.21792	TTLL10
7896878	0.0175989	7.96617	0.222413	0.825072	-5.2025	B3GALT6
7896882	0.0148754	6.58492	0.338243	0.736867	-5.17883	SCNN1D
7896908	0.0112895	7.5482	0.175565	0.86148	-5.2093	PUSL1
7896917	0.0173993	7.91436	0.158591	0.874752	-5.21137	CPTP
7896921	0.0478576	6.95675	1.0961	0.279289	-4.7895	TAS1R3
7896929	-0.0134155	6.93452	-0.206223	0.837615	-5.20503	VWA1
7896952	-0.0685177	7.9815	-0.92733	0.359061	-4.91044	ATAD3A
7896985	-0.012663	7.45413	-0.187643	0.852061	-5.2077	MIB2
7897026	-0.0755471	5.73209	-1.27791	0.20831	-4.63841	CALML6
7897034	0.0193257	6.74229	0.387151	0.700602	-5.16592	GABRD
7897044	-0.0311614	7.54402	-0.39224	0.696867	-5.16448	PRKCZ
7897066	0.0552025	5.94153	0.846711	0.401962	-4.96146	FAAP20
7897068	0.0734007	9.74888	0.945352	0.349894	-4.89843	SKI
7897078	-0.0283012	9.2259	-0.466863	0.643014	-5.14119	RER1
7897089	0.0589129	8.12836	0.858239	0.395639	-4.95443	PLCH2
7897119	-0.00486818	7.74076	-0.0736174	0.941665	-5.21858	PRXL2B
7897128	-0.0686077	6.39813	-1.02062	0.313286	-4.84593	ACTRT2
7897132	0.00039786	6.12884	0.00839237	0.993344	-5.22053	PRDM16
7897154	0.0258185	6.3714	0.562405	0.576834	-5.10555	ARHGEF16
7897172	-0.0820709	9.27346	-1.03094	0.30848	-4.83844	TPRG1L
7897179	0.0414206	6.63618	0.857122	0.396249	-4.95512	TP73
7897196	0.0465345	5.97367	1.06117	0.294686	-4.81608	CCDC27
7897210	0.0561258	7.92913	1.03106	0.308421	-4.83835	DFFB
7897227	-0.0246353	5.62464	-0.404742	0.687724	-5.16085	AJAP1
7897236	-0.112212	10.4143	-1.82649	0.0749001	-4.06066	KCNAB2
7897257	0.00626023	6.53654	0.147046	0.8838	-5.21266	RNF207
7897263	0.152493	6.74581	2.07824	0.0438441	-3.73988	RNF207
7897277	-0.00402568	5.74152	-0.0723001	0.942707	-5.21865	LINC00337
7897280	0.000676048	6.05884	0.0110733	0.991218	-5.22052	HES3
7897288	-0.0482435	6.97024	-0.817149	0.418461	-4.97905	ESPN
7897295	0.0145424	5.95594	0.275546	0.78425	-5.19285	TAS1R1
7897305	0.00553597	7.15638	0.116263	0.907999	-5.21562	ZBTB48
7897322	0.0072377	6.95243	0.133203	0.89467	-5.21408	PHF13
7897329	-0.0252413	6.83554	-0.395014	0.694834	-5.16368	THAP3
7897339	0.0627218	7.06812	0.996675	0.324638	-4.86304	CAMTA1
7897370	-0.0961542	10.0743	-2.1267	0.0393722	-3.6745	VAMP3
7897378	-0.131912	7.18835	-1.61539	0.113724	-4.30364	PER3
7897404	-0.0408722	10.0342	-0.642877	0.523803	-5.0705	PARK7
7897416	0.0520783	6.23514	0.779337	0.440157	-5.00069	SLC45A1
7897426	0.0567886	5.72727	0.490357	0.626437	-5.13303	CA6
7897441	-0.0369937	8.87609	-0.400716	0.690663	-5.16203	H6PD
7897449	0.155046	6.84711	2.10562	0.0412652	-3.70307	SPSB1
7897460	0.014338	7.12755	0.183479	0.855306	-5.20827	SLC25A33
7897469	0.0631432	7.0271	1.16886	0.249063	-4.73159	TMEM201
7897482	-0.0386038	9.54524	-0.547367	0.587027	-5.11159	PIK3CD
7897509	0.00975032	6.48439	0.146409	0.8843	-5.21273	NMNAT1
7897522	-0.156942	7.32482	-1.26193	0.213949	-4.65254	RBP7
7897527	-0.059489	9.07104	-1.43981	0.157345	-4.48637	UBE4B
7897561	-0.107069	8.49564	-1.53082	0.133322	-4.39391	KIF1B
7897620	-0.155893	11.3455	-1.96985	0.0554832	-3.88196	PGD
7897648	0.00110786	7.75117	0.0199436	0.984183	-5.22041	PEX14
7897663	0.00770706	9.98663	0.115423	0.90866	-5.21569	TARDBP
7897675	-0.00603698	4.76931	-0.106188	0.915939	-5.21644	ANGPTL7
7897685	0.0416561	9.13371	0.522029	0.604397	-5.1214	UBIAD1
7897691	-0.0248916	5.86665	-0.455125	0.651367	-5.14511	DISP3
7897714	-0.042274	7.50948	-0.794544	0.431352	-4.9921	FBXO44
7897728	-0.0677633	7.94737	-0.605107	0.548368	-5.08752	FBXO6
7897737	-0.0746461	7.49056	-0.972487	0.336384	-4.87994	DRAXIN
7897745	-0.121931	10.1057	-1.27575	0.209063	-4.64033	AGTRAP
7897753	0.0064405	6.16814	0.145879	0.884716	-5.21279	C1orf167
7897801	-0.879512	9.10436	-3.9587	0.000285759	-0.586028	RNU5E-1
7897803	-0.0529414	8.99579	-0.454339	0.651928	-5.14537	PLOD1
7897824	-0.0237443	9.50413	-0.34809	0.729514	-5.17637	MFN2
7897849	-0.0411917	7.88298	-0.450134	0.654932	-5.14676	MIIP
7897860	0.0341445	7.46919	0.513182	0.610517	-5.12472	TNFRSF8
7897877	-0.0265213	11.0599	-0.316056	0.753528	-5.18412	TNFRSF1B
7897890	-0.0217574	9.2321	-0.163707	0.870748	-5.21077	VPS13D
7897955	0.0207736	4.64859	0.291682	0.771967	-5.18951	AADACL4
7897960	0.0429526	5.24322	0.513017	0.610631	-5.12478	AADACL3
7897966	0.0160467	4.57844	0.31731	0.752583	-5.18383	C1orf158
7897974	-0.0267661	5.85075	-0.442569	0.660351	-5.14921	PRAMEF12
7897987	0.0146036	4.6915	0.197441	0.844436	-5.20632	PRAMEF2
7898057	0.0534951	5.74674	1.03107	0.308418	-4.83834	PDPN
7898070	-0.0373792	9.66089	-0.42692	0.671621	-5.15415	PRDM2
7898084	0.0253213	6.04131	0.573859	0.569128	-5.10084	KAZN
7898102	0.0626782	5.81552	1.34637	0.185415	-4.57609	KAZN
7898115	0.171428	5.75319	2.1351	0.0386393	-3.66306	TMEM51
7898124	-0.020127	5.5186	-0.325351	0.746533	-5.18195	FHAD1
7898161	-0.107336	10.3278	-1.27902	0.207922	-4.63743	EFHD2
7898167	0.0129308	5.72992	0.217455	0.828908	-5.20329	CTRC
7898176	0.0184121	5.42992	0.337072	0.737743	-5.17912	CELA2A
7898184	-0.00826723	5.67262	-0.174432	0.862365	-5.20945	CELA2B
7898192	-0.0303857	9.24439	-0.46505	0.644301	-5.1418	DNAJC16
7898227	-0.0610155	9.66094	-0.78644	0.436031	-4.9967	PLEKHM2
7898249	0.0794079	6.63383	1.67858	0.10067	-4.23351	SLC25A34
7898256	0.0551081	6.23048	1.01813	0.314454	-4.84773	TMEM82
7898263	0.00898813	5.58475	0.207571	0.836568	-5.20483	FBLIM1
7898278	-0.00345301	9.79099	-0.0350678	0.972192	-5.22011	SPEN
7898296	0.02026	5.54498	0.398439	0.692328	-5.16269	SRARP
7898300	-0.0680963	6.08033	-1.16897	0.249017	-4.73149	CLCNKA
7898314	0.0373268	5.96409	0.700456	0.48751	-5.04263	CLCNKB
7898328	-0.0459896	9.98219	-0.666459	0.508767	-5.05937	SZRD1
7898337	0.00844598	10.8373	0.138746	0.890315	-5.21353	NECAP2
7898377	0.0448165	6.60928	0.876858	0.385559	-4.94289	CROCC
7898413	0.0235936	5.48079	0.483	0.631607	-5.13562	PADI1
7898431	-0.0386311	6.18775	-0.779882	0.43984	-5.00038	PADI3
7898448	0.0951221	8.28996	0.671587	0.505529	-5.05689	PADI4
7898466	0.0673269	5.79701	1.31893	0.19435	-4.60142	PADI6
7898483	-0.0403534	7.67222	-0.497964	0.621111	-5.1303	ARHGEF10L
7898516	0.00295019	5.691	0.0652722	0.948267	-5.219	ACTL8
7898521	0.0273243	6.01567	0.469324	0.641269	-5.14035	IGSF21
7898533	0.0866239	6.79263	2.16614	0.036033	-3.62045	KLHDC7A
7898537	-0.0329494	5.87851	-0.600231	0.551582	-5.08964	PAX7
7898549	-0.0112996	6.78365	-0.138185	0.890755	-5.21358	MRTO4
7898556	-0.0155036	7.69718	-0.190892	0.849531	-5.20725	SLC66A1
7898582	0.0522296	7.74404	0.94385	0.350652	-4.89944	RPS14P3
7898594	0.0349722	6.79128	0.484055	0.630865	-5.13525	HTR6
7898602	-0.020737	6.4614	-0.296087	0.768625	-5.18857	OTUD3
7898609	0.0350734	6.06762	0.617525	0.540227	-5.08204	PLA2G5
7898616	0.0176931	6.09234	0.361041	0.719881	-5.17303	PLA2G2F
7898623	-0.0866546	6.31784	-0.921196	0.362217	-4.91447	UBXN10
7898627	0.0341033	5.85122	0.570365	0.571474	-5.10228	VWA5B1
7898653	-0.0156056	7.99977	-0.273702	0.785657	-5.19322	FAM43B
7898655	-0.17789	9.39551	-1.54754	0.129246	-4.3764	CDA
7898677	-0.142045	7.97348	-1.08994	0.281963	-4.79425	HS6ST1
7898679	-0.0612651	7.85258	-0.9262	0.359641	-4.91118	NBPF3
7898693	-0.0317739	6.05739	-0.642628	0.523963	-5.07062	ALPL
7898707	-0.0090307	6.56115	-0.151637	0.880201	-5.21216	LDLRAD2
7898713	0.0180871	6.72059	0.427435	0.671249	-5.15399	CELA3B
7898725	0.0312378	6.25699	0.651028	0.518579	-5.0667	CELA3A
7898736	0.0812438	7.81228	0.811351	0.421745	-4.98243	LINC00339
7898739	0.0551111	9.54008	0.810158	0.422422	-4.98313	CDC42
7898750	0.0443168	9.10891	0.661939	0.511631	-5.06153	ZBTB40
7898773	-0.0117206	6.09173	-0.218624	0.828003	-5.20311	EPHA8
7898793	-0.155794	6.16735	-1.20232	0.235984	-4.7038	C1QA
7898799	-0.112603	6.33501	-1.18966	0.240873	-4.7144	C1QC
7898805	-0.116281	7.27258	-0.669245	0.507007	-5.05802	C1QB
7898809	0.0242855	7.02151	0.236832	0.81394	-5.20008	EPHB2
7898833	0.00755093	8.65581	0.173043	0.86345	-5.20962	KDM1A
7898858	-0.0744853	5.80753	-1.44218	0.156679	-4.48403	ZNF436-AS1
7898869	0.166909	6.73783	2.22398	0.0315897	-3.53989	MDS2
7898875	0.00926984	11.865	0.156254	0.876583	-5.21164	RPL11
7898881	-0.0624746	8.63756	-1.45346	0.153539	-4.47282	ELOA
7898894	0.0139034	8.13105	0.169568	0.866165	-5.21006	PITHD1
7898902	-0.0155663	9.28222	-0.212505	0.832743	-5.20407	LYPLA2
7898916	0.00851409	5.82084	0.21983	0.82707	-5.20292	GRHL3
7898939	-0.0272778	8.92661	-0.481243	0.632845	-5.13624	NIPAL3
7898957	-0.00933206	9.70043	-0.0952057	0.924605	-5.21725	RCAN3
7898967	-0.000745138	5.94546	-0.0181656	0.985593	-5.22044	NCMAP
7898975	-0.0214233	9.87562	-0.482675	0.631836	-5.13574	SRRM1
7898988	0.109367	9.43303	1.14837	0.257325	-4.74824	CLIC4
7898998	0.764638	5.96791	3.4089	0.00145215	-1.60827	RHD
7899005	0.0859789	12.1546	2.02087	0.0497073	-3.8158	TMEM50A
7899016	-0.0495005	10.7104	-0.922806	0.361387	-4.91342	SDHD
7899018	-0.0762408	8.74323	-1.4361	0.158391	-4.49003	MACO1
7899023	0.0309208	9.9045	0.264014	0.793062	-5.19512	LDLRAP1
7899029	0.0868738	8.52894	1.04458	0.302202	-4.82843	MAN1C1
7899043	-0.0435854	9.46471	-0.430111	0.669317	-5.15316	SELENON
7899057	0.0723817	8.99953	1.16921	0.248923	-4.7313	MTFR1L
7899075	0.0389608	6.11919	0.841948	0.404593	-4.96433	EXTL1
7899087	-0.0688517	6.92242	-0.837549	0.407032	-4.96697	PDIK1L
7899093	0.00475879	7.17931	0.106109	0.916001	-5.21645	FAM110D
7899096	0.0435221	7.68046	0.383395	0.703364	-5.16697	ZNF593
7899101	0.0357169	6.00382	0.625537	0.535008	-5.07844	CNKSR1
7899124	-0.0169089	4.88992	-0.413948	0.681021	-5.15811	CATSPER4
7899134	0.0126097	7.65583	0.295517	0.769057	-5.18869	CEP85
7899153	0.0324454	9.47405	0.60212	0.550336	-5.08882	SH3BGRL3
7899160	-0.0103331	12.3578	-0.312187	0.756445	-5.185	CD52
7899167	0.0315379	6.18147	0.603231	0.549604	-5.08834	LIN28A
7899173	-0.0366632	9.30891	-0.616615	0.540821	-5.08244	DHDDS
7899187	-0.0282852	11.6676	-0.79833	0.429176	-4.98994	HMGN2
7899192	-0.0798843	10.2545	-1.0465	0.301326	-4.82701	RPS6KA1
7899220	0.0520331	10.5668	0.897316	0.374672	-4.92995	ARID1A
7899244	0.0225104	8.58198	0.356592	0.723185	-5.17419	PIGV
7899253	0.0308601	9.747	0.431041	0.668646	-5.15287	ZDHHC18
7899265	0.0296886	6.13908	0.604217	0.548954	-5.08791	SFN
7899273	-0.0645234	8.3007	-0.815075	0.419634	-4.98026	NUDC
7899284	-0.00191027	7.54504	-0.0253364	0.979907	-5.22033	TRNP1
7899289	-0.0186223	9.03141	-0.239435	0.811934	-5.19963	WDTC1
7899310	-0.0957431	8.68992	-1.14443	0.258936	-4.75142	TMEM222
7899323	0.0401751	8.10696	0.663811	0.510444	-5.06064	SYTL1
7899343	0.00855422	7.52212	0.131441	0.896055	-5.21425	GPR3
7899346	0.0961167	8.82865	0.697757	0.48918	-5.04399	TMA7
7899350	-0.0790476	8.39975	-1.44794	0.155069	-4.47831	FAM76A
7899361	-0.0894094	8.80327	-1.14412	0.259063	-4.75167	STX12
7899377	-0.0791141	9.27712	-1.55867	0.126589	-4.36465	PPP1R8
7899392	-0.409601	6.42574	-2.54696	0.0146248	-3.06295	SCARNA1
7899394	-0.0682303	10.6617	-0.956535	0.344283	-4.89087	THEMIS2
7899407	0.0595006	6.38468	1.09969	0.277739	-4.78673	SMPDL3B
7899417	-0.085585	8.3457	-0.869463	0.389543	-4.9475	XKR8
7899424	-0.0628021	7.71124	-1.10028	0.277483	-4.78627	ATP5IF1
7899436	-0.162837	7.39308	-1.54739	0.129283	-4.37656	SESN2
7899448	-0.0732878	6.2643	-0.73755	0.464895	-5.02344	MED18
7899455	-0.0179886	10.2646	-0.255918	0.799265	-5.19665	PHACTR4
7899486	0.0118144	8.49677	0.194684	0.84658	-5.20672	TRNAU1AP
7899499	-0.0575377	4.66232	-0.658019	0.514122	-5.0634	RAB42
7899502	-0.215482	8.53757	-1.19469	0.238922	-4.7102	RNU11
7899504	-0.0072841	8.78527	-0.148284	0.882829	-5.21253	GMEB1
7899519	0.00842725	9.21327	0.212912	0.832427	-5.20401	YTHDF2
7899528	0.0613322	7.18139	1.01277	0.316978	-4.85158	OPRD1
7899534	-0.0600045	10.5243	-0.676033	0.502731	-5.05473	EPB41
7899562	-0.083534	6.12797	-1.60379	0.116265	-4.31627	PTPRU
7899595	0.0689303	7.35756	1.03837	0.305046	-4.83299	MATN1-AS1
7899604	-0.0147396	8.32335	-0.281063	0.780044	-5.19173	ZCCHC17
7899615	-0.122246	7.967	-1.07207	0.289819	-4.80787	SERINC2
7899627	0.0395547	5.82657	0.91023	0.367903	-4.92163	TINAGL1
7899643	0.028227	6.31281	0.614044	0.542503	-5.08358	HCRTR1
7899654	-0.025452	9.65322	-0.605989	0.547788	-5.08713	KHDRBS1
7899675	0.0345078	8.19321	0.435545	0.665401	-5.15145	TMEM39B
7899688	0.00431706	10.3713	0.106815	0.915445	-5.21639	KPNA6
7899703	-0.0611671	8.60041	-0.926143	0.359671	-4.91122	TXLNA
7899719	-0.0715465	6.59637	-1.08464	0.284275	-4.79831	CCDC28B
7899727	0.00158871	6.25811	0.0421764	0.966558	-5.21991	IQCC
7899737	-0.094289	10.2176	-1.16514	0.250547	-4.73463	EIF3I
7899750	0.030433	6.30892	0.609019	0.545797	-5.0858	FAM167B
7899753	-0.0469497	10.0779	-0.580022	0.565003	-5.09827	LCK
7899774	-0.032585	10.7769	-0.813908	0.420295	-4.98095	HDAC1
7899790	0.0786987	6.04709	1.46155	0.151318	-4.46474	TSSK3
7899813	0.00303684	11.5663	0.0523007	0.958537	-5.21956	RBBP4
7899821	0.00998347	6.53729	0.179286	0.858576	-5.20882	KIAA1522
7899829	-0.026194	8.9227	-0.284613	0.777342	-5.191	S100PBP
7899841	-0.0115932	6.19908	-0.2004	0.842136	-5.2059	HPCA
7899851	-0.0917495	6.87585	-2.10531	0.0412941	-3.7035	AZIN2
7899870	-0.0791915	9.17452	-0.986804	0.329398	-4.86998	ZNF362
7899884	-0.0550792	6.21295	-0.984894	0.330324	-4.87132	ZSCAN20
7899898	0.0259338	3.5903	0.452747	0.653064	-5.1459	HMGB4
7899905	0.0351026	4.51703	0.558366	0.579563	-5.10719	HMGB4
7899911	0.027663	5.34755	0.45507	0.651406	-5.14513	C1orf94
7899921	-0.0825218	5.82221	-1.46275	0.150991	-4.46353	GJB5
7899927	0.1243	5.90789	2.93936	0.00532889	-2.42909	GJB4
7899932	0.0138782	5.47794	0.2602	0.795983	-5.19585	GJB3
7899939	-0.0305578	6.57655	-0.507394	0.614536	-5.12686	GJA4
7899943	-0.04985	7.62868	-0.426151	0.672177	-5.15439	ZMYM1
7899957	-0.0489647	10.0452	-0.586517	0.560672	-5.09553	ZMYM4
7899990	0.0253193	8.82036	0.370881	0.712593	-5.17041	NCDN
7900001	0.0317083	7.94579	0.492341	0.625046	-5.13232	TFAP2E
7900009	-0.0805117	9.52748	-0.786121	0.436216	-4.99688	AGO4
7900051	0.0306036	9.31299	0.317703	0.752287	-5.18374	AGO3
7900076	0.0639358	5.7217	1.03755	0.305424	-4.8336	TEKT2
7900087	-0.104915	7.68224	-1.30035	0.200582	-4.61831	ADPRS
7900095	-0.0223358	9.08047	-0.317174	0.752685	-5.18386	MAP7D1
7900119	-0.10025	9.85875	-1.96589	0.0559539	-3.88703	THRAP3
7900129	0.0168795	6.17827	0.459993	0.647897	-5.1435	SH3D21
7900146	-0.0543402	8.57683	-0.694309	0.491317	-5.04571	ZC3H12A
7900157	-0.0657372	10.5654	-0.532672	0.597072	-5.11734	RPS27
7900159	0.0823221	5.46481	1.7628	0.0852197	-4.13656	DNALI1
7900167	-0.0712413	6.49134	-1.13842	0.261408	-4.75624	CDCA8
7900183	-0.0678103	7.07613	-0.846426	0.402119	-4.96163	MANEAL
7900192	-0.0733672	7.85438	-0.966639	0.339266	-4.88397	C1orf122
7900201	-0.0524126	8.10512	-0.973071	0.336097	-4.87954	UTP11
7900216	0.0121139	9.83533	0.291794	0.771883	-5.18949	AKIRIN1
7900228	0.052715	11.2237	0.621612	0.537562	-5.08021	NDUFS5
7900235	-0.00974023	10.1295	-0.058727	0.953448	-5.2193	MACF1
7900336	0.0373508	7.84392	0.202041	0.840861	-5.20565	MACF1
7900340	0.0847537	6.06479	1.25933	0.214873	-4.65482	BMP8A
7900354	-0.0399788	8.36591	-0.769861	0.445697	-5.00595	PPIE
7900365	-0.0999704	7.44414	-1.29317	0.20303	-4.62477	MFSD2A
7900382	-0.0137924	12.4333	-0.287384	0.775233	-5.19042	CAP1
7900395	0.0285609	9.55339	0.272225	0.786785	-5.19351	RLF
7900409	-0.0555689	4.74637	-1.00898	0.318771	-4.8543	TMCO2
7900413	-0.108038	9.70969	-1.32436	0.192554	-4.59644	ZMPSTE24
7900426	0.0654597	12.0029	1.37902	0.175199	-4.54535	SMAP2
7900438	-0.0457884	6.64165	-0.468012	0.642199	-5.1408	ZFP69B
7900446	-0.0612744	7.18721	-0.760406	0.451266	-5.01114	ZFP69
7900454	0.0752744	7.76595	1.41962	0.163109	-4.5062	EXO5
7900461	0.00878262	5.70791	0.0810411	0.935795	-5.21816	ZNF684
7900468	0.0519481	9.3522	1.34316	0.186443	-4.57908	NFYC
7900488	0.073153	7.3845	0.561126	0.577698	-5.10607	MIR30E
7900490	-0.0350615	4.97253	-0.436873	0.664444	-5.15103	MIR30C1
7900492	0.118212	5.60956	2.49299	0.0167002	-3.14568	KCNQ4
7900510	0.0246572	7.66045	0.581613	0.56394	-5.0976	CTPS1
7900531	0.0619958	6.899	1.26549	0.21268	-4.6494	GUCA2B
7900540	-0.0412353	6.15224	-0.616062	0.541183	-5.08269	RIMKLA
7900546	-0.0556237	8.71455	-0.992382	0.326702	-4.86607	PPCS
7900555	-0.0313694	5.92437	-0.269569	0.788814	-5.19404	CCDC30
7900576	-0.076747	8.29497	-1.10842	0.273994	-4.77993	PPIH
7900585	0.0190803	12.1051	0.646455	0.521507	-5.06884	YBX1
7900597	-0.0305587	7.72056	-0.80729	0.424054	-4.98479	C1orf50
7900603	-0.00574329	5.71411	-0.0972414	0.922998	-5.21711	TMEM269
7900609	0.00363649	7.50335	0.0737499	0.94156	-5.21857	ERMAP
7900624	-0.0326085	7.06974	-0.564323	0.57554	-5.10477	ZNF691
7900635	0.127779	5.47437	2.28645	0.0273431	-3.45115	FAM183A
7900639	0.0859651	4.78166	1.53042	0.133422	-4.39434	CFAP57
7900654	-0.00344354	6.78636	-0.0573074	0.954572	-5.21936	TMEM125
7900658	0.0409234	5.61872	0.554956	0.581873	-5.10856	TIE1
7900683	0.405761	7.72924	2.53578	0.0150345	-3.08019	MPL
7900699	0.00346397	6.60246	0.0315368	0.974991	-5.2202	CDC20
7900710	0.0460546	8.5344	0.986017	0.329779	-4.87053	SZT2
7900792	0.0976382	6.10315	2.21051	0.0325789	-3.5588	PTPRF
7900833	0.0469395	8.72669	1.00635	0.320017	-4.85617	KDM4A
7900857	0.0967284	8.03173	1.85478	0.0706666	-4.02625	ST3GAL3
7900878	-0.0510973	6.0356	-0.939296	0.352957	-4.90249	ARTN
7900888	0.0522302	8.10599	0.665149	0.509597	-5.05999	IPO13
7900911	-0.0361828	7.68372	-0.397631	0.692919	-5.16293	DPH2
7900922	-0.0973822	9.63536	-1.01307	0.316834	-4.85136	ATP6V0B
7900931	-0.00086376	7.41168	-0.0136534	0.989171	-5.22049	B4GALT2
7900944	0.0439041	6.33175	1.03203	0.307971	-4.83764	CCDC24
7900957	0.0992553	5.90361	1.83252	0.0739806	-4.05336	KLF17
7900962	-0.0233798	8.80915	-0.407136	0.685978	-5.16015	DMAP1
7900979	0.0114402	8.92416	0.185773	0.853519	-5.20796	RNF220
7900999	-0.0191576	7.10828	-0.259632	0.796418	-5.19596	ARMH1
7901010	-0.0535669	5.35802	-0.929076	0.358166	-4.90928	KIF2C
7901038	-0.0119348	11.6614	-0.222944	0.824661	-5.20241	RPS8
7901046	-0.26087	7.974	-1.97325	0.0550806	-3.87758	SNORD55
7901048	-0.286083	11.2598	-1.91212	0.0627082	-3.95521	SNORD46
7901050	-0.062339	7.14573	-0.676585	0.502384	-5.05446	SNORD38A
7901052	-0.257558	7.03711	-1.78979	0.0807099	-4.10467	SNORD38B
7901054	0.0111634	8.32733	0.151763	0.880102	-5.21215	PLK3
7901073	-0.0794126	9.09866	-0.977878	0.333742	-4.87621	UROD
7901087	-0.0212316	5.71381	-0.314366	0.754802	-5.18451	HPDL
7901091	0.00692706	8.70652	0.110975	0.912165	-5.21606	TOE1
7901102	0.0300414	7.09892	0.432433	0.667642	-5.15243	MMACHC
7901110	-0.036194	9.56851	-0.379218	0.70644	-5.16813	AKR1A1
7901123	-0.0451214	7.548	-0.839857	0.405751	-4.96559	NASP
7901135	0.00744073	9.11786	0.123464	0.902329	-5.21499	TMEM69
7901140	0.0368445	7.83513	0.597706	0.55325	-5.09074	MAST2
7901175	0.0239673	4.55956	0.54527	0.588456	-5.11242	TSPAN1
7901187	0.0433964	6.33685	0.811633	0.421585	-4.98227	LURAP1
7901192	0.0534936	5.39147	1.20725	0.2341	-4.69965	RAD54L
7901212	-0.161518	6.36377	-1.74751	0.087867	-4.15445	UQCRH
7901219	0.0501524	8.79503	1.05298	0.298379	-4.8222	NSUN4
7901229	-0.0479245	6.92325	-0.844458	0.403205	-4.96282	FAAH
7901247	0.0521922	6.78104	1.05877	0.295763	-4.81788	DMBX1
7901253	-0.0297201	5.10105	-0.591065	0.557649	-5.09359	TEX38
7901256	-0.0192045	5.37053	-0.483427	0.631307	-5.13547	CYP4B1
7901272	-0.0287579	4.78399	-0.603071	0.549709	-5.08841	CYP4X1
7901287	0.286467	4.77353	2.37532	0.0221813	-3.32194	CYP4Z1
7901293	0.0325561	5.54691	0.472935	0.638712	-5.13911	CYP4A22
7901299	0.106338	10.272	1.33556	0.188895	-4.58612	CMPK1
7901309	-0.0355872	8.00578	-0.469066	0.641451	-5.14044	FOXE3
7901311	-0.0659724	6.01038	-1.14651	0.258085	-4.74974	FOXD2
7901316	0.0744259	5.33957	1.23579	0.223414	-4.6753	SLC5A9
7901336	0.0440548	9.30689	0.639464	0.525999	-5.07208	STRADB
7901342	0.00351705	4.03346	0.0736969	0.941602	-5.21858	ELAVL4
7901363	-0.0425691	5.62304	-0.786103	0.436226	-4.99689	CDKN2C
7901376	0.191128	8.47376	2.02628	0.0491274	-3.80872	RNF11
7901385	-0.0709822	10.0552	-0.593931	0.555749	-5.09236	OSBPL9
7901418	-0.0806876	10.5508	-1.02398	0.311715	-4.8435	BTF3L4
7901426	-0.0438829	5.53854	-0.323319	0.74806	-5.18243	ZFYVE9
7901445	0.132087	7.73547	2.58532	0.0132961	-3.00345	PLA2G12AP1
7901447	0.00713099	10.2094	0.101078	0.91997	-5.21683	PRPF38A
7901460	-0.0136101	9.24822	-0.123255	0.902494	-5.21501	GPX7
7901466	0.0983258	8.09803	1.20074	0.236591	-4.70513	SHISAL2A
7901479	-0.0796055	8.86721	-0.923797	0.360877	-4.91276	ZYG11B
7901497	0.0605634	4.79066	1.1927	0.239692	-4.71187	ZYG11A
7901513	-0.116383	8.20281	-0.84594	0.402387	-4.96192	SCP2
7901535	0.00317031	7.01912	0.0387153	0.969301	-5.22001	PODN
7901549	0.0179219	7.58198	0.269032	0.789224	-5.19414	CPT2
7901557	-0.0444474	6.72956	-1.10199	0.276752	-4.78495	DMRTB1
7901565	-0.0135338	4.57067	-0.25659	0.79875	-5.19653	DIO1
7901577	-0.0260495	7.61008	-0.39167	0.697285	-5.16464	LRRC42
7901592	-0.0217747	7.94319	-0.40124	0.69028	-5.16188	TCEANC2
7901601	-0.0316366	9.8876	-0.469486	0.641154	-5.14029	MRPL37
7901611	-0.0401123	6.29153	-0.932883	0.35622	-4.90676	SSBP3-AS1
7901613	0.00205389	6.38272	0.044055	0.96507	-5.21985	ACOT11
7901675	-0.124871	6.1758	-0.940552	0.35232	-4.90165	LEXM
7901687	0.0395259	6.51789	0.907199	0.369485	-4.92359	TMEM61
7901691	-0.089934	5.53443	-1.58396	0.120715	-4.33768	BSND
7901696	0.00448867	6.65208	0.115989	0.908215	-5.21565	PCSK9
7901720	-0.00874275	4.4085	-0.161579	0.872413	-5.21102	PRKAA2
7901732	-0.00896848	4.20838	-0.177358	0.860081	-5.20907	C8A
7901748	0.0886803	7.03566	1.25748	0.215535	-4.65644	FGGY
7901765	-0.031673	6.07337	-0.175252	0.861725	-5.20934	HOOK1
7901788	-0.0853693	7.36489	-0.809117	0.423014	-4.98373	NFIA
7901802	0.0337985	5.73922	0.614397	0.542272	-5.08343	MGC34796
7901804	0.0562855	8.41956	0.365115	0.71686	-5.17195	PATJ
7901856	-0.102098	6.37506	-1.68783	0.0988673	-4.22305	LAMTOR5P1
7901860	0.118915	3.5665	1.14376	0.259211	-4.75196	L1TD1
7901867	-0.0606425	8.32811	-0.936023	0.35462	-4.90467	USP1
7901883	0.0305352	2.71865	0.469981	0.640803	-5.14013	ANGPTL3
7901895	0.0607507	8.54948	0.6738	0.504135	-5.05582	ATG4C
7901913	0.0317546	6.36635	0.565093	0.575021	-5.10445	FOXD3
7901915	-0.0819573	7.32756	-0.613323	0.542975	-5.0839	ALG6
7901931	-0.0302812	6.33639	-0.276881	0.783232	-5.19258	EFCAB7
7901948	-0.155891	2.62738	-1.59973	0.117166	-4.32067	DLEU2L
7901951	-0.0658143	8.74299	-1.10277	0.276415	-4.78434	PGM1
7901969	0.0712006	5.74866	1.33843	0.187967	-4.58347	ROR1
7901982	-0.0703066	2.61729	-1.46995	0.149036	-4.45629	UBE2U
7901993	0.184068	5.95298	1.58894	0.119585	-4.33232	CACHD1
7902023	-0.0917181	6.7619	-1.05485	0.297533	-4.8208	RAVER2
7902038	0.0587397	7.38203	0.835616	0.408106	-4.96813	AK4
7902043	-0.0758394	5.79952	-1.34351	0.186333	-4.57876	DNAJC6
7902104	0.0366563	7.69352	0.624534	0.53566	-5.07889	PDE4B
7902127	0.097165	4.51585	2.29831	0.0265975	-3.43412	SGIP1
7902158	0.03534	4.96091	0.532159	0.597424	-5.11753	DYNLT5
7902166	-0.00886392	9.09458	-0.0687866	0.945486	-5.21883	MIER1
7902189	-0.0544105	4.9623	-0.403385	0.688714	-5.16125	IL23R
7902205	-0.0215302	7.15626	-0.159089	0.874362	-5.21132	IL12RB2
7902227	-0.00723037	6.67657	-0.112809	0.91072	-5.21591	GADD45A
7902235	0.000580269	5.22804	0.00431255	0.99658	-5.22055	LRRC7
7902267	-0.0147557	7.60898	-0.254534	0.800327	-5.19691	PIN1P1
7902269	0.0527827	11.6105	0.384235	0.702746	-5.16674	SRSF11
7902282	0.00755338	6.88631	0.104437	0.91732	-5.21658	HHLA3
7902290	-0.000474968	5.53835	-0.00454728	0.996393	-5.22055	CTH
7902345	0.0185373	8.65064	0.19226	0.848467	-5.20706	TYW3
7902353	-0.0385329	4.40588	-0.670687	0.506097	-5.05733	LHX8
7902367	0.062676	9.49145	0.531727	0.59772	-5.1177	ACADM
7902382	-0.0581851	8.76154	-0.476058	0.636503	-5.13804	RABGGTB
7902396	-0.241059	7.55661	-2.02802	0.0489414	-3.80643	SNORD45C
7902425	0.0137741	5.47392	0.104955	0.916912	-5.21654	ST6GALNAC3
7902441	0.207974	4.34333	1.04635	0.301391	-4.82711	ST6GALNAC5
7902452	0.032591	7.37227	0.241018	0.810715	-5.19935	AK5
7902476	-0.0413201	8.28695	-0.441023	0.661462	-5.1497	MIGA1
7902495	0.334358	6.93077	1.79682	0.0795683	-4.09629	NEXN
7902512	-0.126285	6.66484	-0.92435	0.360592	-4.9124	DNAJB4
7902518	-0.0606286	4.73996	-1.35156	0.183761	-4.57125	GIPC2
7902527	-0.0584766	4.27568	-0.807518	0.423924	-4.98466	PTGFR
7902541	0.547957	9.19402	1.59296	0.118679	-4.32799	IFI44L
7902553	0.281174	8.37123	1.1547	0.254752	-4.74313	IFI44
7902565	0.0162295	4.25346	0.255596	0.799512	-5.19671	ADGRL2
7902592	0.109829	8.71215	2.12412	0.0395996	-3.67801	ARID3B
7902594	0.0605023	10.8434	0.532522	0.597175	-5.11739	PRKACB
7902611	-0.0836352	7.05245	-1.34626	0.185451	-4.57619	NEDD8P1
7902617	0.0030454	3.70392	0.0556586	0.955878	-5.21943	SAMD13
7902623	-0.0392799	3.42466	-0.866745	0.391013	-4.94919	DNASE2B
7902634	-0.109909	9.05486	-1.88132	0.0668817	-3.99358	RPF1
7902645	-0.0731211	4.47462	-1.04093	0.303873	-4.83112	SPATA1
7902660	0.00462746	5.87019	0.0334562	0.97347	-5.22015	DNAI3
7902687	-0.0018461	5.42521	-0.0372723	0.970445	-5.22005	CCN1
7902702	-0.00538594	3.6363	-0.120588	0.904593	-5.21525	CLCA2
7902721	0.0911352	3.33345	1.47635	0.14732	-4.44985	CLCA1
7902738	-0.0142693	3.42533	-0.242352	0.809689	-5.19912	CLCA4
7902754	0.104806	3.56778	2.18885	0.0342263	-3.589	CLCA3P
7902771	0.0100543	9.86472	0.132263	0.895409	-5.21417	SH3GLB1
7902789	-0.0628565	7.86768	-0.590371	0.55811	-5.09389	HS2ST1
7902799	-0.0196949	5.56502	-0.395504	0.694476	-5.16354	LINC01140
7902808	-0.047589	4.58155	-0.737225	0.46509	-5.02361	LINC01140
7902810	-0.0381423	6.7938	-0.768913	0.446254	-5.00647	LMO4
7902822	0.0734688	9.69453	0.625453	0.535062	-5.07848	PKN2
7902850	0.0542399	4.47857	0.718582	0.476383	-5.03337	GBP6
7902861	0.100535	9.14113	0.890991	0.378017	-4.93398	LRRC8B
7902874	0.0798444	9.62884	1.52076	0.135825	-4.40438	LRRC8C
7902883	0.0108538	9.99519	0.139116	0.890025	-5.21349	LRRC8D
7902891	0.0825302	7.9425	0.593094	0.556303	-5.09272	ZNF326
7902913	-0.0333993	6.39949	-0.22491	0.823141	-5.20209	CDC7
7902930	-0.0186279	4.98767	-0.227494	0.821145	-5.20167	HSP90B3P
7902934	-0.0720738	3.85307	-1.30804	0.197985	-4.61135	BRDT
7902957	0.0395314	6.11201	0.382127	0.704297	-5.16733	EPHX4
7902965	0.0554556	5.8973	0.373201	0.710878	-5.16978	BTBD8
7902977	0.0826759	6.87956	0.594941	0.55508	-5.09193	BTBD8
7902984	0.0659292	2.43058	1.31977	0.194072	-4.60065	C1orf146
7902992	0.0168211	8.74061	0.183188	0.855533	-5.2083	RPAP2
7903022	-0.0455922	7.51419	-0.325637	0.746318	-5.18188	SNORD21
7903032	-0.00537185	9.14332	-0.0519575	0.958809	-5.21957	MTF2
7903049	0.0676087	6.87088	0.555319	0.581627	-5.10841	CCDC18
7903079	0.00730293	10.3661	0.129934	0.89724	-5.21439	DR1
7903092	0.284677	6.40689	2.03348	0.0483637	-3.79926	FNBP1L
7903119	-0.0517077	8.45421	-0.390542	0.698112	-5.16496	ABCD3
7903144	-0.0142948	5.65173	-0.244783	0.807818	-5.19869	SLC44A3
7903188	0.184871	8.90946	1.28742	0.205006	-4.62993	PTBP2
7903203	-0.0541551	3.7171	-0.504715	0.616401	-5.12785	SNX7
7903214	0.0160256	4.87443	0.176455	0.860786	-5.20919	PLPPR4
7903227	0.0277749	4.25749	0.584061	0.562308	-5.09657	PALMD
7903239	0.04824	8.20818	0.286438	0.775953	-5.19062	AGL
7903281	-0.0765132	7.89569	-0.526061	0.601617	-5.11987	SLC35A3
7903294	-0.0631598	10.7462	-0.7881	0.43507	-4.99576	MFSD14A
7903308	0.129369	9.25246	0.952816	0.346143	-4.89339	TRMT13
7903321	0.00364505	9.46849	0.0384352	0.969523	-5.22002	RTCA
7903334	0.0480201	10.5066	0.457419	0.649731	-5.14435	CDC14A
7903355	0.0179379	7.17961	0.344643	0.732085	-5.17724	GPR88
7903358	-0.137247	5.36716	-1.73719	0.0896939	-4.16646	VCAM1
7903369	0.0198922	10.2601	0.166479	0.86858	-5.21044	SLC30A7
7903393	-0.0443726	9.90001	-0.64535	0.522215	-5.06935	S1PR1
7903401	0.104438	3.55553	1.74748	0.0878728	-4.15448	DNAJA1P5
7903404	0.133331	10.1629	1.03147	0.308233	-4.83805	RNPC3
7903457	-0.0563972	7.03288	-0.894939	0.375927	-4.93147	PRMT6
7903461	0.014685	5.26729	0.277336	0.782885	-5.19249	NTNG1
7903507	-0.0205078	8.50192	-0.15367	0.878607	-5.21193	FAM102B
7903519	-0.0137861	9.38393	-0.0978798	0.922494	-5.21706	PRPF38B
7903530	-0.145346	4.12818	-2.67523	0.0106035	-2.8618	FNDC7
7903541	0.0408562	9.07272	0.420892	0.675983	-5.15601	STXBP3
7903561	-0.0107191	3.59401	-0.176102	0.861062	-5.20923	SPATA42
7903565	-0.070937	6.72944	-0.880977	0.383351	-4.94031	GPSM2
7903592	0.130622	8.54423	1.19542	0.23864	-4.70959	ELAPOR1
7903619	-0.0210017	10.1142	-0.337981	0.737063	-5.17889	SARS1
7903632	0.0176983	7.29975	0.330838	0.742414	-5.18063	CELSR2
7903667	-0.000307005	5.97235	-0.00724656	0.994252	-5.22054	SYPL2
7903676	-0.0730253	6.84913	-1.19467	0.238927	-4.71021	ATXN7L2
7903688	0.0162462	8.20274	0.252555	0.801846	-5.19728	CYB561D1
7903694	-0.00240407	6.54119	-0.0456076	0.963839	-5.2198	GPR61
7903703	-0.0879369	9.44424	-0.953577	0.345762	-4.89288	GNAI3
7903717	0.00571258	7.88395	0.0706623	0.944002	-5.21874	MIR197
7903719	0.00497151	9.37279	0.0730262	0.942132	-5.21861	AMPD2
7903765	-0.606122	6.98826	-1.41643	0.164035	-4.50932	GSTM1
7903777	-0.272027	5.1912	-1.40934	0.166105	-4.51621	GSTM5
7903786	0.0399431	7.75184	0.440454	0.66187	-5.14989	CSF1
7903803	-0.0656122	9.98765	-1.46731	0.149751	-4.45895	AHCYL1
7903827	0.00327226	9.00027	0.055899	0.955688	-5.21942	STRIP1
7903851	0.0216207	5.17191	0.457857	0.649419	-5.14421	UBL4B
7903854	0.00671081	5.42207	0.111924	0.911418	-5.21598	SLC6A17
7903867	0.025832	7.25947	0.485429	0.629899	-5.13477	KCNC4
7903878	0.00128925	9.00096	0.0267588	0.978779	-5.2203	RBM15
7903884	-0.00183208	6.05815	-0.046965	0.962764	-5.21975	PROK1
7903893	0.0367101	13.0973	1.04219	0.303293	-4.83018	CD53
7903908	0.0389702	10.4518	0.609594	0.545419	-5.08555	CEPT1
7903920	-0.177126	7.31139	-1.12737	0.265993	-4.76503	CHI3L2
7903935	0.0223331	4.41683	0.447501	0.656816	-5.14761	CHIAP2
7903945	0.0478411	4.72786	0.781397	0.438958	-4.99953	CHIA
7903959	-0.00241484	4.94496	-0.0389059	0.96915	-5.22001	PIFO
7903972	-0.0884464	6.87532	-1.69148	0.0981642	-4.21892	ATP5PB
7903980	-0.0948457	12.1684	-1.47308	0.148195	-4.45314	C1orf162
7903988	-0.0274583	9.67407	-0.354257	0.724921	-5.17479	RAP1A
7904000	-0.0846413	8.67553	-1.26816	0.211735	-4.64705	DDX20
7904018	-0.0197452	6.95489	-0.144149	0.886073	-5.21297	CTTNBP2NL
7904025	0.0429656	6.33636	0.83491	0.408499	-4.96855	WNT2B
7904036	-0.0106394	10.1174	-0.204003	0.839338	-5.20536	CAPZA1
7904050	0.0430204	9.22178	0.631634	0.531054	-5.07567	MOV10
7904073	-0.0252755	6.5843	-0.451187	0.654179	-5.14641	TAFA3
7904084	-0.00913428	6.32716	-0.152916	0.879198	-5.21202	AKR7A2P1
7904086	0.0117348	8.74855	0.129611	0.897493	-5.21442	LRIG2
7904106	0.0377618	6.62301	0.403821	0.688396	-5.16113	MAGI3
7904131	0.0203453	7.51913	0.256794	0.798593	-5.19649	DCLRE1B
7904137	-0.0281515	11.2152	-0.28608	0.776225	-5.19069	HIPK1
7904158	-0.0365394	5.15617	-0.711774	0.480545	-5.03687	OLFML3
7904168	0.020902	2.56229	0.491845	0.625394	-5.1325	SYCP1
7904203	0.0858656	3.383	1.88814	0.0659374	-3.98512	TSHB
7904211	-0.0510743	6.69691	-0.711231	0.480878	-5.03715	VANGL1
7904226	-0.0879633	8.47489	-0.692706	0.492312	-5.04651	SLC22A15
7904244	-0.0571872	4.79324	-0.891384	0.377809	-4.93373	MAB21L3
7904254	0.0249433	11.7563	0.749341	0.457834	-5.01714	ATP1A1
7904287	-0.0586356	10.6496	-0.761182	0.450807	-5.01072	CD2
7904293	0.0466278	6.07692	0.851187	0.399499	-4.95874	PTGFRN
7904303	-0.0756854	9.37213	-0.922982	0.361296	-4.9133	CD101
7904314	0.0202591	7.32896	0.196673	0.845034	-5.20644	TTF2
7904340	-0.0322109	9.35187	-0.250195	0.803658	-5.19771	MAN1A2
7904361	-0.0261893	9.14404	-0.249592	0.804121	-5.19782	TENT5C
7904364	-0.0527776	7.2643	-0.470081	0.640732	-5.14009	WDR3
7904396	0.0581474	4.76495	1.14783	0.257545	-4.74868	HAO2
7904408	-0.0719817	3.64934	-1.18556	0.242468	-4.7178	HSD3B2
7904421	0.07006	4.48431	1.85587	0.0705083	-4.02492	HSD3B1
7904429	0.0348779	5.57787	0.403721	0.688469	-5.16115	HSD3BP4
7904433	-0.0369349	6.76183	-0.395185	0.694709	-5.16363	PHGDH
7904478	0.0567294	9.5891	0.83857	0.406465	-4.96636	LINC00328
7904715	-0.176608	7.13755	-1.2651	0.21282	-4.64975	RNVU1-6
7904717	0.0475262	5.48789	0.85482	0.397508	-4.95652	HJV
7904726	-0.0553929	13.5286	-1.36633	0.179116	-4.55737	TXNIP
7904737	0.000230001	6.33448	0.00473172	0.996247	-5.22055	ANKRD34A
7904742	-0.0374409	9.63205	-0.586008	0.561011	-5.09574	LIX1L
7904751	-0.162433	7.66293	-2.71443	0.00959489	-2.79911	RBM8A
7904755	0.027127	10.1775	0.464928	0.644388	-5.14184	PEX11B
7904761	0.107318	5.6604	2.4626	0.0179833	-3.19174	ITGA10
7904796	-0.0331022	5.14333	-0.61609	0.541164	-5.08267	ANKRD35
7904812	0.0402643	8.21106	0.657992	0.514139	-5.06341	PIAS3
7904830	-0.0549178	9.29856	-0.940384	0.352406	-4.90176	RNF115
7904883	0.0273103	8.06751	0.43415	0.666405	-5.15189	CHD1L
7904907	0.041102	8.2586	0.550658	0.58479	-5.11028	BCL9
7904927	0.00559675	5.59912	0.10503	0.916853	-5.21653	GJA8
7904948	-0.0117657	11.728	-0.141332	0.888284	-5.21326	ABHD17A
7904963	-0.225324	5.97962	-1.59228	0.118832	-4.32872	RNVU1-3
7904967	-0.686291	8.91505	-1.94376	0.0586541	-3.91527	RNVU1-19
7904974	0.0738873	12.0647	1.71172	0.0943341	-4.19583	PFN1P2
7905088	-0.122013	11.2223	-1.18847	0.241335	-4.71539	H2AC20
7905092	-0.00411644	7.59768	-0.0507085	0.959799	-5.21962	BOLA1
7905099	-0.017593	9.98454	-0.202235	0.840711	-5.20563	VPS45
7905116	0.00571663	9.81365	0.073701	0.941599	-5.21858	PLEKHO1
7905131	0.00125838	4.67119	0.0222001	0.982394	-5.22038	CA14
7905147	0.00341602	5.52957	0.0558501	0.955726	-5.21942	C1orf54
7905154	-0.00450305	4.89315	-0.0642413	0.949083	-5.21905	CIART
7905163	0.0326136	10.6778	0.703203	0.485815	-5.04124	MRPS21
7905171	-0.0159626	9.69114	-0.259879	0.796228	-5.19591	PRPF3
7905185	-0.00761574	9.98407	-0.139088	0.890047	-5.21349	RPRD2
7905198	-0.0184148	7.65814	-0.310241	0.757914	-5.18544	TARS2
7905220	0.107735	6.03155	1.98873	0.0532809	-3.85762	ECM1
7905233	-0.0322511	7.60928	-0.385952	0.701483	-5.16626	ADAMTSL4
7905258	0.017524	9.01887	0.471108	0.640005	-5.13974	SETDB1
7905283	0.127883	6.55284	2.78546	0.00798976	-2.68411	ANXA9
7905299	0.146754	8.94013	1.46873	0.149368	-4.45753	PRUNE1
7905308	0.00939139	5.9743	0.200533	0.842033	-5.20588	BNIPL
7905324	0.0057455	7.3665	0.0996045	0.921133	-5.21694	C1orf56
7905329	-0.0426559	8.40954	-0.639396	0.526043	-5.07211	MLLT11
7905339	-0.0280484	8.58464	-0.435465	0.665458	-5.15147	GABPB2
7905365	0.0205429	9.66193	0.478878	0.634513	-5.13706	PIP5K1A
7905374	-0.0269494	7.46901	-0.377284	0.707865	-5.16866	PSMD4
7905382	0.00933893	8.586	0.121239	0.904081	-5.21519	ZNF687
7905395	-0.0171892	10.464	-0.375335	0.709303	-5.1692	PSMB4
7905406	0.00297803	5.79389	0.0716752	0.943201	-5.21868	CGN
7905428	-0.00658108	6.23514	-0.123738	0.902114	-5.21497	TUFT1
7905444	-0.125519	9.90707	-2.18557	0.0344824	-3.59357	SNX27
7905464	0.0138155	4.65128	0.272758	0.786378	-5.19341	RIIAD1
7905474	-0.128684	4.29058	-2.39125	0.0213549	-3.29842	OAZ3
7905483	0.0140184	6.60823	0.283584	0.778124	-5.19121	LCE5A
7905486	-0.00447754	4.76677	-0.109039	0.913691	-5.21622	CRCT1
7905490	-0.0215233	5.88428	-0.337324	0.737555	-5.17906	LCE3C
7905492	0.0463755	8.15079	0.779128	0.440279	-5.0008	LCE3B
7905496	0.120516	4.96501	1.93732	0.0594601	-3.92344	LINC00302
7905500	0.0754311	5.94456	0.96549	0.339834	-4.88475	LCE2D
7905503	-0.000460815	5.2159	-0.00485194	0.996152	-5.22055	LCE2C
7905505	0.095343	6.67431	1.70004	0.0965292	-4.20918	LCE2B
7905507	0.0799438	7.70883	1.34443	0.186035	-4.57789	LCE2A
7905510	-0.00419646	6.21799	-0.0911475	0.927809	-5.21752	LCE4A
7905512	-0.00315884	6.48547	-0.0646569	0.948754	-5.21903	C1orf68
7905515	-0.0563688	5.34247	-1.11007	0.273292	-4.77865	KPRP
7905517	0.0220539	7.18093	0.435313	0.665567	-5.15152	LCE1F
7905519	0.108653	7.05013	1.92868	0.0605572	-3.93437	LCE1E
7905523	0.0890966	8.13886	1.54571	0.129687	-4.37832	LCE1D
7905525	0.11562	4.92314	1.47232	0.148399	-4.45391	LCE1B
7905528	0.0792015	7.59335	1.66089	0.104193	-4.25337	LCE1A
7905530	0.0293679	4.84813	0.639357	0.526068	-5.07213	SMCP
7905533	-0.0298096	5.60696	-0.559195	0.579003	-5.10685	IVL
7905536	0.090595	7.14555	1.56925	0.124104	-4.35341	SPRR4
7905544	0.0144332	6.77019	0.28061	0.780389	-5.19182	SPRR1A
7905548	-0.0225832	5.60719	-0.411292	0.682952	-5.15891	SPRR3
7905553	0.113049	5.2174	2.48868	0.0168769	-3.15223	SPRR1B
7905559	0.0787002	6.48046	1.83299	0.0739095	-4.0528	LELP1
7905563	-0.0175078	5.26634	-0.358834	0.721519	-5.17361	LORICRIN
7905571	-0.087439	11.8744	-0.929648	0.357873	-4.9089	S100A9
7905576	-0.0412878	4.6741	-0.559077	0.579082	-5.1069	S100A7A
7905581	0.0266847	5.52268	0.412486	0.682084	-5.15855	S100A1
7905589	0.0216809	9.59324	0.512054	0.611299	-5.12514	CHTOP
7905598	-0.0299737	9.41685	-0.318712	0.751526	-5.1835	SNAPIN
7905606	0.0425688	5.35015	0.748828	0.45814	-5.01742	NPR1
7905631	0.0875905	9.82078	1.77979	0.0823576	-4.11653	INTS3
7905664	-0.0181415	8.60897	-0.188985	0.851016	-5.20752	SLC27A3
7905677	-0.0524738	5.96376	-0.794486	0.431385	-4.99214	CREB3L4
7905700	0.0182123	10.5806	0.532504	0.597187	-5.1174	UBAP2L
7905733	-0.0854306	9.00451	-0.945024	0.350059	-4.89865	HAX1
7905746	-0.0540039	6.53307	-0.358045	0.722105	-5.17381	AQP10
7905754	0.0604806	9.96514	0.865449	0.391716	-4.94999	ATP8B2
7905789	-0.0309554	10.071	-0.516654	0.608112	-5.12343	IL6R
7905801	0.00708523	5.23108	0.148567	0.882607	-5.2125	TDRD10
7905817	0.0128933	6.90664	0.236075	0.814524	-5.20021	CHRNB2
7905826	-0.00964281	7.96865	-0.138294	0.89067	-5.21357	CKS1B
7905831	0.00746852	7.62568	0.106956	0.915334	-5.21638	FLAD1
7905848	0.0143272	6.68593	0.260399	0.79583	-5.19581	LENEP
7905854	-0.0209183	8.38626	-0.249342	0.804313	-5.19787	ZBTB7B
7905862	0.0478329	6.07152	0.867179	0.390778	-4.94892	DCST1
7905881	-0.0432324	8.73155	-0.45074	0.654499	-5.14656	ADAM15
7905909	0.0149425	7.7515	0.158855	0.874545	-5.21134	EFNA4
7905918	0.0523997	6.88906	0.707787	0.482992	-5.03891	EFNA3
7905929	0.0610844	5.75947	1.10322	0.276221	-4.78399	EFNA1
7905938	-0.0360748	9.22347	-0.359763	0.720829	-5.17336	SLC50A1
7905951	0.0428181	6.86965	0.890931	0.378049	-4.93402	TRIM46
7905968	0.0501024	8.21451	0.677473	0.501826	-5.05403	MTX1
7905974	0.0889558	6.55289	2.28325	0.0275477	-3.45574	HCN3
7905986	-0.0109723	7.84044	-0.141575	0.888093	-5.21324	FDPS
7905999	-0.00691316	7.38745	-0.0918175	0.92728	-5.21748	RUSC1
7906017	0.0596806	6.7704	1.11887	0.269562	-4.77175	POU5F1P4
7906041	-0.00697008	8.89492	-0.166508	0.868557	-5.21043	DAP3
7906061	-0.0379701	8.96636	-0.418331	0.677839	-5.15679	SYT11
7906069	0.0846841	6.06901	2.16395	0.0362122	-3.62348	RXFP4
7906072	-0.0332593	7.73327	-0.368961	0.714013	-5.17092	LAMTOR2
7906079	-0.0296953	4.97349	-0.504021	0.616884	-5.1281	RAB25
7906085	0.301755	7.99201	2.83751	0.00697569	-2.59873	LMNA
7906107	-0.0101276	9.53552	-0.108812	0.913871	-5.21623	SEMA4A
7906128	0.00459409	8.41414	0.0672161	0.946729	-5.21891	SLC25A44
7906146	-0.0757188	6.70592	-1.34236	0.186699	-4.57982	TMEM79
7906154	0.0295939	3.76846	0.574746	0.568533	-5.10047	TSACC
7906163	0.00549933	5.94414	0.112406	0.911038	-5.21594	RHBG
7906177	0.000754253	7.45245	0.0131387	0.989579	-5.2205	TTC24
7906185	-0.0861989	9.18732	-0.87659	0.385703	-4.94306	NAXE
7906194	0.0991215	7.52365	1.72981	0.091019	-4.17501	GPATCH4
7906197	0.0151921	6.54213	0.322692	0.748531	-5.18257	HAPLN2
7906205	0.00124899	6.43731	0.0262059	0.979217	-5.22031	BCAN
7906223	0.0168479	7.99707	0.255611	0.7995	-5.19671	METTL25B
7906235	0.0174239	9.59044	0.306127	0.761022	-5.18637	PRCC
7906244	0.102553	6.65989	2.30472	0.0262017	-3.42487	NTRK1
7906264	0.246927	7.28664	2.09359	0.0423817	-3.7193	PEAR1
7906284	0.0196102	5.49755	0.493491	0.62424	-5.13191	LRRC71
7906307	0.0389697	5.82045	1.15025	0.256557	-4.74672	KIRREL1
7906330	-0.0485682	10.0863	-0.686285	0.49631	-5.0497	CD1D
7906339	0.0302153	6.29345	0.449128	0.655652	-5.14708	CD1A
7906348	0.158014	7.97718	1.65878	0.10462	-4.25573	CD1C
7906355	0.0324834	6.59729	0.382236	0.704217	-5.1673	CD1E
7906365	-0.0993707	4.42549	-1.66767	0.102831	-4.24578	OR10K1
7906367	0.0615509	2.73171	1.18517	0.242622	-4.71813	OR10R2
7906370	-0.0398067	3.44357	-0.737422	0.464972	-5.02351	OR10R3P
7906372	-0.0336353	5.06175	-0.552221	0.583728	-5.10966	OR10Z1
7906374	-0.0479512	4.56041	-0.992232	0.326774	-4.86617	OR6K6
7906377	-0.0773193	10.3747	-0.751342	0.456643	-5.01606	MNDA
7906386	-0.0238893	10.0898	-0.155071	0.87751	-5.21178	PYHIN1
7906400	0.00963917	11.0295	0.0933365	0.926081	-5.21738	IFI16
7906417	0.0368811	5.86187	0.596784	0.55386	-5.09114	CADM3
7906435	0.0581267	6.0254	1.11389	0.271667	-4.77566	ACKR1
7906443	0.331185	7.78459	2.43326	0.0193066	-3.23587	FCER1A
7906452	-0.0504271	4.24814	-1.024	0.311703	-4.84348	OR10J1
7906458	-0.0693203	5.03127	-1.27539	0.209191	-4.64065	APCS
7906469	-0.113843	8.71316	-1.32743	0.191547	-4.59362	DUSP23
7906475	-0.023814	10.4884	-0.146283	0.884399	-5.21274	FCRL6
7906486	-0.0600469	7.45684	-0.58653	0.560663	-5.09552	SLAMF8
7906496	0.0961606	6.3916	2.0374	0.0479521	-3.7941	KCNJ9
7906501	0.00434382	5.79811	0.0893579	0.929223	-5.21764	ATP1A2
7906527	-0.135063	5.03951	-2.00205	0.0517746	-3.84036	ATP1A4
7906552	-0.06763	5.39289	-0.994147	0.325853	-4.86483	CASQ1
7906564	-0.10655	10.7312	-1.30842	0.197856	-4.611	PEA15
7906574	-0.0785308	5.20551	-0.40123	0.690288	-5.16188	SUMO1P3
7906576	0.0946576	10.4774	1.64146	0.108181	-4.27498	NCSTN
7906597	-0.0277585	5.8575	-0.650099	0.519173	-5.06713	NHLH1
7906602	0.0682544	5.66432	1.25394	0.216807	-4.65954	VANGL2
7906613	-0.193114	9.58573	-1.63699	0.109116	-4.27993	SLAMF7
7906622	0.0296323	9.92202	0.442189	0.660624	-5.14933	LY9
7906642	-0.0149238	4.97896	-0.379099	0.706527	-5.16816	KLHDC9
7906652	0.00584922	8.03105	0.0958446	0.924101	-5.2172	NIT1
7906662	0.0393819	11.9289	1.01226	0.31722	-4.85195	UFC1
7906671	0.0287109	8.74355	0.463358	0.645503	-5.14237	USP21
7906688	-0.050259	6.60861	-1.12615	0.266507	-4.766	PPOX
7906703	-0.0232391	9.32962	-0.322906	0.748371	-5.18252	NDUFS2
7906720	0.0791666	11.6245	1.06576	0.29263	-4.81264	FCER1G
7906728	-0.0516907	7.19488	-1.04269	0.303065	-4.82982	TOMM40L
7906742	0.0321494	6.68079	0.701127	0.487096	-5.04229	PCP4L1
7906746	-0.116271	8.47723	-1.76814	0.084311	-4.13028	SDHC
7906757	-0.0554913	10.9907	-0.627831	0.533519	-5.0774	FCGR2A
7906764	-0.0996568	8.72798	-1.18245	0.243687	-4.72039	HSPA6
7906777	0.155175	8.15097	1.24227	0.221039	-4.6697	FCGR2B
7906786	0.237553	8.04485	1.49396	0.142673	-4.43196	FCRLA
7906797	-0.00718198	7.00015	-0.155537	0.877144	-5.21172	FCRLB
7906810	-0.116443	7.99772	-2.20966	0.0326417	-3.55998	DUSP12
7906819	-0.100975	10.6501	-1.39166	0.171363	-4.53327	ATF6
7906838	0.0650679	6.89873	1.22011	0.229241	-4.68874	NOS1AP
7906852	-0.129842	9.66047	-1.1963	0.238301	-4.70886	UHMK1
7906863	-0.161931	7.99095	-1.86091	0.0697765	-4.01873	UAP1
7906878	-0.0374992	5.31183	-0.862906	0.393097	-4.95156	DDR2
7906900	-0.0946478	4.79264	-1.01698	0.314993	-4.84855	DDR2
7906919	0.0988069	5.13216	1.72701	0.0915244	-4.17823	RGS4
7906930	0.0574271	5.32112	0.562879	0.576514	-5.10535	NUF2
7906954	0.27622	7.82642	2.7198	0.00946385	-2.79048	PBX1
7906973	0.0486468	4.01542	0.988598	0.328529	-4.86873	LRRC52
7906978	0.000408249	10.7839	0.00388498	0.996919	-5.22055	MGST3
7906988	0.048025	5.02004	0.936343	0.354457	-4.90446	LOC440700
7906995	0.0149475	8.24558	0.251642	0.802547	-5.19744	UCK2
7907012	-0.0164379	4.61484	-0.325897	0.746123	-5.18182	FMO9P
7907024	-0.0457536	9.44868	-1.13733	0.261855	-4.7571	POGK
7907032	0.0796539	3.948	1.36211	0.180436	-4.56136	MAEL
7907053	0.0605684	5.66417	1.54576	0.129677	-4.37828	STYXL2
7907058	0.0199457	9.26877	0.204549	0.838914	-5.20528	POU2F1
7907079	-0.0636879	10.2339	-1.48914	0.143931	-4.43686	RCSD1
7907092	0.00433213	8.5812	0.065436	0.948138	-5.219	MPZL1
7907104	0.0101539	9.10782	0.131967	0.895642	-5.2142	DCAF6
7907124	-0.0302025	8.77861	-0.603098	0.549691	-5.0884	TIPRL
7907135	-0.0709002	10.2219	-0.848025	0.401238	-4.96066	SFT2D2
7907146	0.0321561	7.82197	0.686099	0.496427	-5.04979	TBX19
7907156	-0.478961	5.9757	-1.68415	0.099583	-4.22723	XCL1
7907160	0.141779	7.14179	1.21637	0.230647	-4.69192	ATP1B1
7907171	0.0453293	9.39454	0.338817	0.736438	-5.17869	BLZF1
7907183	0.0883265	6.98923	0.91192	0.367023	-4.92053	C1orf112
7907213	0.04129	7.88083	0.308733	0.759053	-5.18578	GORAB
7907222	0.0859843	5.26507	1.65824	0.104731	-4.25633	PRRX1
7907232	-0.070885	2.47419	-1.06728	0.291951	-4.81149	MROH9
7907249	0.000480512	4.20612	0.0106089	0.991586	-5.22052	FMO3
7907260	-0.0476512	4.22914	-0.691466	0.493083	-5.04713	FMO6P
7907271	0.00667696	4.53571	0.13489	0.893344	-5.21391	FMO2
7907286	-0.00406449	3.75564	-0.0584584	0.953661	-5.21931	FMO1
7907297	-0.0765184	7.45275	-0.800285	0.428056	-4.98882	FMO4
7907310	0.00821347	11.128	0.0594557	0.952872	-5.21927	PRRC2C
7907353	-0.0471812	8.18423	-0.804073	0.425889	-4.98664	EEF1AKNMT
7907370	0.469883	8.18619	3.07731	0.00367233	-2.19418	DNM3
7907396	-0.0530415	3.83929	-1.00741	0.319514	-4.85541	C1orf105
7907404	0.0239177	8.60987	0.290593	0.772795	-5.18975	SUCO
7907430	-0.152396	7.41061	-1.45424	0.153323	-4.47204	FASLG
7907439	0.142025	10.1957	2.238	0.0305884	-3.52013	PRDX6
7907445	-0.0433716	9.03244	-0.346118	0.730984	-5.17687	KLHL20
7907466	-0.0724535	8.02297	-1.42745	0.160855	-4.49854	DARS2
7907486	-0.0600107	7.87727	-0.61883	0.539375	-5.08145	ZBTB37
7907492	0.160681	8.90747	1.13911	0.261121	-4.75568	RABGAP1L
7907531	0.267691	9.22589	1.35077	0.184014	-4.57199	GPR52
7907537	-0.0387018	7.58817	-0.902597	0.371895	-4.92656	CACYBP
7907549	0.0457479	5.34642	1.0044	0.320946	-4.85756	TNN
7907568	-0.0271867	5.31378	-0.504657	0.616441	-5.12787	LINC01657
7907572	0.0411222	4.91912	0.80205	0.427045	-4.98781	PAPPA2
7907601	0.070965	5.2659	1.10182	0.276821	-4.78507	BRINP2
7907611	-0.037451	5.81018	-0.656108	0.515338	-5.0643	RASAL2
7907633	-0.026876	3.89408	-0.416424	0.679223	-5.15737	TEX35
7907649	0.0305198	6.93069	0.313525	0.755436	-5.1847	C1orf220
7907657	0.354178	8.9451	1.83072	0.074254	-4.05554	RALGPS2
7907680	-0.030786	8.43963	-0.612624	0.543433	-5.08421	FAM20B
7907690	-0.0720202	7.8106	-0.755459	0.454196	-5.01384	TOR3A
7907702	-0.110016	9.58592	-1.424	0.161846	-4.50193	SOAT1
7907719	0.00947595	3.1459	0.138491	0.890515	-5.21355	AXDND1
7907749	0.0467271	3.86317	1.10785	0.27424	-4.78038	TDRD5
7907769	-0.000678488	5.27387	-0.0196322	0.98443	-5.22042	FAM163A
7907773	-0.0344149	10.4852	-0.355891	0.723706	-5.17437	TOR1AIP1
7907790	0.0516075	10.0108	0.346285	0.73086	-5.17683	CEP350
7907830	-0.111048	8.90266	-1.11665	0.270501	-4.77349	QSOX1
7907849	-0.0298539	5.65487	-0.563443	0.576133	-5.10512	LHX4
7907861	0.0340136	9.19193	0.419402	0.677063	-5.15646	XPR1
7907882	0.0380072	6.4209	0.97611	0.334607	-4.87743	KIAA1614
7907893	-0.0572205	9.60866	-1.13604	0.26239	-4.75813	MR1
7907904	-0.0546562	8.25419	-0.778218	0.440809	-5.00131	IER5
7907907	-0.0516979	5.15076	-0.712842	0.479891	-5.03633	LINC01699
7907911	-0.0154708	5.33801	-0.354255	0.724923	-5.17479	CACNA1E
7907972	-0.0422751	4.80133	-0.648196	0.520392	-5.06802	LINC00272
7907977	-0.00935159	3.86321	-0.198571	0.843558	-5.20616	RGSL1
7907986	-0.108524	3.36461	-1.83736	0.0732485	-4.04749	RGSL1
7908003	-0.0797402	8.67322	-0.683219	0.498225	-5.05121	NPL
7908022	-0.121553	9.28558	-1.25423	0.216705	-4.65929	DHX9
7908041	0.145612	6.25189	1.30876	0.197742	-4.61069	LAMC1
7908072	-0.0295758	5.2297	-0.700369	0.487564	-5.04267	LAMC2
7908097	0.0282856	9.98059	0.561596	0.57738	-5.10588	SMG7
7908125	0.0488818	7.38035	0.56946	0.572081	-5.10266	RGL1
7908147	-0.0657564	8.89937	-1.19749	0.237838	-4.70785	TSEN15
7908161	-0.0984173	9.00544	-0.619065	0.539222	-5.08135	C1orf21
7908169	-0.0148868	9.15906	-0.216392	0.829731	-5.20346	RNF2
7908178	-0.00186341	7.71824	-0.0169089	0.986589	-5.22046	SWT1
7908204	-0.0687897	3.97439	-2.01246	0.0506218	-3.8268	HMCN1
7908312	-0.21069	5.18519	-2.64454	0.0114602	-2.91049	PRG4
7908330	0.0207769	8.20125	0.162248	0.87189	-5.21095	ODR4
7908351	-0.0618053	6.92428	-0.435417	0.665492	-5.15149	PLA2G4A
7908371	0.121003	3.26476	2.20657	0.0328732	-3.56431	ERVMER61-1
7908376	0.339708	10.247	2.51726	0.015736	-3.10863	RGS18
7908382	0.0258977	3.61486	0.57154	0.570684	-5.1018	RGS21
7908388	0.0845078	6.00989	0.500378	0.619425	-5.12943	RGS1
7908397	-0.0260244	4.69135	-0.320007	0.750552	-5.1832	RGS13
7908407	-0.13324	5.26841	-2.67266	0.010673	-2.8659	RPS27A
7908409	-0.0374242	11.5388	-0.472925	0.638719	-5.13912	RGS2
7908421	0.0100661	9.17393	0.0659918	0.947698	-5.21897	RO60
7908437	0.0420225	10.2622	0.489617	0.626956	-5.13329	CDC73
7908459	-0.159598	7.06857	-0.684918	0.497164	-5.05038	CFH
7908481	-0.0190261	2.97313	-0.294563	0.76978	-5.1889	CFHR3
7908488	-0.181254	3.29652	-0.866325	0.391241	-4.94945	CFHR1
7908492	-0.287683	3.66705	-1.19135	0.240214	-4.71299	CFHR4
7908496	0.0464051	2.51704	0.532889	0.596923	-5.11725	CFHR2
7908499	0.0172197	3.34676	0.268613	0.789544	-5.19423	CFHR5
7908508	0.104063	4.64038	2.34146	0.0240349	-3.37158	CRB1
7908525	-0.101671	6.37367	-1.52256	0.135374	-4.40251	C1orf53
7908529	-0.0771552	5.60393	-1.66825	0.102716	-4.24513	LHX9
7908543	0.0432142	10.1707	0.415248	0.680077	-5.15772	NEK7
7908553	0.0257887	12.2668	0.23331	0.816655	-5.20069	PTPRC
7908597	0.0304447	4.77036	0.44943	0.655435	-5.14699	NR5A2
7908614	0.0328322	6.61417	0.232681	0.817141	-5.20079	CAMSAP2
7908637	-0.0103826	7.61744	-0.138886	0.890205	-5.21351	GPR25
7908639	0.00615344	6.47435	0.145056	0.885361	-5.21287	INAVA
7908650	0.0527774	5.65805	1.05307	0.298339	-4.82213	IGFN1
7908672	-0.00231114	5.66701	-0.0553525	0.956121	-5.21944	PKP1
7908692	0.11944	6.8656	1.38012	0.174862	-4.5443	RPS10P7
7908694	0.169277	7.49985	2.55569	0.0143123	-3.04946	NAV1
7908732	-0.0292283	9.16289	-0.792625	0.432457	-4.9932	IPO9
7908758	-0.0188192	6.53287	-0.287516	0.775133	-5.19039	SHISA4
7908766	-0.111593	7.84707	-2.01105	0.0507764	-3.82863	TIMM17A
7908779	0.0155777	10.293	0.205378	0.83827	-5.20516	RNPEP
7908793	-0.0375745	5.32501	-0.67865	0.501087	-5.05346	ELF3
7908812	0.0666845	7.5349	0.901863	0.37228	-4.92703	GPR37L1
7908816	-0.0453068	7.20834	-0.317122	0.752725	-5.18387	LGR6
7908841	-0.0217438	8.0456	-0.20696	0.837043	-5.20492	PPP1R12B
7908863	0.0281691	5.47199	0.600179	0.551616	-5.08967	MGAT4EP
7908879	-0.0837328	6.12579	-1.72463	0.0919575	-4.18098	PPFIA4
7908907	0.0396824	6.77607	0.666926	0.508472	-5.05914	ADORA1
7908917	0.047538	10.5284	0.796642	0.430146	-4.99091	BTG2
7908924	0.0304772	6.06979	0.774607	0.442917	-5.00332	PRELP
7908931	-0.0355167	5.72428	-1.01548	0.315698	-4.84963	OPTC
7908940	-0.0568257	10.5449	-0.526932	0.601017	-5.11954	ATP2B4
7908966	-0.00806738	6.74656	-0.0570272	0.954794	-5.21937	LINC00260
7908968	-0.133067	8.46806	-1.80512	0.0782379	-4.08637	LAX1
7908988	-0.0121205	5.85017	-0.155206	0.877403	-5.21176	SNRPE
7908993	0.0585576	7.02159	0.776237	0.441965	-5.00241	SOX13
7909011	0.0306733	10.0026	0.237059	0.813766	-5.20004	MDM4
7909027	-0.0374337	5.63049	-1.00365	0.321305	-4.8581	NFASC
7909064	0.0390583	6.04009	0.923657	0.360949	-4.91286	CNTN2
7909088	0.0551232	6.71413	0.657983	0.514145	-5.06341	TMCC2
7909104	0.0134472	7.03391	0.238533	0.812629	-5.19979	CDK18
7909127	0.00383934	6.33657	0.090745	0.928127	-5.21755	MFSD4A
7909144	-0.00799079	6.17182	-0.0671694	0.946766	-5.21891	LOC284581
7909155	0.0619128	5.18683	1.19378	0.239271	-4.71096	AVPR1B
7909164	0.0487725	5.50578	0.980331	0.332544	-4.8745	CTSE
7909175	0.0296625	8.95468	0.370944	0.712546	-5.17039	SRGAP2
7909188	-0.0127968	9.34751	-0.199031	0.8432	-5.20609	IKBKE
7909214	-0.0263118	10.5739	-0.67038	0.50629	-5.05748	RASSF5
7909225	-0.0123577	4.91311	-0.239721	0.811714	-5.19958	DYRK3
7909236	0.0194907	9.41711	0.238904	0.812344	-5.19972	MAPKAPK2
7909250	-0.0461141	4.74057	-0.964803	0.340174	-4.88522	IL19
7909261	0.0719081	4.37132	1.63571	0.109383	-4.28133	IL20
7909271	0.0773033	5.38921	1.50839	0.138951	-4.41716	IL24
7909285	-0.025693	6.70315	-0.286709	0.775747	-5.19056	PFKFB2
7909306	0.0664346	4.8189	1.32309	0.192974	-4.59761	C4BPB
7909318	-0.105265	3.77643	-1.54595	0.129631	-4.37808	C4BPA
7909332	-0.0606524	11.0435	-1.01969	0.313722	-4.8466	CD55
7909350	0.16026	6.60842	1.10618	0.274951	-4.78168	CR2
7909371	-0.10991	8.90419	-0.969723	0.337744	-4.88184	CR1
7909390	-0.0743987	7.4418	-0.736349	0.465617	-5.02408	CR1L
7909400	-0.0452338	10.5742	-0.426224	0.672124	-5.15437	CD46
7909418	0.0750326	5.48056	1.3041	0.199313	-4.61492	LOC148696
7909425	0.113813	5.16933	2.46215	0.0180031	-3.19243	CAMK1G
7909441	0.150215	7.05227	1.79112	0.0804924	-4.10308	G0S2
7909446	0.0298416	4.66301	0.470423	0.64049	-5.13997	HSD11B1
7909455	0.0245778	11.1371	0.485684	0.629719	-5.13468	TRAF3IP3
7909478	0.000180929	8.33979	0.00219913	0.998256	-5.22056	UTP25
7909494	0.0888743	3.71585	1.51883	0.136308	-4.40638	SYT14
7909503	-0.0198372	4.74146	-0.398824	0.692046	-5.16258	SERTAD4
7909510	0.00648839	6.95263	0.0989878	0.92162	-5.21698	HHAT
7909529	0.0476118	9.31635	0.395529	0.694457	-5.16354	RCOR3
7909545	0.0530783	8.55731	0.385886	0.701531	-5.16628	TRAF5
7909561	-0.0341664	6.57015	-0.45517	0.651335	-5.1451	LINC00467
7909568	0.130376	6.0594	1.24043	0.22171	-4.67128	DTL
7909586	-0.0708335	10.0376	-1.00809	0.31919	-4.85493	PPP2R5A
7909601	-7.41133e-05	7.42243	-0.000352069	0.999721	-5.22056	SNORA16B
7909603	-0.0654334	8.09336	-0.711365	0.480796	-5.03708	NENF
7909610	0.111991	5.99822	1.40127	0.16849	-4.52402	ATF3
7909624	0.0632528	5.44797	1.58353	0.120814	-4.33814	FAM71A
7909628	-0.0847341	8.27486	-1.45639	0.152732	-4.4699	FLVCR1
7909642	0.0453539	6.10805	0.991561	0.327098	-4.86665	VASH2
7909661	-0.0681611	8.23549	-0.669972	0.506548	-5.05767	RPS6KC1
7909681	0.0285476	4.65217	0.464313	0.644825	-5.14205	PROX1
7909689	0.0762874	8.41563	1.20658	0.234355	-4.70021	SMYD2
7909708	0.183811	5.71614	1.74216	0.0888109	-4.16069	CENPF
7909730	-0.0167684	4.52581	-0.311922	0.756646	-5.18506	KCNK2
7909745	-0.115099	6.4403	-1.0388	0.304848	-4.83268	KCTD3
7909768	0.012608	3.75364	0.212815	0.832503	-5.20402	SPATA17
7909782	-0.0199578	6.55806	-0.213084	0.832294	-5.20398	RRP15
7909789	0.0849064	5.89685	0.881949	0.382831	-4.9397	TGFB2
7909801	0.136325	7.28185	1.10768	0.27431	-4.78051	LYPLAL1
7909815	-0.0827657	8.36647	-1.03919	0.304668	-4.83239	IARS2
7909841	0.046782	3.53652	0.792684	0.432423	-4.99316	MARK1
7909862	0.0711384	6.29595	1.26108	0.214249	-4.65328	C1orf115
7909866	0.140511	5.52549	1.64103	0.10827	-4.27546	MTARC2
7909877	-0.138534	8.52562	-1.00357	0.321343	-4.85816	MTARC1
7909890	0.0612584	7.94462	0.771533	0.444716	-5.00503	HLX
7909898	-0.00839737	8.53821	-0.075829	0.939916	-5.21846	MIA3
7909931	0.00616009	10.5774	0.0493014	0.960913	-5.21967	BROX
7909946	0.135067	5.96149	0.659784	0.513	-5.06256	FAM177B
7909954	-0.037806	6.85875	-0.405201	0.68739	-5.16072	DISP1
7909965	0.0564134	6.56121	1.0499	0.299775	-4.82448	CCDC185
7909967	-0.0570017	11.1688	-1.18217	0.243797	-4.72062	CAPN2
7909990	0.151933	8.52848	0.676309	0.502557	-5.0546	SEPTIN7P13
7909992	-0.100441	8.76529	-0.906714	0.369738	-4.9239	FBXO28
7910001	-0.096744	8.94987	-1.5301	0.1335	-4.39467	DEGS1
7910014	-0.112133	10.3473	-1.86368	0.0693781	-4.01534	CNIH4
7910022	-0.169138	4.94537	-2.80797	0.00753544	-2.6473	CNIH3
7910030	0.0177414	3.39129	0.138522	0.890491	-5.21355	DNAH14
7910047	-0.0260989	2.84669	-0.184487	0.854521	-5.20813	DNAH14
7910054	-0.0156333	3.26702	-0.323568	0.747873	-5.18237	DNAH14
7910099	0.0336942	7.10556	0.201978	0.84091	-5.20566	SRP9
7910111	-0.0804813	7.26863	-0.829033	0.411779	-4.97205	EPHX1
7910134	0.0101019	6.42811	0.160172	0.873515	-5.21119	MIXL1
7910142	0.0369373	6.32447	0.892288	0.377329	-4.93315	STUM
7910146	0.00170853	6.94403	0.0274291	0.978248	-5.22029	PSEN2
7910164	-0.0761252	8.31803	-1.02019	0.313487	-4.84624	COQ8A
7910184	0.0323065	4.95518	0.619541	0.538912	-5.08114	BTF3P9
7910190	-0.0436009	6.38934	-0.316208	0.753413	-5.18408	ZNF678
7910198	-0.0592359	7.47344	-0.375713	0.709024	-5.16909	ZNF678
7910211	-0.00316107	5.21782	-0.0738757	0.94146	-5.21857	PRSS38
7910217	0.0125627	5.97333	0.231428	0.818108	-5.20101	WNT3A
7910229	0.0306747	11.9256	0.729337	0.469849	-5.02777	ARF1
7910241	-0.0576167	8.9479	-0.615899	0.54129	-5.08276	GUK1
7910257	0.0357468	7.95251	0.593271	0.556186	-5.09265	GJC2
7910261	-0.0117121	6.8301	-0.218083	0.828422	-5.20319	IBA57
7910265	0.0690139	6.716	1.43446	0.158857	-4.49165	OBSCN
7910369	-0.0223144	6.37069	-0.233007	0.816889	-5.20074	H2BU1
7910372	-0.104746	9.59966	-1.33736	0.188313	-4.58446	RNF187
7910379	-0.0591204	5.27938	-0.837754	0.406918	-4.96685	DUSP5P1
7910381	-0.0760897	6.03786	-0.92907	0.358169	-4.90929	DUSP5P1
7910387	-0.0402556	9.26697	-0.532409	0.597252	-5.11744	RHOU
7910396	0.0632523	4.20563	1.23902	0.222229	-4.67251	TMEM78
7910398	-0.0653009	8.34462	-0.901213	0.372621	-4.92745	RAB4A
7910416	0.0590347	7.42032	1.3513	0.183845	-4.57149	URB2
7910427	-0.0615495	9.4786	-1.01229	0.317202	-4.85192	GALNT2
7910446	-0.0605893	8.06691	-1.21523	0.231075	-4.69289	COG2
7910466	0.021642	4.5015	0.408613	0.684902	-5.15971	CAPN9
7910494	0.00523321	9.00007	0.066906	0.946975	-5.21892	ARV1
7910503	0.0343044	6.25164	0.58185	0.563782	-5.0975	TRIM67
7910520	0.000798644	9.19724	0.0101218	0.991972	-5.22052	GNPAT
7910539	-0.0713512	8.6897	-0.888238	0.379479	-4.93573	SPRTN
7910589	-0.0421029	7.20745	-0.652991	0.517326	-5.06577	MAP10
7910591	0.00197267	7.25414	0.0252671	0.979962	-5.22033	NTPCR
7910600	-0.100776	6.36461	-1.76988	0.0840168	-4.12823	MAP3K21
7910611	0.00465479	5.15966	0.0955979	0.924295	-5.21722	KCNK1
7910618	-0.0168009	6.56431	-0.295176	0.769316	-5.18877	SLC35F3
7910630	-0.0220596	7.71363	-0.248356	0.805071	-5.19804	COA6
7910640	0.00299043	7.80367	0.0506291	0.959861	-5.21962	GGPS1
7910651	-0.0985904	7.91721	-1.76382	0.0850463	-4.13536	TBCE
7910680	-0.0209637	9.57254	-0.273003	0.78619	-5.19336	GPR137B
7910694	-0.0838541	6.97077	-0.977801	0.33378	-4.87626	EDARADD
7910706	-0.02904	10.0351	-0.242029	0.809938	-5.19918	LGALS8
7910727	0.0241393	4.5041	0.561038	0.577757	-5.1061	ACTN2
7910752	-0.0044424	8.34342	-0.0405834	0.967821	-5.21996	MTR
7910792	0.024813	4.46118	0.655091	0.515986	-5.06478	RYR2
7910901	0.00790822	9.63034	0.136034	0.892445	-5.2138	LOC100130331
7910915	0.104858	4.36656	1.77384	0.0833508	-4.12356	CHRM3
7910923	-0.00656429	4.41496	-0.111335	0.911882	-5.21603	FMN2
7910950	0.00982248	8.15663	0.0609862	0.95166	-5.2192	KMO
7910971	-0.0725035	3.2421	-1.30134	0.200246	-4.61741	WDR64
7910997	0.00648255	5.09441	0.108658	0.913992	-5.21625	EXO1
7911017	0.055845	8.25956	0.537723	0.59361	-5.11538	SDCCAG8
7911038	0.0274324	9.08331	0.472589	0.638957	-5.13923	ZBTB18
7911045	0.047436	4.05423	0.837006	0.407333	-4.9673	LOC440742
7911049	0.0975021	4.30714	1.82773	0.0747099	-4.05916	C1orf100
7911056	-0.044278	6.06835	-0.505079	0.616147	-5.12771	CATSPERE
7911078	-0.0950539	7.93099	-1.7978	0.0794101	-4.09512	DESI2
7911085	-0.0665304	8.32022	-1.1384	0.261416	-4.75625	COX20
7911096	-0.0995733	6.16339	-0.954801	0.345149	-4.89205	EFCAB2
7911112	0.0139302	5.53733	0.198803	0.843377	-5.20613	EFCAB2
7911114	-0.00334039	6.03998	-0.0692686	0.945105	-5.21881	KIF26B
7911138	0.177891	8.65095	1.98773	0.0533964	-3.85892	CNST
7911155	-0.217032	7.80295	-3.13041	0.00317497	-2.10229	SCCPDH
7911170	-0.0136136	5.34572	-0.260192	0.795988	-5.19585	LINC01341
7911174	0.00332502	3.45961	0.0629793	0.950082	-5.21911	VN1R5
7911178	-0.0428004	8.97167	-0.513313	0.610426	-5.12467	NLRP3
7911197	-0.0273685	5.20939	-0.439949	0.662233	-5.15005	OR2W5P
7911199	0.361491	6.33166	1.73748	0.0896411	-4.16612	GCSAML
7911207	0.0738021	4.36625	1.20501	0.234957	-4.70154	OR2G2
7911209	0.0443497	4.64033	0.776477	0.441824	-5.00228	OR2G3
7911215	-0.0456071	4.25035	-0.900676	0.372904	-4.92779	OR9H1P
7911233	0.131707	4.73235	1.26351	0.213385	-4.65115	OR2T8
7911237	0.201802	5.69918	2.00056	0.0519407	-3.84229	OR2L13
7911241	0.212594	7.06071	0.796282	0.430353	-4.99111	OR2L8
7911243	0.139822	5.79555	0.647435	0.520879	-5.06838	OR2AK2
7911248	0.100094	5.75052	0.588785	0.559164	-5.09456	OR2L5
7911252	0.174397	6.35509	0.836718	0.407493	-4.96747	OR2L2
7911258	-0.039427	5.19823	-0.369781	0.713407	-5.1707	OR2L3
7911263	0.0450905	5.2271	0.841668	0.404747	-4.9645	OR2M5
7911265	0.028594	2.99024	0.551604	0.584147	-5.1099	OR2M2
7911267	0.13596	3.14945	1.80323	0.0785395	-4.08863	OR2M3
7911269	-0.0659121	4.9477	-1.2376	0.22275	-4.67374	OR2M4
7911271	-0.164453	5.34122	-2.15562	0.0368988	-3.63495	OR14C36
7911273	0.0352223	3.71292	0.376041	0.708782	-5.169	OR2T4
7911276	0.123851	3.49879	1.65561	0.105265	-4.25926	OR2T6
7911278	-0.0617247	5.62143	-1.14762	0.257628	-4.74884	OR2T1
7911287	0.0397356	5.48835	0.483357	0.631356	-5.1355	OR2G6
7911289	0.0211428	8.57566	0.294683	0.769689	-5.18887	ZNF672
7911301	-0.197805	6.78828	-2.41791	0.0200335	-3.25881	PGBD2
7911351	0.0420909	7.69805	0.994446	0.325709	-4.86461	LINC00115
7911359	-0.0866002	8.60918	-0.937494	0.353872	-4.90369	NOC2L
7911371	-0.0625865	6.20745	-1.3238	0.19274	-4.59696	PERM1
7911376	0.0171674	8.00988	0.236248	0.81439	-5.20018	HES4
7911383	0.0238887	6.9697	0.475278	0.637055	-5.13831	C1orf159
7911403	-0.058107	7.28923	-0.800937	0.427682	-4.98845	TNFRSF18
7911413	0.0770236	7.0964	1.33657	0.188568	-4.58519	TNFRSF4
7911422	-0.130413	8.52285	-1.54495	0.129872	-4.37913	SDF4
7911435	0.0567045	7.04683	0.8322	0.410009	-4.97017	C1QTNF12
7911444	-0.0728341	7.93554	-0.9363	0.354479	-4.90449	UBE2J2
7911458	0.0773293	7.55535	1.25696	0.215724	-4.6569	ACAP3
7911486	0.0320876	8.72529	0.472507	0.639014	-5.13926	INTS11
7911529	-0.011988	9.3038	-0.131426	0.896067	-5.21425	MXRA8
7911532	-0.00183619	7.49151	-0.0227737	0.981939	-5.22037	AURKAIP1
7911539	0.0629427	9.99103	1.07152	0.290064	-4.80829	CCNL2
7911568	0.0589701	9.32354	0.851112	0.39954	-4.95878	SSU72
7911600	-0.0140604	9.51452	-0.195862	0.845664	-5.20655	NADK
7911619	0.0105369	12.2004	0.35082	0.72748	-5.17568	GNB1
7911634	0.0162798	7.2894	0.283271	0.778362	-5.19128	TMEM52
7911643	-0.0504992	5.25932	-0.713221	0.479659	-5.03613	CFAP74
7911657	0.0414966	6.72788	0.969571	0.337819	-4.88195	CFAP74
7911659	-0.000304558	5.2431	-0.0064941	0.994849	-5.22054	CFAP74
7911681	0.0387597	5.87381	0.771083	0.44498	-5.00528	PRKCZ-AS1
7911683	0.0337382	7.3209	0.604407	0.548829	-5.08783	FAAP20
7911701	0.0498131	7.03365	1.02815	0.309774	-4.84047	MORN1
7911718	0.0737686	6.78035	1.13315	0.263588	-4.76044	LOC100129534
7911720	-0.0373628	7.99149	-0.519356	0.606243	-5.12241	PEX10
7911730	0.0982447	8.35167	1.63544	0.109441	-4.28164	PANK4
7911750	-0.00808668	6.87606	-0.134949	0.893298	-5.21391	HES5
7911754	0.0411338	9.38999	0.618039	0.539891	-5.08181	TNFRSF14
7911767	0.0136521	5.61876	0.249982	0.803822	-5.19775	MMEL1
7911793	-0.0319383	7.12143	-0.380383	0.705581	-5.16781	PRDM16-DT
7911796	-0.0350686	6.75467	-0.602045	0.550385	-5.08886	PRDM16-DT
7911799	0.0658256	7.74088	1.23865	0.222364	-4.67283	MEGF6
7911839	0.0343283	7.41337	0.585779	0.561163	-5.09584	WRAP73
7911854	-0.0123646	7.53559	-0.230906	0.818511	-5.20109	TP73-AS1
7911862	-0.0221363	8.35097	-0.274171	0.785299	-5.19313	LRRC47
7911870	0.0604393	8.72491	1.29792	0.201408	-4.6205	CEP104
7911897	0.0328388	9.62016	0.590694	0.557895	-5.09375	C1orf174
7911902	0.0038222	6.68293	0.0733715	0.941859	-5.21859	NPHP4
7911941	-0.00237234	5.96765	-0.0508589	0.959679	-5.21961	CHD5
7911989	-0.0966171	6.37933	-1.48446	0.145164	-4.44163	RPL22
7911993	0.0227293	8.36862	0.304627	0.762156	-5.1867	ICMT
7912004	0.00314583	7.42323	0.0487757	0.96133	-5.21969	GPR153
7912012	0.0495194	7.07602	0.971555	0.336842	-4.88058	ACOT7
7912031	0.00265774	6.25425	0.0623605	0.950572	-5.21914	HES2
7912086	0.0697488	9.50937	1.05096	0.299295	-4.8237	NOL9
7912102	-0.0833601	7.54599	-1.13815	0.261516	-4.75645	KLHL21
7912112	0.0234946	8.44231	0.425253	0.672826	-5.15467	DNAJC11
7912136	0.800028	6.03766	2.15177	0.0372195	-3.64023	UTS2
7912145	-0.365266	7.42888	-2.65533	0.011152	-2.89341	TNFRSF9
7912157	-0.0913487	6.28428	-1.06148	0.294548	-4.81585	ERRFI1
7912166	0.0803057	9.457	1.25777	0.215433	-4.65619	RERE
7912198	-0.0496818	12.1275	-0.838688	0.406399	-4.96629	ENO1
7912211	-0.0276203	5.48919	-0.546526	0.587601	-5.11192	SLC2A7
7912224	-0.0166003	6.58513	-0.203608	0.839645	-5.20542	SLC2A5
7912239	0.0304461	6.99186	0.516557	0.608179	-5.12346	GPR157
7912250	0.0433778	7.96309	0.701263	0.487012	-5.04222	MIR34AHG
7912254	0.0416379	5.96109	0.783924	0.43749	-4.99811	PIK3CD-AS1
7912257	0.0305802	9.23442	0.377702	0.707556	-5.16855	CLSTN1
7912283	-0.0152205	8.50516	-0.205785	0.837954	-5.2051	CTNNBIP1
7912292	-0.160901	8.42586	-1.90948	0.0630565	-3.95851	LZIC
7912303	-0.0124402	8.31329	-0.178828	0.858934	-5.20888	DFFA
7912316	-0.0027466	6.73737	-0.036638	0.970947	-5.22007	CASZ1
7912343	-0.010906	7.63636	-0.129501	0.897581	-5.21443	CASZ1
7912347	-0.0691835	7.31669	-0.701515	0.486857	-5.04209	CASZ1
7912349	0.0829895	6.04526	1.58924	0.119516	-4.332	C1orf127
7912361	-0.0888456	5.68462	-1.83798	0.073155	-4.04673	MASP2
7912374	-0.0139166	9.57578	-0.143139	0.886866	-5.21308	SRM
7912385	-0.0036826	10.5194	-0.0723607	0.942659	-5.21865	EXOSC10
7912412	0.0526667	9.52492	1.38168	0.174386	-4.54281	MTOR
7912473	0.0449541	7.02523	0.886902	0.380189	-4.93657	FBXO2
7912481	-0.0347345	8.83268	-0.424638	0.673271	-5.15486	MAD2L2
7912496	-0.00709356	8.63827	-0.0873172	0.930835	-5.21777	MTHFR
7912511	-0.032544	8.37939	-0.404226	0.6881	-5.16101	KIAA2013
7912515	-0.00121089	5.3086	-0.0257333	0.979592	-5.22032	NPPA
7912520	0.0113111	6.29648	0.272582	0.786512	-5.19344	NPPB
7912537	-0.0729977	8.36607	-0.663779	0.510464	-5.06065	DHRS3
7912580	0.0214675	4.54387	0.436174	0.664947	-5.15125	HNRNPCL2
7912622	-0.0138298	5.84346	-0.23112	0.818345	-5.20106	LRRC38
7912629	-0.069415	5.56235	-1.25159	0.217654	-4.66159	TMEM51-AS1
7912638	0.0968801	4.92565	1.40562	0.167202	-4.51981	TMEM51-AS1
7912646	0.0186329	8.52876	0.240478	0.811131	-5.19945	CASP9
7912659	0.0784376	7.8371	0.779507	0.440058	-5.00059	AGMAT
7912672	-0.0597414	5.89206	-0.631953	0.530848	-5.07553	FLJ37453
7912675	0.0317547	8.12234	0.501255	0.618812	-5.12911	ZBTB17
7912692	-0.0971843	5.22438	-1.69449	0.0975874	-4.2155	HSPB7
7912701	0.0737759	7.21777	1.11662	0.270514	-4.77352	FAM131C
7912706	0.000961275	5.87196	0.0208616	0.983455	-5.2204	EPHA2
7912724	-0.0462305	7.04462	-0.98569	0.329938	-4.87076	ARHGEF19
7912743	-0.0252782	7.09273	-0.302377	0.76386	-5.1872	CPLANE2
7912750	-0.00686073	9.16578	-0.167192	0.868022	-5.21035	FBXO42
7912764	0.0241034	5.72361	0.484336	0.630667	-5.13515	SPATA21
7912784	-0.0196238	7.02837	-0.508317	0.613894	-5.12652	CROCCP3
7912839	0.00367684	7.57188	0.0437542	0.965308	-5.21986	CROCCP2
7912852	-0.0548565	7.42625	-0.3329	0.740868	-5.18014	EIF1AX
7912854	0.125113	7.05704	1.711	0.0944693	-4.19666	ESPNP
7912861	0.0599725	6.61075	0.768507	0.446492	-5.0067	LINC01145
7912887	-0.000729421	6.6116	-0.0148929	0.988188	-5.22048	MFAP2
7912898	-0.0502657	8.84705	-0.528286	0.600086	-5.11902	ATP13A2
7912928	-0.0377502	10.0057	-0.498334	0.620852	-5.13017	SDHB
7912937	-0.372875	8.6913	-2.49897	0.0164577	-3.13657	PADI2
7912956	-0.013135	9.77494	-0.240124	0.811404	-5.19951	RCC2
7912968	-0.018281	6.55015	-0.359895	0.720732	-5.17333	TAS1R2
7912975	-0.0426723	5.94048	-0.595594	0.554647	-5.09165	ALDH4A1
7912994	-0.0670972	7.86945	-0.809727	0.422668	-4.98338	IFFO2
7913001	0.0421115	10.675	0.771232	0.444893	-5.00519	UBR4
7913110	0.00739544	8.76827	0.151561	0.88026	-5.21217	EMC1
7913138	-0.019625	4.89088	-0.255875	0.799298	-5.19666	AKR7L
7913146	0.0245988	7.73836	0.374791	0.709705	-5.16935	AKR7A3
7913154	0.014724	7.30124	0.179447	0.858451	-5.2088	LOC100506730
7913156	0.0193902	8.92686	0.221802	0.825545	-5.2026	AKR7A2
7913169	0.0436726	10.9608	1.03395	0.307083	-4.83623	CAPZB
7913187	-0.0147771	7.77818	-0.256913	0.798502	-5.19647	TMCO4
7913206	0.0145978	6.60266	0.272439	0.786621	-5.19347	RNF186
7913211	0.0100745	6.3066	0.175894	0.861223	-5.20926	PLA2G2E
7913216	0.00268694	5.53374	0.0529601	0.958015	-5.21954	PLA2G2A
7913226	0.060559	6.73809	1.22109	0.228871	-4.6879	PLA2G2D
7913235	0.0392526	5.89155	0.819023	0.417403	-4.97795	PLA2G2C
7913237	-0.02233	8.02391	-0.160828	0.873001	-5.21111	CAMK2N1
7913242	0.0345779	7.88998	0.341661	0.734312	-5.17798	MUL1
7913249	-0.153191	6.6638	-1.1966	0.238183	-4.7086	PINK1-AS
7913271	-0.0171034	5.86512	-0.343127	0.733217	-5.17762	KIF17
7913290	-0.00435645	6.18738	-0.10047	0.92045	-5.21687	SH2D5
7913300	-0.00218212	10.8757	-0.0309195	0.97548	-5.22021	HP1BP3
7913319	0.0565804	9.72233	0.675254	0.50322	-5.05511	EIF4G3
7913357	0.0547608	10.2917	0.842091	0.404513	-4.96424	ECE1
7913385	0.0354685	5.14176	0.802392	0.426849	-4.98761	RAP1GAP
7913415	0.0136373	8.68567	0.111704	0.911591	-5.216	USP48
7913450	0.0292061	6.46301	0.771469	0.444754	-5.00506	HSPG2
7913547	0.032711	6.45369	0.748996	0.45804	-5.01733	WNT4
7913558	-0.0499197	7.91943	-1.17504	0.246607	-4.72651	LUZP1
7913566	0.073777	5.80481	1.47937	0.146514	-4.44679	HTR1D
7913571	-0.107948	9.63201	-1.22127	0.228806	-4.68775	HNRNPR
7913582	-0.113128	8.29504	-2.08596	0.0431035	-3.72955	ZNF436
7913593	-0.00312691	7.99927	-0.0296977	0.976449	-5.22024	TCEA3
7913609	0.00415245	6.04108	0.109332	0.913461	-5.21619	ASAP3
7913644	0.11977	6.78546	1.35409	0.182959	-4.56888	E2F2
7913655	-0.126469	7.1322	-0.910167	0.367936	-4.92167	ID3
7913667	-0.0395869	6.89696	-0.654578	0.516313	-5.06502	GALE
7913682	-0.042019	7.88722	-0.53546	0.59516	-5.11626	HMGCL
7913694	-0.0629498	8.58923	-0.788339	0.434932	-4.99562	FUCA1
7913705	0.234602	7.84905	1.78412	0.0816393	-4.11139	CNR2
7913712	-0.110085	6.46239	-0.581646	0.563919	-5.09758	SRSF10
7913727	0.038473	5.24682	0.791134	0.433317	-4.99404	MYOM3
7913768	-0.0890287	5.81942	-1.73332	0.090387	-4.17095	IL22RA1
7913776	0.0394651	6.78313	0.591661	0.557253	-5.09334	IFNLR1
7913787	-0.0551118	6.73582	-0.665738	0.509223	-5.05971	STPG1
7913805	-0.0569821	10.6859	-0.681688	0.499183	-5.05197	RUNX3
7913814	-0.0734537	7.95545	-1.23441	0.223922	-4.67648	SYF2
7913824	-0.0739246	9.65469	-1.19242	0.239799	-4.7121	RSRP1
7913835	0.220704	4.62394	1.89773	0.0646289	-3.97319	RHCE
7913850	-0.0231231	6.98477	-0.362399	0.718874	-5.17267	LOC646471
7913852	-0.0446956	4.76063	-0.95644	0.344331	-4.89093	AUNIP
7913858	0.0454026	6.28927	0.488042	0.628062	-5.13385	PAQR7
7913864	-0.0388364	5.56565	-0.70703	0.483458	-5.0393	STMN1
7913883	-0.104282	8.36643	-1.49687	0.141914	-4.42898	PAFAH2
7913896	0.0526985	5.44219	1.14266	0.259662	-4.75284	SLC30A2
7913907	-0.00836065	5.43015	-0.136605	0.891997	-5.21374	TRIM63
7913918	0.0242011	8.92065	0.309594	0.758402	-5.18559	UBXN11
7913938	-0.0779264	6.3847	-1.85927	0.0700138	-4.02074	CRYBG2
7913965	0.0913075	7.46944	0.604365	0.548857	-5.08784	ZNF683
7913978	0.00993815	8.07161	0.13031	0.896944	-5.21436	GPN2
7913990	-0.0317463	6.95123	-0.4679	0.642278	-5.14083	GPATCH3
7914000	-0.0345294	6.36725	-0.730088	0.469395	-5.02738	NR0B2
7914003	-0.00817575	6.67628	-0.146517	0.884215	-5.21272	KDF1
7914015	0.0163653	6.45485	0.358412	0.721833	-5.17372	TENT5B
7914021	0.0749904	8.74297	1.05319	0.298283	-4.82204	SLC9A1
7914042	0.0404932	7.3927	0.524012	0.603029	-5.12065	MAP3K6
7914075	0.0280945	6.08262	0.557077	0.580436	-5.10771	FCN3
7914084	0.0517912	6.32486	1.13269	0.263778	-4.7608	CD164L2
7914094	0.0208211	9.70514	0.311378	0.757056	-5.18519	WASF2
7914103	0.0634394	7.33381	0.99559	0.325159	-4.86381	AHDC1
7914112	-0.0222412	11.5183	-0.330088	0.742977	-5.18082	FGR
7914127	0.192915	10.6108	1.02484	0.311313	-4.84287	IFI6
7914141	-0.0983236	7.96995	-1.22381	0.227854	-4.68558	RPA2
7914153	-0.0453046	8.91886	-0.601723	0.550597	-5.089	EYA3
7914180	0.0358658	5.36861	0.123448	0.902342	-5.21499	SPCS2
7914184	-0.0940216	7.68212	-1.23171	0.224919	-4.67881	PTAFR
7914194	-0.0716981	9.24155	-0.802886	0.426567	-4.98733	DNAJC8
7914202	-0.0962854	9.26887	-1.18281	0.243547	-4.72009	SNHG12
7914218	-0.0296007	8.31517	-0.439014	0.662905	-5.15035	TAF12
7914232	0.0340723	7.57071	0.498328	0.620856	-5.13017	TMEM200B
7914235	-0.00819297	9.32743	-0.156554	0.876348	-5.21161	SRSF4
7914245	0.0078588	7.15987	0.132009	0.895609	-5.21419	MECR
7914260	0.0414547	5.72092	0.686202	0.496362	-5.04974	MATN1
7914270	-0.00354599	13.0331	-0.11124	0.911957	-5.21604	LAPTM5
7914282	-0.123231	7.05048	-1.38995	0.171878	-4.53491	SDC3
7914296	-0.0208716	10.5753	-0.346681	0.730565	-5.17673	PUM1
7914326	-0.00227127	6.03437	-0.0411035	0.967408	-5.21994	NKAIN1
7914334	-0.0132268	9.33557	-0.209036	0.835432	-5.2046	SNRNP40
7914342	0.0192134	4.42079	0.360842	0.720029	-5.17308	FABP3
7914354	-0.0422543	9.04087	-0.589929	0.558403	-5.09408	PEF1
7914361	0.0200902	6.61676	0.497868	0.621178	-5.13033	COL16A1
7914433	0.0373182	6.8804	0.706836	0.483578	-5.0394	ADGRB2
7914467	0.225956	6.88126	2.83215	0.00707443	-2.60758	SPOCD1
7914489	-0.0152984	12.5213	-0.241354	0.810457	-5.19929	PTP4A2
7914500	0.0958243	7.65238	1.82803	0.0746643	-4.0588	TMEM234
7914516	0.00866709	7.14688	0.137834	0.891031	-5.21362	MTMR9LP
7914525	0.00128522	9.61787	0.0227107	0.981989	-5.22037	MARCKSL1
7914530	-0.00232311	9.19483	-0.0430241	0.965886	-5.21988	BSDC1
7914550	-0.0540755	8.57457	-0.82171	0.415889	-4.97638	ZBTB8OS
7914557	0.0454959	5.63299	0.88123	0.383216	-4.94015	SYNC
7914563	-0.00626989	8.8103	-0.111342	0.911876	-5.21603	YARS1
7914580	0.00158016	6.3213	0.035165	0.972115	-5.22011	FNDC5
7914592	0.0197318	6.57821	0.503175	0.617474	-5.12841	TMEM54
7914603	-0.01844	9.35225	-0.281865	0.779433	-5.19157	RNF19B
7914617	-0.0865622	8.84933	-1.70029	0.0964817	-4.2089	AK2
7914630	0.0142032	7.89647	0.207665	0.836495	-5.20481	TRIM62
7914643	0.016342	5.69202	0.243113	0.809103	-5.19898	A3GALT2
7914648	0.0129762	7.852	0.169609	0.866133	-5.21005	PHC2
7914667	0.0361514	5.41412	0.920294	0.362682	-4.91506	CSMD2
7914750	0.00797794	8.28399	0.122788	0.902861	-5.21505	SMIM12
7914758	-0.0575906	6.10663	-1.02205	0.312617	-4.84489	DLGAP3
7914791	0.0174541	10.6178	0.370674	0.712746	-5.17046	SFPQ
7914809	0.00488821	9.2261	0.132891	0.894916	-5.21411	KIAA0319L
7914834	0.0115818	10.0649	0.18035	0.857746	-5.20868	PSMB2
7914847	-0.00988652	6.40432	-0.17776	0.859767	-5.20902	C1orf216
7914851	0.0213122	4.57731	0.433178	0.667105	-5.15219	CLSPN
7914878	0.0144539	4.18154	0.166842	0.868296	-5.21039	CLSPN
7914880	0.0347912	6.73348	0.601405	0.550807	-5.08913	COL8A2
7914887	-0.000264104	9.95693	-0.00347419	0.997244	-5.22056	TRAPPC3
7914898	-0.0327369	8.09837	-0.401472	0.690111	-5.16181	EVA1B
7914904	0.0091792	9.38863	0.120731	0.904481	-5.21524	STK40
7914917	-0.0890981	8.41145	-0.950975	0.347066	-4.89464	LSM10
7914923	0.00964393	5.70661	0.172921	0.863545	-5.20964	OSCP1
7914940	-0.0859502	10.2891	-0.979984	0.332713	-4.87474	MRPS15
7914950	-0.123611	11.0733	-1.50299	0.140335	-4.42271	CSF3R
7914974	0.0383233	5.64416	0.700023	0.487778	-5.04285	GRIK3
7914996	-0.109201	9.39962	-2.08017	0.0436581	-3.7373	MEAF6
7915008	-0.0195675	8.67093	-0.350766	0.72752	-5.17569	SNIP1
7915015	-0.0496807	8.93335	-0.545667	0.588185	-5.11226	GNL2
7915032	-0.00902877	6.30896	-0.215308	0.830571	-5.20363	RSPO1
7915045	-0.0259943	5.90666	-0.42086	0.676006	-5.15602	C1orf109
7915056	0.0507833	4.97257	1.0819	0.285478	-4.8004	EPHA10
7915078	-0.0308336	6.8418	-0.517382	0.607608	-5.12315	EPHA10
7915084	-0.026886	7.94638	-0.294951	0.769486	-5.18882	YRDC
7915091	-0.107621	9.56582	-1.7122	0.0942457	-4.19528	MTF1
7915101	0.00962821	9.21413	0.196493	0.845173	-5.20646	INPP5B
7915130	-0.105353	10.3921	-1.53354	0.132652	-4.39108	SF3A3
7915147	-0.144564	8.52101	-1.25862	0.21513	-4.65545	FHL3
7915156	0.0107793	7.37982	0.140573	0.88888	-5.21334	POU3F1
7915160	-0.129866	9.07576	-2.87613	0.00630233	-2.53482	RRAGC
7915184	-0.0184334	3.74476	-0.33014	0.742938	-5.1808	RHBDL2
7915204	0.174858	6.6001	2.13175	0.0389295	-3.66762	PPIEL
7915207	-0.0186628	10.0614	-0.286526	0.775886	-5.1906	PABPC4
7915227	-0.13075	7.73671	-1.56159	0.1259	-4.36156	SNORA55
7915229	0.0529869	6.14447	1.16712	0.249754	-4.73301	HEYL
7915238	0.0376527	6.21433	0.588201	0.559552	-5.09481	NT5C1A
7915245	0.0708386	6.95612	0.567768	0.57322	-5.10335	HPCAL4
7915252	0.246647	7.03316	2.06783	0.0448606	-3.75378	BMP8B
7915261	-0.0277	8.73892	-0.470807	0.640218	-5.13984	TRIT1
7915277	-0.0402152	8.09216	-0.402711	0.689207	-5.16145	MYCL
7915286	-0.217723	11.5807	-2.44684	0.0186835	-3.21549	PPT1
7915297	-0.0318078	7.32776	-0.737359	0.465009	-5.02354	COL9A2
7915333	-0.0779945	6.47078	-1.31023	0.197249	-4.60936	RIMS3
7915347	0.0053616	6.96052	0.0727309	0.942366	-5.21863	CITED4
7915351	0.0654467	6.24403	1.39783	0.169515	-4.52734	SLFNL1
7915363	0.06587	8.57831	1.30346	0.199528	-4.6155	SCMH1
7915385	0.0149493	6.77231	0.263644	0.793346	-5.19519	EDN2
7915392	0.073999	8.05605	0.792121	0.432748	-4.99348	HIVEP3
7915404	0.0354226	6.1884	0.73169	0.468427	-5.02654	GUCA2A
7915408	-0.0112077	10.9167	-0.149863	0.881591	-5.21236	FOXJ3
7915425	0.0708579	5.49076	1.18423	0.24299	-4.71891	ZMYND12
7915435	0.0207816	6.99946	0.334478	0.739685	-5.17975	CLDN19
7915444	0.0998725	8.05289	1.72856	0.0912435	-4.17644	P3H1
7915468	0.140765	7.79649	1.21062	0.23282	-4.6968	SVBP
7915472	-0.0197332	9.76186	-0.217433	0.828926	-5.2033	SLC2A1
7915485	-0.0313648	8.45838	-0.386143	0.701343	-5.1662	EBNA1BP2
7915500	0.0592578	6.12978	1.0448	0.302102	-4.82826	C1orf210
7915504	-0.113677	10.4126	-1.31651	0.195152	-4.60363	ELOVL1
7915516	-0.140164	8.38375	-2.52619	0.0153939	-3.09492	MED8
7915529	0.00626948	7.2043	0.0924168	0.926807	-5.21744	HYI
7915543	0.00142354	6.40205	0.026355	0.979099	-5.22031	SLC6A9
7915567	0.0210173	8.11323	0.392675	0.696548	-5.16435	ERI3
7915578	0.0649185	7.60707	0.860806	0.394239	-4.95285	TMEM53
7915590	-0.282828	4.84352	-1.19073	0.240457	-4.71351	RNU5F-1
7915592	0.0302404	4.87053	0.0882565	0.930093	-5.21771	RNU5D-1
7915598	-0.0333313	5.77782	-0.650338	0.519021	-5.06702	BEST4
7915609	-0.0563427	6.08139	-0.774556	0.442947	-5.00335	DYNLT4
7915612	-0.106248	6.03294	-0.542137	0.590593	-5.11365	PTCH2
7915614	0.00990866	6.69319	0.199103	0.843144	-5.20608	PTCH2
7915640	-0.0515278	7.75294	-1.05437	0.297748	-4.82116	EIF2B3
7915659	-0.0137616	9.41351	-0.211151	0.833792	-5.20428	HECTD3
7915682	-0.00879913	7.33855	-0.140212	0.889164	-5.21338	ZSWIM5
7915695	-0.032622	7.25755	-0.453744	0.652352	-5.14557	MUTYH
7915718	0.0587556	8.20545	1.18367	0.243208	-4.71937	TESK2
7915733	-0.037658	10.3285	-0.608882	0.545887	-5.08586	PRDX1
7915743	0.0503741	7.46723	0.658129	0.514052	-5.06334	CCDC17
7915758	-0.0554539	10.7778	-1.02773	0.309968	-4.84077	GPBP1L1
7915775	-0.176675	7.79	-1.68361	0.0996864	-4.22783	IPP
7915801	-0.0280102	8.31767	-0.386723	0.700916	-5.16604	POMGNT1
7915827	-0.0281429	9.13096	-0.340557	0.735137	-5.17826	LRRC41
7915841	0.0891303	7.41032	1.81336	0.0769357	-4.07648	KNCN
7915846	0.0347003	10.3576	0.695537	0.490555	-5.0451	MKNK1
7915870	-0.0361148	7.14389	-0.881076	0.383298	-4.94025	ATPAF1
7915882	-0.048184	11.161	-0.717459	0.477068	-5.03395	EFCAB14
7915896	-0.204713	3.92083	-1.56341	0.125471	-4.35962	CYP4Z2P
7915902	-0.0397644	5.0953	-0.496395	0.622207	-5.13087	CYP4A11
7915910	0.348083	8.1668	2.01541	0.0502995	-3.82295	PDZK1IP1
7915919	0.278547	7.68693	2.18371	0.0346283	-3.59615	TAL1
7915926	-0.0849164	6.1162	-1.07098	0.290305	-4.8087	STIL
7915949	0.0834285	6.27319	1.77165	0.0837189	-4.12615	TRABD2B
7915955	0.0294987	8.00447	0.291315	0.772247	-5.18959	SPATA6
7915971	0.0855493	4.85912	1.46667	0.149924	-4.4596	AGBL4
7915982	0.0466417	6.57495	0.759122	0.452025	-5.01184	BEND5
7915991	0.0204766	6.24362	0.358346	0.721882	-5.17373	DMRTA2
7915995	-0.0142334	9.10801	-0.258522	0.797268	-5.19617	FAF1
7916024	-0.0251503	5.58265	-0.478451	0.634814	-5.13721	TTC39A
7916045	-0.0104983	10.6075	-0.112759	0.91076	-5.21592	EPS15
7916077	-0.0385062	10.2695	-0.352784	0.726018	-5.17517	NRDC
7916112	0.00891819	4.52386	0.1191	0.905765	-5.21538	RAB3B
7916120	-0.0505858	10.9005	-0.711697	0.480592	-5.03691	TXNDC12
7916135	0.114392	8.6453	1.79104	0.0805054	-4.10317	CC2D1B
7916167	0.0240434	5.68819	0.387326	0.700473	-5.16587	ORC1
7916185	0.0341585	9.4401	0.263401	0.793531	-5.19524	TUT4
7916219	-0.0668071	6.35092	-1.09088	0.281555	-4.79353	COA7
7916229	0.0242849	7.36242	0.391207	0.697625	-5.16477	ECHDC2
7916248	-0.0125377	6.17458	-0.152576	0.879464	-5.21206	SLC1A7
7916262	-0.0529584	9.972	-0.788909	0.434602	-4.9953	CZIB
7916274	-0.0211616	7.4341	-0.558425	0.579524	-5.10716	MAGOH
7916282	0.0399568	8.32591	0.773342	0.443657	-5.00402	LRP8
7916304	-0.0187635	6.34513	-0.342759	0.733492	-5.17771	GLIS1
7916316	-0.00399634	8.60984	-0.0865245	0.931461	-5.21782	NDC1
7916343	-0.0682138	8.86011	-0.865678	0.391592	-4.94985	YIPF1
7916356	-0.0984797	7.71178	-1.3975	0.169614	-4.52766	HSPB11
7916364	0.0152948	6.18503	0.347824	0.729712	-5.17644	LDLRAD1
7916372	-0.0903699	10.6302	-2.41413	0.0202162	-3.26444	TMEM59
7916384	-0.0331017	5.62397	-0.658469	0.513835	-5.06318	CDCP2
7916393	0.10396	6.89525	2.44422	0.0188025	-3.21943	CYB5RL
7916403	-0.0359753	10.294	-0.475694	0.636761	-5.13817	SSBP3
7916412	-0.0382205	5.7976	-0.673143	0.504549	-5.05614	FAM151A
7916422	0.0467914	7.84784	0.7797	0.439946	-5.00048	PARS2
7916425	-0.0609624	7.59443	-0.741381	0.462593	-5.02141	TTC22
7916432	0.167646	8.3939	1.10169	0.276881	-4.78518	DHCR24
7916443	-0.0427849	9.81632	-0.287873	0.774862	-5.19032	USP24
7916493	0.0795412	6.80457	1.35833	0.18162	-4.5649	PLPP3
7916506	0.133404	2.44156	2.58571	0.0132831	-3.00284	FYB2
7916526	0.0205003	4.80218	0.389985	0.698521	-5.16512	C8B
7916541	0.0686139	5.57284	1.15011	0.256614	-4.74684	DAB1
7916570	-0.104945	9.00852	-1.45696	0.152573	-4.46932	OMA1
7916584	-0.229828	5.45587	-1.85297	0.0709312	-4.02846	TACSTD2
7916590	-0.0852389	10.9793	-1.96634	0.0559004	-3.88645	AK2
7916592	0.107006	10.0959	0.607563	0.546753	-5.08644	MYSM1
7916609	-0.00479263	7.79644	-0.0315501	0.974981	-5.2202	JUN
7916616	0.0249192	4.93854	0.425992	0.672292	-5.15444	CYP2J2
7916629	0.20814	4.77038	2.05024	0.046626	-3.77714	C1orf87
7916643	0.00293694	7.71552	0.0529265	0.958042	-5.21954	TM2D1
7916654	0.0157485	5.86856	0.366748	0.715651	-5.17152	KANK4
7916669	0.0314942	7.42532	0.263571	0.793401	-5.1952	DOCK7
7916727	-0.12188	8.00919	-1.53545	0.132184	-4.38909	ITGB3BP
7916747	-0.0564575	11.8353	-0.714534	0.478856	-5.03546	JAK1
7916777	-0.112114	4.35557	-1.0229	0.31222	-4.84428	MIR101-1
7916785	0.0704431	3.68382	1.2893	0.204358	-4.62824	INSL5
7916789	-0.0772128	4.7532	-0.978598	0.33339	-4.87571	DNAI4
7916808	-0.0714388	7.55778	-0.555825	0.581284	-5.10821	SLC35D1
7916822	-0.0171324	2.52589	-0.31625	0.753381	-5.18407	C1orf141
7916836	-0.151059	8.36324	-0.920665	0.362491	-4.91482	SERBP1
7916843	-0.0104973	4.17455	-0.143198	0.886819	-5.21307	GNG12
7916853	-0.0766496	4.79504	-1.32527	0.192256	-4.59561	DIRAS3
7916862	-0.16656	8.28999	-1.29203	0.203421	-4.6258	WLS
7916882	-0.00559619	4.14188	-0.103562	0.918011	-5.21664	RPE65
7916898	0.0901902	3.21102	1.485	0.145022	-4.44108	DEPDC1
7916910	0.117078	8.2866	1.2048	0.235033	-4.70171	LRRC40
7916928	0.0192258	9.08112	0.232151	0.817549	-5.20088	ANKRD13C
7916944	0.029288	5.02836	0.732711	0.46781	-5.026	PTGER3
7916969	0.0483942	9.73475	0.29307	0.770914	-5.18922	ZRANB2
7916984	0.0830606	7.82253	0.28982	0.773382	-5.18991	MIR186
7916986	-0.155013	5.48154	-1.93569	0.0596656	-3.9255	NEGR1
7917004	0.0568533	2.22106	0.7568	0.4534	-5.01311	LRRIQ3
7917008	0.171344	3.7739	1.94569	0.058414	-3.91281	LRRIQ3
7917015	-0.0440581	4.47897	-0.598199	0.552924	-5.09052	LRRC53
7917019	0.0531194	3.81733	1.15889	0.253058	-4.73972	ERICH3
7917037	0.310363	8.85222	1.88473	0.0664082	-3.98935	CRYZ
7917052	-0.194356	4.88873	-1.30108	0.200334	-4.61765	SLC44A5
7917080	-0.043292	7.25808	-0.65322	0.51718	-5.06567	DLSTP1
7917082	-0.0344109	2.83734	-0.736703	0.465404	-5.02389	ASB17
7917088	-0.0693013	7.96023	-0.57674	0.567198	-5.09964	PIGK
7917103	0.0165795	9.51148	0.155288	0.877339	-5.21175	ZZZ3
7917120	-0.0873125	8.76185	-1.11436	0.271472	-4.77529	USP33
7917148	0.0295441	10.05	0.273667	0.785684	-5.19323	AIDA
7917151	0.0216378	5.80835	0.320571	0.750127	-5.18307	NEXN-AS1
7917156	0.0294538	10.436	0.287643	0.775037	-5.19037	FUBP1
7917182	0.0240819	2.79522	0.423372	0.674187	-5.15525	ADGRL4
7917199	0.176308	5.46871	1.89926	0.0644229	-3.97129	TTLL7
7917232	-0.0109554	10.0629	-0.143982	0.886204	-5.21299	GNG5
7917240	-0.00676249	9.52343	-0.0579103	0.954095	-5.21933	CTBS
7917251	0.126832	4.14711	1.9735	0.055051	-3.87726	LINC01555
7917255	0.158098	7.45643	1.04781	0.300729	-4.82604	SSX2IP
7917276	-0.0409044	6.23176	-0.319363	0.751037	-5.18335	LPAR3
7917283	0.0854601	7.96172	0.569986	0.571728	-5.10244	MCOLN2
7917304	0.082301	5.8615	0.609306	0.545608	-5.08568	MCOLN3
7917322	0.0356554	5.46415	0.367951	0.71476	-5.17119	SYDE2
7917331	-0.0200693	8.26248	-0.39541	0.694544	-5.16357	C1orf52
7917338	-0.0396696	8.6669	-0.686362	0.496262	-5.04966	BCL10
7917347	0.158879	5.73488	2.49281	0.0167077	-3.14596	DDAH1
7917359	-0.028878	8.25107	-0.178374	0.859288	-5.20894	ZNHIT6
7917370	0.0621732	5.36398	1.4595	0.151878	-4.46679	COL24A1
7917433	0.127507	7.9139	0.820766	0.416421	-4.97693	ODF2L
7917455	-0.0150342	11.8951	-0.353447	0.725524	-5.175	SELENOF
7917472	-0.0204732	9.41303	-0.483407	0.631321	-5.13548	GTF2B
7917503	-0.109008	7.70501	-0.813523	0.420513	-4.98117	GBP3
7917530	-0.0644964	10.0399	-0.342442	0.733728	-5.17779	GBP2
7917532	-0.118419	9.7945	-0.936386	0.354436	-4.90443	GBP2
7917548	-0.019804	6.32605	-0.351492	0.726979	-5.1755	GBP7
7917561	-0.178455	9.10186	-1.2756	0.209118	-4.64046	GBP4
7917576	-0.0706345	10.6177	-0.572193	0.570246	-5.10153	GBP5
7917593	-0.0556573	5.6293	-1.15851	0.253211	-4.74003	GEMIN8P4
7917599	0.0252341	6.28093	0.562983	0.576444	-5.10531	BARHL2
7917604	0.0783014	9.65048	0.728127	0.470582	-5.02841	ZNF644
7917612	-0.0941921	2.71253	-1.46965	0.149119	-4.4566	HFM1
7917634	0.0986938	2.68616	1.60485	0.116032	-4.31512	HFM1
7917649	-0.10088	9.80125	-0.566108	0.574337	-5.10403	TGFBR3
7917676	0.0198693	7.34501	0.134341	0.893775	-5.21397	GLMN
7917697	0.00629139	7.85606	0.0604528	0.952082	-5.21922	GFI1
7917707	-0.0463364	7.7397	-0.346853	0.730436	-5.17668	EVI5
7917728	0.0112973	8.72543	0.122984	0.902707	-5.21503	DIPK1A
7917741	-0.00348274	10.1026	-0.0435799	0.965446	-5.21987	TMED5
7917754	0.0374098	6.10126	0.778677	0.440541	-5.00105	BCAR3
7917771	0.0565801	8.83945	0.569314	0.57218	-5.10272	DNTTIP2
7917779	-0.0257683	6.69788	-0.256383	0.798908	-5.19657	GCLM
7917798	0.065958	4.86261	1.97824	0.0544955	-3.87117	ABCA4
7917850	-0.0228233	4.80915	-0.160504	0.873254	-5.21115	ARHGAP29
7917875	0.0732055	5.06868	1.26492	0.212883	-4.64991	F3
7917885	0.0900959	6.05326	0.89482	0.37599	-4.93154	CNN3
7917896	-0.02489	6.96239	-0.388386	0.699695	-5.16557	ALG14
7917906	-0.0887657	7.93377	-0.923395	0.361083	-4.91303	RPL7
7917912	0.0454828	11.3046	0.387733	0.700175	-5.16576	DPYD
7917946	-0.0580478	3.64629	-1.05799	0.296116	-4.81846	PLPPR5
7917954	0.00366115	7.09887	0.0263129	0.979133	-5.22031	FRRS1
7917976	0.0125867	7.59625	0.0919487	0.927177	-5.21747	SASS6
7917996	0.0328314	5.1549	0.216086	0.829969	-5.20351	LRRC39
7918008	-0.0424304	8.1202	-0.31808	0.752003	-5.18365	DBT
7918026	-0.0486601	5.44155	-0.383626	0.703193	-5.16691	EXTL2
7918034	-0.0590747	7.69066	-0.820394	0.41663	-4.97715	DPH5
7918052	0.0614981	4.12445	0.756345	0.45367	-5.01336	OLFM3
7918064	0.0188069	5.07393	0.533187	0.596718	-5.11714	COL11A1
7918157	0.0313147	9.05378	0.300557	0.765237	-5.1876	VAV3
7918188	-0.0506588	8.28249	-0.51433	0.609721	-5.12429	SLC25A24
7918223	-0.191072	7.12176	-2.48444	0.0170527	-3.15868	HENMT1
7918235	0.177647	3.77056	2.17063	0.0356698	-3.61426	AKNAD1
7918255	-0.0127367	8.81565	-0.108496	0.91412	-5.21626	CLCC1
7918275	-0.0794288	7.8319	-0.796733	0.430094	-4.99086	WDR47
7918284	-0.19209	6.89622	-2.59359	0.0130243	-2.99054	TAF13
7918294	-0.000261311	5.33824	-0.00556453	0.995587	-5.22055	C1orf194
7918300	0.0249747	6.79071	0.48259	0.631896	-5.13577	PSRC1
7918313	-0.0123395	5.30326	-0.226281	0.822082	-5.20187	MYBPHL
7918323	-0.071941	10.6116	-0.850321	0.399975	-4.95927	SORT1
7918345	-0.0564994	8.89126	-0.871207	0.388601	-4.94642	PSMA5
7918359	0.0150882	8.53188	0.177863	0.859687	-5.20901	AMIGO1
7918367	0.00928912	5.65879	0.187126	0.852464	-5.20777	GNAT2
7918379	-0.0319929	6.29789	-0.186184	0.853198	-5.2079	GSTM3
7918394	0.0668224	6.53641	1.92962	0.0604372	-3.93318	EPS8L3
7918416	-0.025823	6.78639	-0.459235	0.648437	-5.14375	ALX3
7918426	-0.0181464	5.87089	-0.253224	0.801332	-5.19715	SLC16A4
7918437	-0.160017	8.11568	-2.56162	0.0141034	-3.04028	LAMTOR5
7918444	0.0407163	6.34794	0.715992	0.477964	-5.03471	KCNA10
7918449	0.0709639	5.77191	0.857994	0.395773	-4.95458	KCNA2
7918457	0.115877	9.52651	1.0136	0.316588	-4.85099	KCNA3
7918467	0.0299673	8.50609	0.252228	0.802097	-5.19734	LRIF1
7918474	0.0212635	10.6428	0.310761	0.757522	-5.18533	DRAM2
7918487	0.0196498	11.3304	0.296222	0.768523	-5.18854	DENND2D
7918504	-0.0460107	6.63547	-0.514628	0.609515	-5.12418	OVGP1
7918517	0.0584588	8.83017	1.19622	0.238329	-4.70892	WDR77
7918552	-0.0827042	6.75631	-1.34807	0.184873	-4.57451	INKA2
7918558	0.062666	5.20382	0.827378	0.412706	-4.97303	KCND3
7918569	-0.124965	7.25376	-2.16774	0.0359035	-3.61825	ST7L
7918593	0.0799456	10.154	0.793927	0.431707	-4.99245	RHOC
7918606	0.0819321	6.69034	1.20123	0.236402	-4.70472	PPM1J
7918620	0.0562007	5.7046	0.468689	0.641719	-5.14057	LINC01356
7918622	-0.127031	6.65453	-1.66199	0.103972	-4.25214	SLC16A1
7918634	0.0697947	6.98592	0.695366	0.490661	-5.04518	PHTF1
7918657	-0.117014	10.1298	-1.51322	0.137724	-4.41218	PTPN22
7918681	0.0309895	9.50606	0.3943	0.695357	-5.16389	RSBN1
7918694	-0.0570681	5.31775	-0.632952	0.530201	-5.07507	BCL2L15
7918703	0.00489505	9.25754	0.075256	0.940369	-5.21849	AP4B1
7918716	0.00956533	5.52301	0.165424	0.869405	-5.21057	SYT6
7918725	0.0380599	10.1741	0.287868	0.774866	-5.19032	TRIM33
7918753	0.0872059	2.90272	1.09883	0.278108	-4.78739	LOC105378913
7918755	-0.0839749	5.2041	-1.3871	0.172739	-4.53764	LOC105378913
7918757	-0.0861668	4.31986	-1.29956	0.20085	-4.61902	LOC105378913
7918759	0.0440492	8.91719	0.742104	0.46216	-5.02102	BCAS2
7918768	0.488915	6.00611	2.54872	0.0145613	-3.06023	DENND2C
7918794	0.0242322	3.60063	0.358532	0.721743	-5.17368	AMPD1
7918847	-0.08988	8.82235	-0.67122	0.505761	-5.05707	SIKE1
7918857	0.0928001	8.6338	0.746478	0.459543	-5.01868	TSPAN2
7918869	0.0131491	6.69578	0.288047	0.77473	-5.19028	NGF
7918878	-0.0581863	4.4746	-1.19237	0.23982	-4.71214	CASQ2
7918891	-0.00956981	3.08844	-0.162898	0.871381	-5.21087	NHLH2
7918902	0.0273324	9.95876	0.384303	0.702695	-5.16672	CD58
7918913	0.0850791	5.7819	1.61587	0.113621	-4.30312	IGSF3
7918925	0.0299972	5.62782	0.712249	0.480255	-5.03663	TRIM45
7918936	0.0701068	5.13793	1.62268	0.112152	-4.29567	VTCN1
7918955	0.00667213	9.81004	0.0510676	0.959514	-5.21961	GDAP2
7918973	0.0182286	3.64553	0.31497	0.754346	-5.18437	SPAG17
7919028	-0.00016314	4.11572	-0.00302466	0.997601	-5.22056	TBX15
7919038	0.0141657	7.61502	0.217266	0.829054	-5.20332	WARS2
7919051	0.00807357	6.74096	0.180795	0.857399	-5.20862	ZNF697
7919055	0.00878244	5.07885	0.198861	0.843332	-5.20612	HMGCS2
7919067	0.0784746	5.33536	1.26364	0.213336	-4.65103	REG4
7919080	0.00976	3.28049	0.197134	0.844675	-5.20637	NBPF7P
7919088	0.077151	4.00359	1.30216	0.199969	-4.61667	ADAM30
7919095	-0.0103251	11.148	-0.175347	0.861651	-5.20933	NOTCH2
7919197	-0.0231378	7.01918	-0.31562	0.753856	-5.18422	POLR3GL
7919208	0.0310742	6.43884	0.624661	0.535577	-5.07883	GNRHR2
7919217	0.0233494	7.46964	0.497563	0.621391	-5.13044	NUDT17
7919226	-0.0413239	9.74581	-0.871226	0.388591	-4.94641	POLR3C
7919243	-0.240529	8.50131	-1.40707	0.166775	-4.51841	CD160
7919303	-0.256479	5.55981	-2.04506	0.0471573	-3.784	RNVU1-8
7919305	0.033093	8.70417	0.313258	0.755637	-5.18476	PRKAB2
7919314	-0.10183	7.77114	-0.961132	0.341994	-4.88774	FMO5
7919326	0.151092	7.61341	2.06611	0.0450306	-3.75607	ACP6
7919340	0.0186303	4.31425	0.281663	0.779587	-5.19161	GJA5
7919394	-0.0316345	6.5132	-0.552599	0.583471	-5.1095	LINC01138
7919570	-0.102458	2.58273	-1.40273	0.168057	-4.52261	RNVU1-17
7919578	-0.0389457	5.65354	-0.543336	0.589775	-5.11318	LOC440570
7919594	-0.0803511	3.32396	-0.258758	0.797088	-5.19612	RNVU1-19
7919637	0.268848	9.48488	2.1858	0.0344644	-3.59325	H2BC21
7919642	-0.0593616	10.4953	-0.434186	0.666379	-5.15188	H2AC21
7919645	0.000197344	6.60333	0.0023525	0.998134	-5.22056	SV2A
7919659	0.0116571	8.51245	0.155287	0.87734	-5.21175	SF3B4
7919669	0.0806211	7.14609	1.13571	0.262526	-4.7584	MTMR11
7919699	-0.175373	6.1139	-2.49311	0.0166955	-3.1455	OTUD7B
7919715	-0.0333044	7.37673	-0.225473	0.822706	-5.202	ANP32E
7919729	-0.0508251	9.46982	-0.618345	0.539692	-5.08167	APH1A
7919743	0.156214	7.13401	2.24817	0.02988	-3.50573	ADAMTSL4-AS1
7919751	-0.0561332	11.6736	-0.688814	0.494733	-5.04845	MCL1
7919763	-0.0816692	7.28754	-1.34316	0.186444	-4.57908	ENSA
7919780	-0.086766	8.77425	-0.831206	0.410564	-4.97076	GOLPH3L
7919787	-0.196998	7.87543	-1.36595	0.179236	-4.55773	HORMAD1
7919800	-0.117352	12.0627	-1.56512	0.125071	-4.35781	CTSS
7919815	0.0181306	8.04189	0.120656	0.90454	-5.21524	CTSK
7919825	-0.0643345	10.1914	-1.58003	0.121614	-4.3419	ARNT
7919856	0.0564792	11.2472	1.16849	0.249207	-4.73188	CERS2
7919872	0.188721	8.96058	1.98893	0.0532584	-3.85737	MINDY1
7919888	-0.000280106	11.4065	-0.00776203	0.993844	-5.22054	CDC42SE1
7919898	-0.0115899	6.60061	-0.224177	0.823708	-5.20221	SEMA6C
7919923	-0.0482813	5.60117	-0.805812	0.424896	-4.98564	LYSMD1
7919929	0.0154929	6.18824	0.327902	0.744617	-5.18134	TMOD4
7919940	-0.0316931	9.65671	-0.428585	0.670419	-5.15363	VPS72
7919950	0.0183364	9.64175	0.323484	0.747937	-5.18239	PI4KB
7919971	0.00331033	9.32315	0.0780805	0.938135	-5.21833	RFX5
7919984	0.0745767	6.90803	0.675552	0.503033	-5.05497	SELENBP1
7920000	0.0274277	9.96427	0.492378	0.62502	-5.13231	POGZ
7920027	0.0102671	6.86669	0.177942	0.859625	-5.209	CELF3
7920047	-0.00192103	9.36282	-0.0255087	0.97977	-5.22032	MRPL9
7920057	0.0427274	7.51346	0.745971	0.459846	-5.01895	TDRKH
7920082	0.0651014	7.61529	0.70068	0.487372	-5.04251	RORC
7920100	0.0709134	5.90199	1.08945	0.282175	-4.79462	THEM5
7920114	-0.0934115	9.52215	-1.05495	0.297489	-4.82073	THEM4
7920123	0.00119997	12.2283	0.0188109	0.985081	-5.22043	S100A10
7920128	-0.0350658	11.9116	-0.45136	0.654056	-5.14635	S100A11
7920135	0.0210726	4.64261	0.542987	0.590013	-5.11332	TCHHL1
7920141	0.0545024	5.24535	1.27487	0.209372	-4.64111	TCHH
7920146	-0.00600274	4.13368	-0.104371	0.917373	-5.21658	RPTN
7920165	0.0535363	5.16562	0.976239	0.334544	-4.87734	FLG
7920175	0.0684153	4.91204	1.14363	0.259264	-4.75206	FLG2
7920178	0.012013	6.04213	0.240231	0.811322	-5.19949	CRNN
7920182	-0.0169201	5.77379	-0.396947	0.693419	-5.16313	LCE3E
7920185	0.0646726	5.89146	0.991334	0.327208	-4.86681	LCE3D
7920191	0.064693	6.9539	1.22667	0.226788	-4.68313	LCE3A
7920193	0.0359921	6.20559	0.698635	0.488637	-5.04354	LCE1C
7920196	0.13544	4.09623	1.4202	0.162942	-4.50564	SPRR2D
7920205	-0.00412884	4.43667	-0.0629954	0.950069	-5.21911	SPRR2A
7920210	-0.034113	4.08996	-0.373584	0.710596	-5.16967	SPRR2B
7920214	0.0452258	3.92401	0.60355	0.549394	-5.0882	SPRR2E
7920220	-0.125643	5.43573	-2.14534	0.0377616	-3.64905	PGLYRP3
7920228	0.00718563	5.74882	0.139726	0.889545	-5.21343	PGLYRP4
7920238	-0.17393	12.2289	-1.73745	0.0896465	-4.16615	S100A12
7920244	-0.0811789	13.0662	-1.43175	0.159627	-4.49432	S100A8
7920249	-0.0464122	3.73448	-0.74627	0.459667	-5.01879	S100A7L2
7920252	0.0142666	5.70746	0.219718	0.827157	-5.20293	S100A7
7920258	-0.0599825	8.5998	-0.617579	0.540192	-5.08201	S100A6
7920264	0.00372502	5.73311	0.0600178	0.952427	-5.21924	S100A5
7920271	0.0086179	10.1668	0.0967378	0.923395	-5.21714	S100A4
7920278	0.0751389	4.88915	1.02889	0.309427	-4.83993	S100A3
7920285	-0.0260024	4.98154	-0.505038	0.616176	-5.12773	S100A2
7920291	-0.00383474	5.30933	-0.082574	0.934583	-5.21807	S100A16
7920297	0.0674141	5.86128	1.35472	0.182758	-4.56829	S100A14
7920303	-0.0562103	6.16953	-0.941092	0.352047	-4.90129	S100A13
7920317	-0.0432174	11.2303	-1.10924	0.273646	-4.7793	ILF2
7920341	0.0126085	10.6759	0.266709	0.791	-5.1946	GATAD2B
7920354	0.0897562	9.93142	1.51937	0.136173	-4.40582	DENND4B
7920382	0.0840251	9.20023	1.24704	0.219302	-4.66555	CRTC2
7920401	-0.0526883	8.40733	-0.531445	0.597914	-5.11781	SLC39A1
7920409	-0.0278791	10.3462	-0.384024	0.7029	-5.1668	JTB
7920422	0.00618093	7.09682	0.0684798	0.945729	-5.21885	RAB13
7920426	-0.0868333	4.5603	-1.97167	0.0552674	-3.87962	NUP210L
7920472	0.093255	7.58145	0.86983	0.389344	-4.94728	TPM3
7920487	0.0671118	5.1703	0.931109	0.357126	-4.90794	C1orf189
7920492	-0.00192091	10.7166	-0.0331035	0.973749	-5.22016	C1orf43
7920506	-0.0112206	5.84493	-0.23395	0.816162	-5.20058	SHE
7920515	-0.0107103	10.3677	-0.233277	0.816682	-5.20069	UBE2Q1
7920531	-0.0168856	10.6661	-0.4042	0.68812	-5.16101	ADAR
7920552	0.0630191	5.98027	1.10571	0.275154	-4.78205	KCNN3
7920567	-0.0298007	6.98691	-0.5897	0.558555	-5.09417	PMVK
7920575	-0.0530192	8.87028	-0.741694	0.462406	-5.02124	PBXIP1
7920594	0.0411773	8.40347	0.505888	0.615584	-5.12742	PYGO2
7920600	0.00526154	8.97418	0.0828867	0.934336	-5.21805	SHC1
7920616	0.0194507	6.07943	0.466666	0.643154	-5.14125	DCST2
7920633	-0.0662324	8.70133	-0.871241	0.388582	-4.9464	DPM3
7920642	0.0915918	6.73845	1.35683	0.182093	-4.56631	MUC1
7920659	0.0275168	9.34403	0.289168	0.773878	-5.19005	KRTCAP2
7920664	0.06214	7.24315	1.06494	0.292997	-4.81325	THBS3
7920687	0.498551	7.36455	4.2888	0.000103247	0.0479067	GBAP1
7920697	-0.0954238	9.39477	-1.06326	0.293746	-4.81451	GBA
7920707	-0.00855759	7.71935	-0.0998106	0.92097	-5.21692	FAM189B
7920725	0.00627966	8.73543	0.0834401	0.933899	-5.21802	SCAMP3
7920737	0.0246577	10.1293	0.54904	0.585889	-5.11092	CLK2
7920744	-0.0492083	5.99642	-0.945195	0.349973	-4.89853	PKLR
7920757	0.109159	6.87353	1.60165	0.11674	-4.3186	RUSC1-AS1
7920799	0.0538905	10.2442	1.27262	0.210164	-4.64311	YY1AP1
7920810	-0.0130978	8.71184	-0.192351	0.848396	-5.20705	GON4L
7920839	-0.0344589	8.96666	-0.489777	0.626844	-5.13323	RIT1
7920852	0.0713633	9.65283	1.14419	0.259035	-4.75161	KHDC4
7920873	-0.283558	8.9739	-1.6785	0.100688	-4.23361	SNORA80E
7920875	-0.184677	8.98776	-0.699412	0.488156	-5.04315	SCARNA4
7920877	0.0237018	10.0533	0.435079	0.665736	-5.1516	ARHGEF2
7920903	0.0141227	12.7623	0.394953	0.694879	-5.1637	SSR2
7920912	0.0197714	8.41764	0.29362	0.770497	-5.1891	UBQLN4
7920928	0.0249104	6.89645	0.510957	0.612061	-5.12555	PAQR6
7920944	-0.00335191	8.60002	-0.0493968	0.960838	-5.21967	SMG5
7920971	-0.0610589	9.45355	-0.511127	0.611943	-5.12548	GLMP
7920980	-0.112475	5.37108	-2.39334	0.0212486	-3.29533	VHLL
7920984	0.0156333	9.43734	0.204999	0.838564	-5.20521	CCT3
7921003	0.0786937	4.90915	0.993078	0.326367	-4.86558	MIR9-1HG
7921012	0.0346424	4.15669	0.599479	0.552079	-5.08997	MIR9-1
7921014	0.00149733	9.01182	0.0203041	0.983897	-5.22041	MEF2D
7921033	0.00144127	5.37503	0.0293593	0.976717	-5.22025	IQGAP3
7921076	0.00455959	7.29822	0.079936	0.936668	-5.21823	GPATCH4
7921088	0.00374419	6.06646	0.0997261	0.921037	-5.21693	NES
7921099	0.047266	5.25879	0.713581	0.479438	-5.03595	CRABP2
7921110	-0.0246038	9.68042	-0.36212	0.719081	-5.17274	ISG20L2
7921121	-0.0282469	7.89322	-0.274148	0.785316	-5.19313	MRPL24
7921133	-0.0401895	10.6075	-0.547951	0.58663	-5.11136	HDGF
7921144	-0.145159	8.7041	-1.14292	0.259553	-4.75262	SH2D2A
7921155	0.0143904	6.25073	0.301385	0.764611	-5.18742	INSRR
7921179	-0.00333177	8.62559	-0.0430404	0.965874	-5.21988	ARHGEF11
7921222	0.0605389	5.52673	1.12091	0.268702	-4.77014	ETV3L
7921228	-0.0827494	8.68331	-1.10578	0.275125	-4.782	ETV3
7921237	0.231326	7.56172	1.08667	0.283388	-4.79676	FCRL5
7921259	-0.00958255	4.02445	-0.166348	0.868682	-5.21045	FCRL4
7921275	0.0719342	9.634	0.564555	0.575383	-5.10467	FCRL3
7921298	0.41986	7.53679	2.10589	0.0412405	-3.70271	FCRL2
7921319	0.418204	9.20968	1.87738	0.067433	-3.99845	FCRL1
7921332	0.0856547	5.54683	2.27118	0.0283312	-3.47301	CD5L
7921346	0.017512	4.34274	0.202421	0.840566	-5.2056	CD1B
7921354	0.0282529	4.36056	0.409721	0.684096	-5.15938	OR10T2
7921356	-0.000771468	4.46005	-0.0112766	0.991056	-5.22051	OR10K2
7921360	0.0260142	5.3909	0.443282	0.65984	-5.14898	OR6Y1
7921362	0.0884751	4.94368	1.71013	0.0946307	-4.19765	OR6P1
7921364	-0.00351687	2.6626	-0.0705016	0.944129	-5.21874	OR10X1
7921367	-0.00951499	4.56196	-0.176876	0.860457	-5.20913	SPTA1
7921420	0.0234721	4.35559	0.381795	0.704541	-5.16742	OR6K2
7921422	0.0419856	3.3598	0.603771	0.549248	-5.0881	OR6K3
7921427	0.0145126	4.53301	0.18974	0.850429	-5.20741	OR6N1
7921429	0.0710232	5.49713	0.966705	0.339233	-4.88392	OR6N2
7921434	0.0844971	7.9618	0.541199	0.591233	-5.11402	AIM2
7921445	0.0147628	5.38055	0.257129	0.798337	-5.19643	OR10J3
7921447	-0.0982585	3.7526	-1.74835	0.0877198	-4.15347	OR10J5
7921449	-0.0065758	4.39116	-0.109011	0.913714	-5.21622	CRP
7921473	0.054506	5.91175	1.117	0.270354	-4.77322	CFAP45
7921487	0.113859	11.424	1.69656	0.0971908	-4.21314	TAGLN2
7921492	0.0571048	6.18941	1.08722	0.283149	-4.79634	IGSF9
7921516	0.119336	5.04235	2.25708	0.0292719	-3.4931	SLAMF9
7921526	-0.0894978	9.13242	-1.12906	0.265289	-4.76369	PIGM
7921533	-0.00312644	4.82908	-0.062942	0.950112	-5.21911	KCNJ10
7921538	0.0681115	8.78259	0.92142	0.362101	-4.91433	IGSF8
7921552	-0.00635522	8.40242	-0.15177	0.880096	-5.21215	DCAF8
7921571	-0.0971547	8.47771	-2.39861	0.0209824	-3.28751	PEX19
7921583	-0.141885	11.2083	-1.61679	0.113421	-4.30211	COPA
7921625	-0.0738518	11.0786	-0.531684	0.59775	-5.11772	SLAMF6
7921637	0.0152022	9.60378	0.120203	0.904896	-5.21528	CD84
7921652	0.185244	8.29662	1.92771	0.060681	-3.93559	SLAMF1
7921667	0.00187323	11.937	0.0497152	0.960585	-5.21966	CD48
7921677	-0.187304	9.76158	-2.19246	0.0339469	-3.58399	CD244
7921690	0.11384	4.73497	1.50179	0.140644	-4.42394	ITLN1
7921702	0.0657987	4.38531	1.09497	0.279777	-4.79037	ITLN2
7921738	-0.0237333	9.91551	-0.325471	0.746443	-5.18192	USF1
7921752	-0.0715408	9.98674	-1.41286	0.165076	-4.51279	ARHGAP30
7921773	0.014561	6.10725	0.241759	0.810145	-5.19922	NECTIN4
7921786	0.02361	9.35038	0.403778	0.688427	-5.16114	PFDN2
7921793	0.0367415	9.84923	0.664885	0.509763	-5.06012	DEDD
7921806	0.0503387	9.53491	0.771408	0.44479	-5.0051	B4GALT3
7921821	-0.0917389	5.79521	-1.91309	0.0625795	-3.95398	ADAMTS4
7921834	0.000400298	6.11032	0.00891667	0.992928	-5.22053	APOA2
7921840	0.0751992	5.23495	1.19592	0.238447	-4.70917	NR1I3
7921852	-0.113621	5.53148	-1.81073	0.0773502	-4.07965	MPZ
7921862	-0.0274381	4.21746	-0.48851	0.627733	-5.13368	CFAP126
7921868	-0.144203	9.13771	-0.939791	0.352706	-4.90216	FCGR3A
7921882	-0.0866586	5.76013	-1.16999	0.248613	-4.73066	OLFML2B
7921895	0.0199946	5.82359	0.390277	0.698307	-5.16504	SPATA46
7921900	-0.219229	9.77819	-1.02818	0.309757	-4.84044	SH2D1B
7921909	-0.0169537	4.09869	-0.289415	0.77369	-5.18999	CCDC190
7921916	-0.0884941	4.38117	-1.07834	0.287046	-4.80312	RGS5
7921936	0.0472301	6.1997	1.01496	0.315945	-4.85001	LMX1A
7921955	0.0934041	4.52288	1.74211	0.0888196	-4.16074	RXRG
7921970	-0.0449506	9.41745	-0.738195	0.464507	-5.0231	ALDH9A1
7921987	-0.0450368	10.2986	-0.821415	0.416055	-4.97655	TMCO1
7922001	0.0595556	5.8643	1.42076	0.162778	-4.50509	FAM78B
7922008	-0.0333777	8.49172	-0.676341	0.502537	-5.05458	TADA1
7922018	0.0527354	5.13427	0.900011	0.373253	-4.92822	ILDR2
7922029	-0.123462	7.85048	-1.04719	0.301012	-4.8265	GPA33
7922040	-0.136532	10.6226	-1.35101	0.183937	-4.57176	CD247
7922051	-0.0704945	10.3185	-0.807646	0.423852	-4.98458	CREG1
7922058	-0.0496208	4.23888	-1.11848	0.269729	-4.77206	ADCY10
7922095	-0.055164	8.81492	-0.85383	0.39805	-4.95713	MPC2
7922108	0.0392578	5.86873	0.729639	0.469667	-5.02761	GPR161
7922121	-0.171998	4.87641	-1.50856	0.138909	-4.41699	ANKRD36BP1
7922130	0.0465225	5.12791	0.867014	0.390868	-4.94902	DPT
7922137	-0.00180812	6.42884	-0.0156537	0.987585	-5.22047	NME7
7922152	-0.011832	4.05394	-0.21952	0.82731	-5.20297	CCDC181
7922162	-0.00731987	6.66385	-0.0905466	0.928284	-5.21756	SLC19A2
7922174	-0.159881	8.86809	-1.60403	0.116213	-4.31601	F5
7922200	0.493707	8.4684	2.56219	0.0140832	-3.03939	SELP
7922219	0.00223095	12.4315	0.0341133	0.972949	-5.22013	SELL
7922229	0.0235644	4.59974	0.5386	0.59301	-5.11504	SELE
7922243	-0.126537	7.20904	-1.2894	0.204326	-4.62816	METTL18
7922250	-0.0455938	9.17335	-0.514725	0.609447	-5.12415	SCYL3
7922268	0.019843	9.14533	0.235246	0.815163	-5.20036	KIFAP3
7922301	0.0738744	4.28629	1.18677	0.241999	-4.71681	MYOC
7922309	0.0747948	9.66005	0.61636	0.540988	-5.08255	VAMP4
7922330	-0.11016	7.19044	-1.40078	0.168635	-4.52449	PIGC
7922337	0.0333149	3.83237	0.471658	0.639615	-5.13955	TNFSF18
7922343	0.353305	7.44139	2.62211	0.0121262	-2.94585	TNFSF4
7922353	0.020411	3.74569	0.32779	0.744701	-5.18137	SLC9C2
7922382	0.0534541	3.35542	0.771007	0.445025	-5.00532	ANKRD45
7922391	-0.13286	6.16143	-1.79894	0.0792262	-4.09376	CENPL
7922400	-0.215147	9.01506	-2.34044	0.0240928	-3.37307	SNORD81
7922406	-0.106941	7.44878	-0.911505	0.367239	-4.9208	SNORD79
7922408	-0.154221	7.93437	-1.08447	0.284353	-4.79844	SNORD78
7922410	-0.234603	8.11873	-1.88762	0.0660087	-3.98576	SNORD44
7922412	-0.12481	4.03732	-0.754026	0.455046	-5.01461	SNORD77
7922416	-0.381077	7.51151	-2.67007	0.0107433	-2.87002	SNORD75
7922418	-0.263993	10.9409	-1.60383	0.116258	-4.31623	SNORD74
7922420	0.0555895	4.76783	0.786693	0.435884	-4.99655	SERPINC1
7922432	0.00679819	10.0895	0.0799235	0.936678	-5.21823	RC3H1
7922462	0.00350036	9.40246	0.0873626	0.930799	-5.21777	MRPS14
7922474	-0.0368816	10.1674	-0.601404	0.550808	-5.08913	KIAA0040
7922482	-0.0169078	5.61449	-0.256258	0.799005	-5.19659	TNR
7922504	-0.0188461	9.31442	-0.251099	0.802964	-5.19754	COP1
7922525	-0.0953363	5.7563	-2.1587	0.0366434	-3.63071	ASTN1
7922590	0.0126446	6.47101	0.293513	0.770577	-5.18912	CLEC20A
7922596	0.0978602	6.05621	1.55341	0.127839	-4.37021	RALGPS2-AS1
7922598	0.155722	4.34192	1.70597	0.0954104	-4.20242	ANGPTL1
7922610	-0.0534543	7.66168	-0.762699	0.449911	-5.00989	ABL2
7922627	0.0465754	4.37789	1.1977	0.237761	-4.70768	NPHS2
7922637	-0.117549	8.23779	-0.983268	0.331114	-4.87246	TOR1AIP2
7922646	0.0487436	9.08648	0.535096	0.595409	-5.1164	TOR1AIP2
7922656	-0.0205711	7.01344	-0.241212	0.810566	-5.19932	ACBD6
7922669	-0.098131	8.57253	-1.81772	0.0762558	-4.07125	STX6
7922686	-0.0141069	5.18693	-0.338669	0.736549	-5.17873	ZNF648
7922689	-0.0570577	9.76212	-0.861318	0.39396	-4.95254	GLUL
7922703	0.0723919	4.18482	1.12756	0.265913	-4.76488	TEDDM1
7922707	-0.131421	7.82173	-1.58482	0.120519	-4.33675	RNASEL
7922717	0.0866145	6.87157	1.90902	0.0631177	-3.95909	RGS16
7922727	0.0153803	5.52093	0.385555	0.701775	-5.16637	RGS8
7922737	0.0297287	2.88946	0.550753	0.584725	-5.11024	SHCBP1L
7922756	-0.0543859	5.76276	-1.31053	0.197148	-4.60908	NMNAT2
7922773	-0.103103	11.508	-1.43677	0.158201	-4.48937	NCF2
7922793	-0.0655172	10.7696	-1.26851	0.211612	-4.64674	ARPC5
7922804	0.0331999	3.46996	0.661183	0.512111	-5.06189	APOBEC4
7922807	-0.378437	6.26289	-2.22718	0.0313584	-3.53538	COLGALT2
7922823	6.42326e-05	9.63645	0.000459236	0.999636	-5.22056	EDEM3
7922846	-0.227794	9.13743	-2.51978	0.0156388	-3.10476	NIBAN1
7922870	-0.0362838	8.83569	-0.33039	0.74275	-5.18074	TRMT1L
7922889	-0.00834893	10.2066	-0.0692041	0.945156	-5.21881	IVNS1ABP
7922912	0.0980805	9.25829	0.554917	0.581899	-5.10858	TPR
7922969	0.0640846	3.85676	0.928248	0.35859	-4.90983	PDC
7922976	-0.0281294	6.99111	-0.16829	0.867164	-5.21022	PTGS2
7922994	-0.0149237	3.93262	-0.295666	0.768944	-5.18866	BRINP3
7923007	-0.0398173	8.25255	-0.386388	0.701163	-5.16613	UCHL5
7923027	-0.0542973	6.89194	-1.4435	0.156308	-4.48272	GLRX2
7923034	0.112253	6.49199	0.587626	0.559934	-5.09506	B3GALT2
7923043	-0.00812436	3.31584	-0.122156	0.903359	-5.21511	KCNT2
7923073	0.0311917	2.84593	0.450022	0.655012	-5.14679	F13B
7923086	0.0489163	5.03455	0.444932	0.658657	-5.14845	ASPM
7923119	0.13521	9.11659	0.935736	0.354766	-4.90486	ZBTB41
7923131	0.018583	8.357	0.133355	0.89455	-5.21406	DENND1B
7923141	0.0340398	9.00138	0.483813	0.631035	-5.13534	DENND1B
7923164	0.0684342	3.89111	1.33769	0.188205	-4.58415	ATP6V1G3
7923173	-0.0326234	6.52125	-0.237662	0.8133	-5.19994	MIR181B1
7923175	0.0640674	3.57363	0.899772	0.373379	-4.92837	MIR181A1
7923183	-0.0477839	8.28216	-0.703044	0.485913	-5.04132	ZNF281
7923189	0.0214762	4.58356	0.307047	0.760327	-5.18616	KIF14
7923221	-0.0981883	6.94287	-1.48937	0.143873	-4.43664	DDX59
7923233	0.00744224	9.66646	0.0991607	0.921483	-5.21697	KIF21B
7923271	0.000540988	5.21754	0.00949221	0.992471	-5.22053	CACNA1S
7923317	-0.020514	5.66578	-0.328177	0.744411	-5.18127	ASCL5
7923319	0.0709693	7.46979	1.10356	0.276077	-4.78372	TMEM9
7923332	-0.0020424	5.53924	-0.0414822	0.967108	-5.21993	TNNT2
7923347	0.0287341	6.65083	0.562538	0.576744	-5.10549	LAD1
7923360	0.0484349	6.81759	0.79432	0.431481	-4.99223	TNNI1
7923372	-0.0267827	6.78817	-0.451632	0.653861	-5.14626	PHLDA3
7923378	0.0239577	10.2225	0.276625	0.783427	-5.19263	CSRP1
7923386	0.00269703	5.39018	0.0605929	0.951971	-5.21922	LMOD1
7923394	0.00166291	10.3061	0.0231599	0.981633	-5.22036	ARL8A
7923406	0.0734849	8.16587	1.05665	0.296718	-4.81946	PTPN7
7923426	0.0372738	7.094	0.400886	0.690539	-5.16198	UBE2T
7923442	0.0326291	5.47021	0.677752	0.501651	-5.0539	SYT2
7923453	0.00471141	8.62972	0.0679836	0.946122	-5.21887	KDM5B
7923483	-0.00479379	8.83951	-0.0877844	0.930466	-5.21774	RABIF
7923489	-0.0512749	8.58584	-1.11872	0.269625	-4.77186	KLHL12
7923503	0.0461171	11.0743	0.872596	0.387852	-4.94556	ADIPOR1
7923516	-0.0117011	8.85977	-0.14797	0.883076	-5.21256	CYB5R1
7923528	-0.0385845	6.66706	-0.937589	0.353824	-4.90363	MYOG
7923534	0.0648832	6.86641	1.19536	0.23866	-4.70964	MYBPH
7923547	0.48929	6.27283	2.58924	0.0131665	-2.99733	CHI3L1
7923562	0.0977969	5.96608	1.27213	0.210334	-4.64353	CHIT1
7923578	-0.00361576	4.67235	-0.0701246	0.944428	-5.21876	FMOD
7923584	0.0237242	5.45045	0.653415	0.517055	-5.06557	LINC00303
7923596	-0.0979546	6.14986	-1.1043	0.27576	-4.78315	ETNK2
7923608	-0.0426873	4.844	-0.732431	0.467979	-5.02615	REN
7923621	0.0098105	6.0751	0.182989	0.855689	-5.20833	KISS1
7923628	-0.0370874	5.98974	-0.664904	0.509752	-5.06011	GOLT1A
7923635	0.000521934	6.73957	0.011759	0.990674	-5.22051	PLEKHA6
7923659	-0.0468055	10.306	-0.749533	0.45772	-5.01704	PPP1R15B
7923662	0.131538	8.33569	1.32193	0.193355	-4.59867	PIK3C2B
7923700	-0.00559519	5.87727	-0.121167	0.904138	-5.2152	LRRN2
7923707	-0.00746573	6.68867	-0.0976597	0.922668	-5.21708	TMEM81
7923712	-0.0914969	8.9066	-0.926104	0.359691	-4.91125	RBBP5
7923731	-0.0942576	7.34421	-1.43402	0.15898	-4.49208	DSTYK
7923753	-0.0223972	9.34785	-0.250631	0.803323	-5.19763	NUAK2
7923762	-0.129945	5.5765	-2.08492	0.0432019	-3.73093	KLHDC8A
7923772	-0.0101241	4.0746	-0.202415	0.840571	-5.2056	LEMD1
7923778	0.00172953	9.57891	0.0389873	0.969086	-5.22	ELK4
7923792	0.135732	7.14835	1.6361	0.109303	-4.28091	SLC45A3
7923798	-0.111934	9.84121	-1.6207	0.112577	-4.29783	NUCKS1
7923812	-0.0268558	9.73027	-0.467938	0.642252	-5.14082	RAB29
7923824	0.0176779	8.47526	0.258868	0.797003	-5.1961	SLC41A1
7923837	-0.00585054	6.27956	-0.0552824	0.956176	-5.21944	PM20D1
7923850	-0.0526753	5.25092	-1.14952	0.256856	-4.74732	SLC26A9
7923875	0.262554	6.69144	2.94683	0.00522377	-2.41653	RHEX
7923885	0.0360682	5.99581	0.52514	0.602251	-5.12022	C1orf147
7923889	0.016706	8.8117	0.269014	0.789238	-5.19415	EIF2D
7923907	-0.00632363	5.68777	-0.0757884	0.939948	-5.21846	IL10
7923917	0.160946	10.7897	1.90628	0.0634817	-3.96252	FCMR
7923929	-0.00398657	5.25456	-0.0794974	0.937015	-5.21825	PIGR
7923942	-4.33087e-05	5.82503	-0.000964472	0.999235	-5.22056	FCAMR
7923958	0.115836	6.20566	1.542	0.130585	-4.38222	C1orf116
7923967	0.0625699	7.8989	0.910889	0.36756	-4.9212	YOD1
7923978	0.0711912	6.38848	0.996487	0.324728	-4.86317	CD34
7923991	0.0519715	6.1521	0.951294	0.346905	-4.89442	PLXNA2
7924029	0.0115588	5.72007	0.196629	0.845068	-5.20644	LAMB3
7924055	-0.0309059	6.74665	-0.459852	0.647997	-5.14354	C1orf74
7924058	-0.110166	5.17651	-1.60038	0.11702	-4.31996	IRF6
7924071	-0.00429354	4.75081	-0.0682034	0.945948	-5.21886	KCNH1
7924085	0.00695083	5.12753	0.120355	0.904777	-5.21527	RD3
7924092	-0.123621	8.14658	-1.90165	0.0641013	-3.96831	SLC30A1
7924096	0.0115513	4.95596	0.210992	0.833915	-5.20431	NEK2
7924107	-0.111709	8.84296	-1.0235	0.311939	-4.84384	LPGAT1
7924119	-0.0892305	8.295	-0.741806	0.462339	-5.02118	INTS7
7924150	-0.0971788	7.82954	-2.02357	0.0494166	-3.81226	PACC1
7924166	0.0537935	7.47397	0.558777	0.579286	-5.10702	BATF3
7924172	0.0165163	10.2161	0.354156	0.724996	-5.17482	NSL1
7924180	-0.0394481	3.82263	-0.59274	0.556538	-5.09287	SPATA45
7924184	-0.0771977	5.78162	-0.63472	0.529058	-5.07426	FLVCR1-DT
7924190	-0.10896	8.66729	-0.673717	0.504188	-5.05586	ANGEL2
7924207	-0.0405581	5.39885	-0.976455	0.334438	-4.87719	PTPN14
7924230	-0.167154	8.79575	-1.8619	0.0696346	-4.01752	ABHD17A
7924233	0.00668034	4.64564	0.185532	0.853706	-5.20799	USH2A
7924309	-0.0275486	3.89785	-0.503361	0.617344	-5.12834	ESRRG
7924327	0.00778254	8.0261	0.0761654	0.93965	-5.21844	GPATCH2
7924342	0.0552342	5.11061	0.745475	0.460142	-5.01922	SLC30A10
7924351	-0.0472719	9.09729	-0.379392	0.706311	-5.16808	EPRS1
7924388	-0.0306498	7.80121	-0.597304	0.553516	-5.09091	BPNT1
7924401	-0.0150209	2.28688	-0.281567	0.77966	-5.19163	MIR215
7924403	-0.10372	3.07561	-0.961337	0.341893	-4.8876	MIR194-1
7924405	0.000556623	8.96462	0.00381709	0.996973	-5.22055	RAB3GAP2
7924445	-0.007421	5.31001	-0.149168	0.882136	-5.21243	LINC02817
7924450	-0.017655	7.84453	-0.242475	0.809594	-5.1991	DUSP10
7924465	0.0672564	5.67267	1.59424	0.118392	-4.32661	HHIPL2
7924476	0.082905	6.44615	0.600686	0.551281	-5.08945	TAF1A
7924491	-0.0303449	7.29288	-0.44994	0.655071	-5.14682	AIDA
7924499	-0.0833746	8.99332	-0.764203	0.449025	-5.00907	TLR5
7924508	0.0066743	6.52363	0.0757871	0.939949	-5.21846	SUSD4
7924526	-0.0706815	8.7098	-1.07389	0.289014	-4.8065	TP53BP2
7924558	-0.0955999	8.02348	-1.06523	0.292865	-4.81303	NVL
7924582	0.0225133	9.97477	0.238793	0.812429	-5.19974	WDR26
7924603	-0.115782	10.3245	-1.42177	0.162487	-4.5041	LBR
7924619	0.110189	4.91664	1.3865	0.17292	-4.53821	ENAH
7924636	0.116088	11.1435	1.91651	0.0621314	-3.94969	TMEM63A
7924663	0.116509	7.55182	2.31944	0.0253131	-3.40359	LEFTY1
7924669	0.0325021	8.69463	0.421683	0.67541	-5.15577	PYCR2
7924682	0.0666138	7.59461	1.1469	0.257924	-4.74943	LEFTY2
7924686	-0.0998404	7.95647	-1.3923	0.171171	-4.53266	SDE2
7924701	-0.022698	10.049	-0.24891	0.804645	-5.19794	ACBD3
7924712	0.0184078	6.62276	0.246258	0.806684	-5.19842	LIN9
7924733	-0.00749374	9.72062	-0.11908	0.90578	-5.21538	PARP1
7924760	0.0148667	9.25253	0.211797	0.833292	-5.20418	ITPKB
7924773	0.112795	5.72757	1.19729	0.237916	-4.70802	CDC42BPA
7924821	-0.0407553	2.31938	-0.331171	0.742165	-5.18055	ZNF847P
7924823	0.0172562	7.69869	0.179394	0.858492	-5.20881	JMJD4
7924832	-0.0121689	6.91031	-0.203969	0.839364	-5.20537	WNT9A
7924842	0.0274895	7.61795	0.531377	0.597961	-5.11783	C1orf35
7924853	0.00599132	7.78809	0.0905207	0.928304	-5.21757	MRPL55
7924863	0.0455868	6.26282	0.919873	0.3629	-4.91534	OBSCN-AS1
7924868	-0.0349559	8.14205	-0.425877	0.672375	-5.15447	TRIM11
7924874	-0.0161771	6.80524	-0.347132	0.730228	-5.17661	TRIM17
7924884	-0.0364696	6.31126	-0.666655	0.508644	-5.05927	H3-4
7924888	-0.156579	5.49519	-1.4277	0.160781	-4.49829	H2AW
7924897	0.0221682	8.06424	0.243813	0.808565	-5.19886	CCSAP
7924910	0.0180809	7.87373	0.266238	0.791361	-5.19469	ACTA1
7924923	-0.104089	8.53564	-1.166	0.250203	-4.73393	NUP133
7924956	-0.0344608	8.40445	-0.583466	0.562704	-5.09682	ABCB10
7924969	0.00114218	8.27352	0.0332663	0.97362	-5.22016	TAF5L
7924977	-0.0940487	5.11269	-1.37978	0.174967	-4.54462	PGBD5
7924987	0.0275496	5.45532	0.60161	0.550672	-5.08904	AGT
7924996	0.312361	8.23787	2.47502	0.0174486	-3.17297	C1orf198
7925003	-0.0365856	9.83812	-0.276591	0.783452	-5.19264	TTC13
7925028	-0.066162	6.87643	-0.797859	0.429447	-4.99021	FAM89A
7925031	-0.0945934	3.34901	-1.20148	0.236304	-4.7045	TRIM67-AS1
7925033	-0.0815645	6.89647	-1.34974	0.184341	-4.57295	C1orf131
7925043	-0.171683	8.09408	-1.87172	0.0682299	-4.00543	EXOC8
7925048	0.0337359	9.03131	1.02741	0.310117	-4.84101	EGLN1
7925058	0.0312807	4.77782	0.528337	0.60005	-5.119	SNRPD2P2
7925062	0.0840384	6.67906	0.802568	0.426749	-4.98751	SIPA1L2
7925089	-0.0236329	8.31643	-0.317121	0.752725	-5.18387	PCNX2
7925130	0.0391611	8.20145	0.366519	0.71582	-5.17158	TARBP1
7925161	0.044248	9.80395	0.764643	0.448765	-5.00883	IRF2BP2
7925170	-0.0375261	5.14131	-0.58285	0.563115	-5.09708	PP2672
7925174	-0.0719634	8.89676	-1.11396	0.271641	-4.77561	TOMM20
7925184	-0.0211794	8.15446	-0.567379	0.573481	-5.10351	RBM34
7925201	0.01234	8.66737	0.0812077	0.935663	-5.21815	ARID4B
7925229	0.0387756	7.81314	0.49509	0.62312	-5.13133	B3GALNT2
7925250	0.00399878	5.66104	0.0853211	0.932412	-5.2179	GNG4
7925257	0.160053	10.7855	1.11804	0.269913	-4.7724	LYST
7925320	-0.0115747	8.23295	-0.0947844	0.924937	-5.21728	NID1
7925342	-0.00489875	7.6797	-0.0411975	0.967334	-5.21994	ERO1B
7925361	-0.0281803	5.88672	-0.427942	0.670883	-5.15383	LGALS8-AS1
7925364	-0.0188454	9.08643	-0.150977	0.880717	-5.21223	HEATR1
7925413	-0.060314	7.158	-0.794471	0.431394	-4.99214	MT1HL1
7925419	0.0214361	4.59429	0.353092	0.725788	-5.17509	ZP4
7925452	-0.0881291	6.07863	-1.37027	0.177894	-4.55365	GREM2
7925457	-0.0815276	4.5741	-1.50505	0.139805	-4.42059	RGS7
7925480	-0.0527882	7.3485	-0.838518	0.406493	-4.96639	FH
7925492	0.0815912	8.65615	1.52289	0.13529	-4.40216	OPN3
7925500	0.143227	7.84894	0.844159	0.40337	-4.963	CHML
7925504	0.0200913	6.57549	0.34531	0.731588	-5.17707	MAP1LC3C
7925511	-0.00581703	5.62222	-0.124911	0.901191	-5.21486	PLD5
7925525	0.0709933	9.60791	0.401744	0.689912	-5.16173	CEP170
7925531	0.00313276	9.70893	0.0377221	0.970088	-5.22004	AKT3
7925550	-0.112151	8.75675	-1.02715	0.310237	-4.84119	ADSS2
7925561	0.0837067	9.25722	0.371797	0.711916	-5.17016	HNRNPU
7925565	-0.0381511	10.5422	-0.45814	0.649217	-5.14411	HNRNPU
7925585	-0.0242922	7.44977	-0.413033	0.681687	-5.15839	LOC101928068
7925589	0.0567523	7.41551	0.936263	0.354498	-4.90451	SMYD3
7925611	0.00687273	8.36179	0.143243	0.886784	-5.21307	TFB2M
7925677	-0.142349	7.10759	-2.38678	0.0215841	-3.30503	ZNF669
7925687	0.0262396	6.13707	0.347973	0.729601	-5.1764	LINC02897
7925691	-0.147646	8.04358	-1.74315	0.0886356	-4.15953	ZNF124
7925705	0.0379653	7.66855	0.731774	0.468376	-5.02649	ZNF496
7925718	-0.0289386	5.39604	-0.561429	0.577493	-5.10594	OR2B11
7925726	-0.128611	4.11921	-2.2256	0.0314724	-3.53761	OR13G1
7925728	0.157402	5.37131	2.38208	0.021827	-3.31197	OR6F1
7925732	0.00749289	4.18132	0.120304	0.904817	-5.21527	OR1C1
7925735	-0.0569159	4.42706	-0.796679	0.430125	-4.99089	OR14A16
7925737	0.00235355	5.38101	0.0568522	0.954933	-5.21938	OR11L1
7925745	-0.0987056	2.85299	-1.29742	0.201579	-4.62095	OR2M7
7925751	0.156821	5.05697	1.39042	0.171735	-4.53445	OR2T10
7925755	0.281131	5.46822	2.4663	0.0178226	-3.18616	OR2T11
7925759	0.0169287	4.57822	0.228667	0.820239	-5.20147	OR2T27
7925761	0.138531	4.88576	1.67661	0.101058	-4.23573	OR14I1
7925763	-0.00429711	8.54637	-0.0645511	0.948838	-5.21904	SH3BP5L
7925773	0.00262756	8.50516	0.0435602	0.965462	-5.21987	ZNF692
7925792	-0.0899604	8.56494	-0.869564	0.389488	-4.94744	ZMYND11
7925813	0.0651346	5.5888	1.42754	0.160827	-4.49845	DIP2C-AS1
7925823	-0.0583876	7.55566	-0.895919	0.37541	-4.93084	GTPBP4
7925846	0.175763	5.23442	3.03135	0.0041613	-2.27308	IDI2-AS1
7925851	-0.0955832	9.39691	-1.84273	0.0724442	-4.04096	WDR37
7925870	0.254495	5.45077	3.06134	0.00383583	-2.22168	LINC00200
7925876	0.00700459	8.63521	0.0951475	0.924651	-5.21725	PFKP
7925904	0.118415	7.17751	0.988167	0.328738	-4.86903	AKR1E2
7925929	-0.392064	6.60348	-3.18438	0.00273504	-2.00809	AKR1C3
7925939	-0.100128	3.47353	-1.62405	0.111859	-4.29417	AKR1C4
7925950	0.0991405	6.10967	1.68219	0.0999633	-4.22943	UCN3
7925954	-0.0201876	7.47903	-0.213187	0.832214	-5.20397	NET1
7925972	0.0228785	6.19287	0.476958	0.635868	-5.13773	CALML3
7925978	0.00570152	9.6282	0.0399811	0.968298	-5.21998	TASOR2
7925996	0.0297521	8.67217	0.707647	0.483079	-5.03898	FBH1
7926021	-0.0594244	7.43255	-0.733542	0.467309	-5.02556	RBM17
7926037	-0.0507873	8.72635	-0.662831	0.511065	-5.0611	PFKFB3
7926061	0.107427	4.38135	1.64019	0.108446	-4.27639	ITIH2
7926084	-0.047558	10.961	-0.747705	0.45881	-5.01802	ATP5F1C
7926096	0.00475776	9.00294	0.114683	0.909244	-5.21576	TAF3
7926105	0.0686512	9.17117	0.860014	0.394671	-4.95334	GATA3
7926127	0.0212526	10.8024	0.217914	0.828553	-5.20322	CELF2
7926150	-0.0058822	6.97439	-0.0779505	0.938238	-5.21834	USP6NL-AS1
7926152	-0.126896	6.73212	-1.8448	0.0721367	-4.03844	ECHDC3
7926158	0.0743857	7.2728	1.14752	0.257671	-4.74893	PROSER2
7926170	-0.0366518	8.28936	-0.508726	0.61361	-5.12637	DHTKD1
[truncated: 17,582 more rows]

## Sheet: P.Value less than 0.05
probe_id	logFC	AveExpr	t	P.Value	B	symbol
7927915	0.589866	4.07283	5.17039	6.13269e-06	1.76834	STOX1
8149448	-0.817775	6.47629	-5.04131	9.33772e-06	1.5162	MSR1
7969995	-0.314377	5.93788	-5.01335	1.02253e-05	1.46154	MYO16
8129363	-0.281592	9.31854	-4.87285	1.61153e-05	1.1867	HDDC2
7920687	0.498551	7.36455	4.2888	0.000103247	0.0479067	GBAP1
8130976	0.181478	4.93324	4.2117	0.000131272	-0.101085	LINC02538
7973108	-0.607673	8.46227	-4.16239	0.000152955	-0.196118	ECRP
8073752	-0.534423	8.31174	-4.15924	0.000154455	-0.202189	FAM118A
8004694	-0.231843	6.9695	-4.07285	0.000201584	-0.368073	CYB5D1
8117773	-0.351305	5.7879	-3.98428	0.000264345	-0.537321	HLA-V
7897801	-0.879512	9.10436	-3.9587	0.000285759	-0.586028	RNU5E-1
8124492	0.406537	10.2625	3.88989	0.00035205	-0.716636	H2BC12
8015232	0.167988	6.45669	3.85232	0.000394295	-0.787669	KRTAP4-5
7972650	0.218218	4.08627	3.83579	0.000414403	-0.818864	FGF14
7990555	-0.181028	4.03037	-3.81755	0.000437733	-0.853228	NRG4
7976795	0.403406	6.48062	3.79023	0.000475076	-0.904614	MEG3
8147145	0.181694	2.51004	3.72787	0.000572209	-1.02149	ATP6V0D2
8162570	0.420515	6.07682	3.69686	0.000627372	-1.07936	HSD17B3
8121814	0.190442	4.80608	3.66839	0.000682513	-1.13235	NKAIN2
8038861	0.241039	7.77496	3.61917	0.000789006	-1.22363	SIGLEC6
8008754	-0.256941	7.55634	-3.47374	0.00120514	-1.49062	RAD51C
8069933	-0.172662	6.60616	-3.46849	0.00122356	-1.50019	MIS18A
8095139	0.278984	8.42955	3.42136	0.00140119	-1.58573	SRD5A3
8053341	0.202624	2.77759	3.40983	0.00144829	-1.60659	REG3A
7898998	0.764638	5.96791	3.4089	0.00145215	-1.60827	RHD
7971373	-0.394246	8.26843	-3.40744	0.00145824	-1.61091	TPT1
8150978	0.272675	4.49722	3.38015	0.00157649	-1.66013	CA8
7979426	0.233262	7.34384	3.37426	0.00160319	-1.67074	GPR135
8161755	-0.398671	8.27912	-3.35168	0.00170959	-1.71131	ALDH1A1
8031646	0.518232	7.46722	3.34641	0.0017354	-1.72077	ZNF667-AS1
8127987	-0.395184	9.21846	-3.32319	0.00185348	-1.76234	SNORD50A
8136837	0.1621	5.93484	3.31805	0.00188062	-1.77152	OR6V1
8114653	-0.217677	8.05216	-3.31115	0.00191765	-1.78383	TAF7
8007427	0.20085	7.57025	3.29815	0.00198939	-1.80703	AOC3
8051133	0.17522	8.43913	3.29041	0.00203325	-1.8208	FTH1P3
8150877	-0.328698	7.38013	-3.2878	0.00204828	-1.82545	SNORD54
8122317	-0.237213	10.6867	-3.26773	0.00216722	-1.8611	HEBP2
8168517	0.431758	5.00333	3.25963	0.00221707	-1.87547	LPAR4
8118100	0.341131	8.06233	3.25706	0.00223308	-1.88001	MICA
8057797	0.462454	8.95318	3.23187	0.00239624	-1.92455	CAVIN2
7980537	0.349147	6.92312	3.22919	0.00241428	-1.92929	STON2
8101780	0.408503	5.01609	3.21809	0.00249021	-1.94885	HPGDS
7967322	0.534732	6.11243	3.20998	0.00254712	-1.96313	HCAR3
8104449	-0.166597	9.86049	-3.20251	0.0026007	-1.97627	CCT5
8021995	-0.280001	3.10018	-3.20057	0.00261474	-1.97967	LINC00470
8138277	0.564531	4.96778	3.19096	0.00268557	-1.99656	VWDE
8177901	-0.195872	7.23964	-3.18879	0.00270174	-2.00035	VARS2
7925929	-0.392064	6.60348	-3.18438	0.00273504	-2.00809	AKR1C3
8147837	0.202186	5.66012	3.17407	0.00281433	-2.02614	ZFPM2
8090688	-0.243512	5.51819	-3.16603	0.00287774	-2.04021	SNORA58
7950307	0.121594	12.3085	3.1585	0.00293825	-2.05335	UCP2
8116818	0.370666	8.36325	3.15224	0.00298951	-2.06428	BMP6
8090098	0.303883	6.82927	3.1516	0.00299483	-2.0654	MYLK
8175432	-0.40951	7.31137	-3.14578	0.0030433	-2.07554	SNORD61
7974198	-0.169653	6.63738	-3.14291	0.0030675	-2.08054	LRR1
7940226	0.70416	5.50034	3.14001	0.00309209	-2.08558	MS4A2
8016832	0.337817	9.8459	3.138	0.00310929	-2.08909	MMD
7911155	-0.217032	7.80295	-3.13041	0.00317497	-2.10229	SCCPDH
8085138	0.163014	6.55232	3.12298	0.00324049	-2.11519	OXTR
7984276	-0.192217	6.7438	-3.1218	0.00325105	-2.11724	SLC24A1
8040278	-0.125937	10.5403	-3.11646	0.00329908	-2.1265	SLC66A3
7953733	0.31372	2.6551	3.11437	0.00331813	-2.13014	ZNF705A
8070563	0.231108	6.69807	3.11303	0.00333035	-2.13246	UMODL1-AS1
8104663	0.252402	4.73348	3.1116	0.0033434	-2.13493	CDH6
7934320	-0.167687	8.04764	-3.10328	0.00342061	-2.14935	DNAJC9
8123951	0.257388	6.05687	3.09777	0.00347259	-2.15887	ADTRP
7987172	-0.164604	9.8882	-3.09289	0.00351931	-2.16731	EMC7
7992732	0.294989	7.41721	3.09264	0.00352166	-2.16773	ZG16B
8081067	0.171336	4.4071	3.08659	0.00358048	-2.17819	HTR1F
8004167	0.124925	5.38684	3.07926	0.00365292	-2.19083	PIMREG
7907370	0.469883	8.18619	3.07731	0.00367233	-2.19418	DNM3
7976806	0.235145	2.82638	3.0772	0.00367348	-2.19438	MIR136
8092691	0.245897	9.80996	3.07554	0.00369018	-2.19724	BCL6
8066161	-0.167506	5.94825	-3.07371	0.00370868	-2.2004	MROH8
8124868	0.201837	6.54343	3.06884	0.00375824	-2.20878	CCHCR1
7987449	-0.168028	10.7509	-3.06563	0.00379126	-2.2143	SRP14
7925870	0.254495	5.45077	3.06134	0.00383583	-2.22168	LINC00200
8103695	0.420658	7.54642	3.06058	0.00384376	-2.22298	MFAP3L
7994926	0.289865	6.57245	3.04614	0.00399761	-2.24775	SNORA30
8052882	0.292795	6.76293	3.04406	0.00402025	-2.25132	ADD2
8064833	-0.117688	10.211	-3.03909	0.0040749	-2.25984	TMEM230
8068083	0.195533	8.64976	3.03825	0.00408416	-2.26127	MAP3K7CL
7957032	-0.25752	8.45656	-3.03808	0.00408603	-2.26156	YEATS4
8114991	0.22045	6.00175	3.0374	0.00409355	-2.26272	SH3TC2
8000028	-0.143844	8.10344	-3.03509	0.00411935	-2.26669	DCUN1D3
7925846	0.175763	5.23442	3.03135	0.0041613	-2.27308	IDI2-AS1
8081386	0.246065	9.20056	3.03054	0.00417044	-2.27447	NFKBIZ
8129637	-0.356009	10.6062	-3.02054	0.00428482	-2.29154	VNN2
8080923	-0.133714	9.18137	-3.0179	0.00431554	-2.29605	PSMC1
8048319	0.276729	6.21888	2.98232	0.00474987	-2.35655	VIL1
8149318	-0.173596	2.69647	-2.97121	0.00489375	-2.37537	LINC00529
8180286	-0.157296	8.90397	-2.9708	0.00489907	-2.37606	RBM8A
7979671	0.112629	9.85181	2.96849	0.00492952	-2.37997	MAX
8153223	0.256347	7.96585	2.96823	0.00493296	-2.38041	PTK2
8169617	0.272304	10.2825	2.96574	0.004966	-2.38462	PGRMC1
7932311	0.220059	11.0415	2.9597	0.00504696	-2.39482	RSU1
8163273	0.187846	4.81943	2.95719	0.00508095	-2.39905	OR2K2
8149718	0.224789	8.14271	2.95633	0.00509278	-2.40051	BIN3-IT1
8167998	0.140306	5.76515	2.95479	0.00511378	-2.40311	AR
7923875	0.262554	6.69144	2.94683	0.00522377	-2.41653	RHEX
8071671	0.359532	9.22081	2.94632	0.00523088	-2.41739	GNAZ
8145766	-0.680472	6.63783	-2.94097	0.00530612	-2.42639	NRG1
7899927	0.1243	5.90789	2.93936	0.00532889	-2.42909	GJB4
7951178	0.265105	5.15857	2.93803	0.00534791	-2.43134	TRPC6
8158939	0.273866	8.48835	2.93337	0.00541474	-2.43917	GFI1B
8001185	-0.160781	8.93262	-2.93134	0.00544415	-2.44258	DNAJA2
7955702	-0.151003	6.47032	-2.93066	0.00545394	-2.44371	SOAT2
7996361	0.120404	5.06783	2.92909	0.00547676	-2.44634	CES3
8000229	-0.171868	4.07883	-2.92114	0.00559396	-2.45969	PDZD9
7945801	-0.338705	9.04829	-2.92079	0.00559911	-2.46027	SNORA54
8027480	-0.209986	5.17407	-2.91634	0.00566573	-2.46773	RGS9BP
7957386	0.127998	4.49993	2.91346	0.00570925	-2.47255	ACSS3
8031200	-0.447698	6.42759	-2.9132	0.00571321	-2.47299	KIR3DX1
8166202	0.149357	5.56557	2.91061	0.00575271	-2.47733	GRPR
7928752	-0.11407	9.92545	-2.90994	0.00576291	-2.47844	GHITM
8067754	0.150848	7.08196	2.90756	0.00579936	-2.48242	C20orf181
8124684	0.713947	6.13472	2.90644	0.0058167	-2.4843	ZFP57
8157679	-0.290662	4.47951	-2.90548	0.00583145	-2.48589	OR1Q1
8148501	0.332658	9.11709	2.90312	0.00586801	-2.48983	PTP4A3
7968957	-0.162267	4.30127	-2.90005	0.00591603	-2.49497	CBY2
8083652	0.245658	4.97415	2.89595	0.00598069	-2.50182	LOC100287290
8109620	-0.154783	7.86015	-2.88973	0.00607985	-2.51218	TTC1
8063716	0.312215	11.4325	2.88892	0.00609289	-2.51353	TUBB1
8109908	0.166223	4.67941	2.88628	0.00613549	-2.51792	LINC01366
7939120	-0.168888	7.5519	-2.88043	0.0062311	-2.52766	RCN1
7915160	-0.129866	9.07576	-2.87613	0.00630233	-2.53482	RRAGC
8157686	0.153096	4.03559	2.87574	0.00630866	-2.53545	OR1L4
7971757	0.131331	4.57926	2.871	0.00638809	-2.54333	NEK5
7975268	0.430986	6.46072	2.867	0.00645575	-2.54996	ARG2
8103736	-0.151687	4.29273	-2.86191	0.0065429	-2.55841	SCRG1
8083422	0.459922	4.07304	2.86159	0.0065483	-2.55893	SUCNR1
8120675	-0.109463	5.64936	-2.85217	0.00671259	-2.57453	KHDC3L
8172800	0.162779	4.22938	2.83906	0.00694749	-2.59618	SPANXN5
7906085	0.301755	7.99201	2.83751	0.00697569	-2.59873	LMNA
8149084	0.189062	4.66232	2.837	0.00698515	-2.59958	MCPH1-AS1
7914467	0.225956	6.88126	2.83215	0.00707443	-2.60758	SPOCD1
8023868	-0.20774	6.57349	-2.82467	0.00721414	-2.61988	ZNF407-AS1
8047692	0.266174	8.20675	2.82257	0.00725393	-2.62334	CTLA4
8041000	-0.157187	8.60872	-2.82171	0.00727017	-2.62475	GPN1
8063869	0.148578	5.38962	2.82026	0.00729781	-2.62714	LOC105369209
8043393	0.186047	6.21679	2.81359	0.00742593	-2.63809	THNSL2
8038048	0.136299	6.23965	2.81211	0.00745466	-2.64052	ODAD1
7910022	-0.169138	4.94537	-2.80797	0.00753544	-2.6473	CNIH3
8109093	0.370172	7.89702	2.80757	0.00754339	-2.64796	ABLIM3
7938951	-0.385715	4.96829	-2.80662	0.00756216	-2.64952	ANO5
7946117	0.16995	4.62937	2.80194	0.00765474	-2.65718	OR56A4
8029701	0.246529	7.72508	2.79932	0.00770708	-2.66146	PPM1N
8048227	-0.30264	7.30572	-2.79651	0.00776363	-2.66606	CXCR2
8179238	0.41555	7.53326	2.79638	0.00776627	-2.66627	MICA
8115327	0.379126	10.613	2.7951	0.0077922	-2.66837	SPARC
8075192	0.104556	2.73602	2.79178	0.00785969	-2.67379	C22orf31
7905283	0.127883	6.55284	2.78546	0.00798976	-2.68411	ANXA9
7959039	0.105549	8.28205	2.77754	0.00815554	-2.69702	FBXW8
8025584	-0.410357	7.77186	-2.77468	0.00821625	-2.70168	SNORD105
8073194	0.222839	10.6606	2.77322	0.00824721	-2.70405	GRAP2
7944042	-0.212942	9.60282	-2.77245	0.00826368	-2.7053	PAFAH1B2
7927033	-0.133942	3.22082	-2.7703	0.00830985	-2.7088	ANKRD30A
8100977	0.307376	8.12683	2.76989	0.00831875	-2.70948	CXCL5
8139656	0.222106	6.56033	2.76682	0.00838505	-2.71446	GRB10
8157674	-0.185512	4.75013	-2.76166	0.00849765	-2.72285	OR1N2
8019604	0.108825	5.16237	2.76062	0.00852034	-2.72452	KRT40
8069859	0.244714	2.26082	2.75352	0.00867789	-2.73603	KRTAP21-1
8092067	-0.272631	5.92264	-2.75202	0.00871165	-2.73847	RPL22L1
8078650	0.39597	8.29512	2.74959	0.0087664	-2.74241	CTDSPL
8134018	0.135891	4.28133	2.74161	0.00894847	-2.75532	ZNF804B
8116780	0.367383	5.73434	2.73822	0.00902678	-2.76079	DSP
8139160	0.322302	6.76001	2.73802	0.00903127	-2.7611	FAM183BP
7965403	0.125267	2.65642	2.73099	0.00919591	-2.77245	LUM
7988672	0.524895	6.39632	2.72235	0.0094022	-2.78638	HDC
8120579	-0.161995	5.98114	-2.72228	0.00940388	-2.78649	SDHAF4
7906954	0.27622	7.82642	2.7198	0.00946385	-2.79048	PBX1
7975412	0.195803	8.56976	2.71976	0.00946466	-2.79053	TTC9
8127094	0.293618	5.9776	2.7192	0.00947833	-2.79144	GSTA4
7952335	-0.426501	7.71168	-2.7186	0.00949286	-2.7924	SNORD14E
7904751	-0.162433	7.66293	-2.71443	0.00959489	-2.79911	RBM8A
8069161	0.124695	7.35079	2.71409	0.0096032	-2.79965	KRTAP12-3
8123621	-0.152736	9.10416	-2.71195	0.00965596	-2.80309	SERPINB6
8044133	0.152163	11.075	2.70606	0.0098024	-2.81254	NCK2
8002919	-0.126704	10.1068	-2.69486	0.0100869	-2.83048	KARS1
7991395	-0.219622	5.50757	-2.68819	0.0102596	-2.84113	GABARAPL3
8115397	0.40578	8.58042	2.68654	0.0103029	-2.84377	FAXDC2
8045247	-0.158851	10.0302	-2.6854	0.0103327	-2.84558	PLEKHB2
7990941	0.150509	5.76526	2.68478	0.0103491	-2.84658	CSPG4P5
7939932	0.152207	4.87079	2.68465	0.0103527	-2.84679	OR4C6
7927606	0.310538	5.61656	2.6845	0.0103564	-2.84702	PRKG1
8011975	0.111541	6.6389	2.68282	0.0104008	-2.8497	SLC13A5
8015133	-0.242258	6.0392	-2.67726	0.0105488	-2.85856	KRT23
8095535	0.207645	4.86641	2.67661	0.0105665	-2.85961	ENAM
8102610	-0.133182	4.38895	-2.67561	0.0105932	-2.86119	QRFPR
7903530	-0.145346	4.12818	-2.67523	0.0106035	-2.8618	FNDC7
7908407	-0.13324	5.26841	-2.67266	0.010673	-2.8659	RPS27A
7965589	0.117569	3.28233	2.67234	0.0106816	-2.8664	CCDC38
7922416	-0.381077	7.51151	-2.67007	0.0107433	-2.87002	SNORD75
8043848	-0.129675	9.00664	-2.66975	0.0107519	-2.87051	MRPL30
8034393	-0.353201	4.29526	-2.66971	0.010753	-2.87058	ZNF443
7956261	-0.299047	8.46209	-2.6667	0.0108355	-2.87537	RBMS2
8075956	-0.609043	10.0475	-2.66458	0.0108939	-2.87874	LGALS2
8123760	0.201387	7.05613	2.66427	0.0109024	-2.87923	LY86-AS1
7996100	0.180454	6.32792	2.66377	0.0109162	-2.88002	ADGRG3
7934228	-0.15681	7.65538	-2.66281	0.010943	-2.88155	ASCC1
8037775	0.263058	8.04698	2.66112	0.0109898	-2.88423	PTGIR
8060063	0.0851381	9.26835	2.65536	0.0111511	-2.89336	NDUFA10
7912145	-0.365266	7.42888	-2.65533	0.011152	-2.89341	TNFRSF9
8069872	0.123553	5.55319	2.64774	0.0113682	-2.90544	KRTAP11-1
7908312	-0.21069	5.18519	-2.64454	0.0114602	-2.91049	PRG4
8095566	0.304601	9.1819	2.64343	0.0114923	-2.91224	MOB1B
7948900	-0.287938	8.57172	-2.64117	0.0115581	-2.91581	SNORD30
8114856	0.186455	5.32214	2.64057	0.0115757	-2.91677	PLAC8L1
8112961	-0.389109	10.9338	-2.63397	0.0117698	-2.92718	RPS23
8126784	-0.579463	8.99709	-2.63307	0.0117966	-2.9286	PLA2G7
8021645	-0.614557	6.76044	-2.63169	0.0118375	-2.93077	SERPINB10
8047062	0.237547	7.22476	2.62779	0.0119544	-2.93692	C2orf88
7995456	-0.131573	7.38115	-2.6268	0.0119841	-2.93848	HEATR3
7977445	0.254081	6.47015	2.6256	0.0120205	-2.94037	FAM30A
7984227	0.18911	6.8641	2.62487	0.0120424	-2.94151	ANKDD1A
8041982	-0.137228	7.36891	-2.62388	0.0120726	-2.94308	ACYP2
7922343	0.353305	7.44139	2.62211	0.0121262	-2.94585	TNFSF4
7939910	0.190741	5.42955	2.62151	0.0121446	-2.9468	OR4C46
8026875	-0.405037	10.8799	-2.62139	0.0121481	-2.94698	SNORA68
8067358	-0.279388	6.58579	-2.61657	0.0122962	-2.95456	LOC100128310
8148985	0.141813	9.38312	2.61547	0.0123301	-2.95629	ERICH1
8117034	0.402808	8.68381	2.6055	0.0126423	-2.97193	GMPR
7942594	-0.430729	9.77642	-2.60469	0.0126679	-2.97319	SNORD15B
8107970	0.126504	5.81263	2.60258	0.012735	-2.9765	IL13
7918284	-0.19209	6.89622	-2.59359	0.0130243	-2.99054	TAF13
8174731	-0.162766	6.52829	-2.59188	0.0130801	-2.99322	RNF113A
8100347	0.195182	9.52814	2.58955	0.0131565	-2.99686	SCFD2
7923547	0.48929	6.27283	2.58924	0.0131665	-2.99733	CHI3L1
8091432	-0.190876	9.21834	-2.58757	0.0132215	-2.99994	COMMD2
7928444	0.208238	10.3738	2.58621	0.0132666	-3.00207	VCL
7916506	0.133404	2.44156	2.58571	0.0132831	-3.00284	FYB2
7901445	0.132087	7.73547	2.58532	0.0132961	-3.00345	PLA2G12AP1
8179967	0.159026	8.01233	2.58397	0.0133407	-3.00555	AGER
8059475	0.120835	6.48359	2.58175	0.0134149	-3.00902	COL4A4
8147101	0.270835	7.78674	2.58035	0.0134618	-3.0112	E2F5
8071063	0.38474	6.41174	2.57277	0.0137181	-3.02298	TPTEP1
7943842	-0.157637	8.27029	-2.57165	0.0137564	-3.02472	NKAPD1
8059376	0.397199	6.52202	2.57147	0.0137627	-3.02501	SERPINE2
7957793	-0.168271	6.75175	-2.56919	0.0138406	-3.02853	ACTR6
8097056	-0.405626	9.87272	-2.56832	0.0138707	-3.02989	SNORA24
8125537	-0.470263	5.96171	-2.56786	0.0138866	-3.03061	HLA-DMA
8112896	0.285983	4.63799	2.56723	0.0139083	-3.03158	ANKRD34B
8138310	0.158051	3.9479	2.56713	0.0139118	-3.03174	DGKB
8172708	-0.174759	4.39105	-2.56648	0.0139341	-3.03274	NUDT11
7953166	0.266907	6.80299	2.5649	0.0139888	-3.03519	TSPAN9
8170520	0.139586	4.98592	2.56456	0.0140006	-3.03572	CNGA2
8065607	0.204667	9.57011	2.56281	0.0140617	-3.03843	PLAGL2
7922200	0.493707	8.4684	2.56219	0.0140832	-3.03939	SELP
8120833	0.417829	9.07522	2.56164	0.0141026	-3.04025	SH3BGRL2
7918437	-0.160017	8.11568	-2.56162	0.0141034	-3.04028	LAMTOR5
8104506	0.128483	8.71946	2.55696	0.0142674	-3.0475	TRIO
7908694	0.169277	7.49985	2.55569	0.0143123	-3.04946	NAV1
8168524	0.25572	9.73112	2.55531	0.0143256	-3.05004	P2RY10
7975066	-0.364657	5.63149	-2.55482	0.0143431	-3.05081	AKAP5
8042283	0.499423	9.6	2.55188	0.0144478	-3.05535	LGALSL
8138741	-0.13636	6.41269	-2.5492	0.0145439	-3.05948	HOXA6
7918768	0.488915	6.00611	2.54872	0.0145613	-3.06023	DENND2C
8083360	0.202583	6.11917	2.54795	0.0145891	-3.06142	MED12L
7899392	-0.409601	6.42574	-2.54696	0.0146248	-3.06295	SCARNA1
8180293	0.184783	9.79099	2.54614	0.0146544	-3.06421	CDK11B
7995206	0.219262	7.56185	2.54274	0.0147782	-3.06946	TGFB1I1
8091530	0.377022	7.81116	2.54119	0.014835	-3.07185	P2RY12
8091629	-0.187998	5.75407	-2.53979	0.0148863	-3.07401	C3orf33
8122860	0.494901	6.47791	2.53945	0.0148989	-3.07454	MYCT1
8166723	0.264799	6.97976	2.538	0.0149521	-3.07676	XK
7946446	0.199597	5.177	2.53763	0.0149661	-3.07734	NRIP3
7900683	0.405761	7.72924	2.53578	0.0150345	-3.08019	MPL
7977161	-0.411054	5.86876	-2.53283	0.0151442	-3.08472	TDRD9
7944603	-0.326338	6.26976	-2.53273	0.0151478	-3.08487	GRIK4
7932598	0.440066	6.73659	2.53219	0.0151679	-3.0857	ENKUR
8061483	-0.210119	6.98028	-2.53048	0.0152321	-3.08833	LOC100134868
7989670	0.418208	8.212	2.53046	0.0152329	-3.08837	RBPMS2
8130952	-0.127579	9.48335	-2.52793	0.0153283	-3.09226	PSMB1
8178598	-0.479242	3.80015	-2.52698	0.0153642	-3.09372	CLIC1
7915516	-0.140164	8.38375	-2.52619	0.0153939	-3.09492	MED8
8069676	-0.227561	6.4542	-2.52609	0.0153978	-3.09508	ADAMTS1
7944164	0.117055	5.00292	2.52571	0.015412	-3.09566	TMPRSS4
8119088	0.240938	8.03037	2.52555	0.0154184	-3.09591	CDKN1A
8138566	0.385965	7.27995	2.52544	0.0154225	-3.09608	IGF2BP3
8021966	0.255705	8.02494	2.52223	0.0155449	-3.10101	ENOSF1
8044021	0.265151	4.78958	2.52152	0.0155721	-3.1021	IL1RL1
7935730	-0.14882	9.31199	-2.52046	0.0156124	-3.10371	CWF19L1
7922846	-0.227794	9.13743	-2.51978	0.0156388	-3.10476	NIBAN1
8090546	-0.100024	10.1087	-2.51972	0.015641	-3.10485	CNBP
8123695	-0.150436	8.16104	-2.51799	0.0157079	-3.10751	ECI2
7908376	0.339708	10.247	2.51726	0.015736	-3.10863	RGS18
7952617	0.125617	3.89742	2.51631	0.0157727	-3.11008	KCNJ1
8018786	0.222801	5.89318	2.51618	0.0157779	-3.11028	MXRA7
8112428	0.27191	10.2133	2.51588	0.0157894	-3.11074	CD180
8142685	0.321442	5.13496	2.51452	0.0158423	-3.11282	TMEM229A
8122150	0.121234	3.61734	2.51265	0.0159151	-3.11568	EYA4
8069142	0.174763	8.42354	2.51156	0.0159576	-3.11734	KRTAP10-4
8097282	0.157781	7.25664	2.51111	0.0159754	-3.11804	SPRY1
8130422	0.103401	4.63075	2.50892	0.0160616	-3.12139	CNKSR3
7961891	0.191859	7.23622	2.50822	0.016089	-3.12245	BHLHE41
7943803	-0.180867	5.53041	-2.50718	0.0161302	-3.12405	DIXDC1
8097307	0.198658	4.24831	2.50675	0.0161471	-3.1247	INTU
8116313	0.1308	5.58413	2.50587	0.0161821	-3.12605	C5orf60
8137010	-0.121918	5.02147	-2.50552	0.0161958	-3.12657	CNTNAP2
8066745	0.124455	4.59869	2.50402	0.0162556	-3.12887	ZNF334
8111772	0.273618	9.08656	2.50346	0.0162779	-3.12972	DAB2
7957351	0.134255	2.40431	2.50326	0.0162857	-3.13002	OTOGL
8102532	0.439017	8.2045	2.50277	0.0163053	-3.13077	PDE5A
8035435	0.156396	7.16661	2.50198	0.0163368	-3.13198	IQCN
7912937	-0.372875	8.6913	-2.49897	0.0164577	-3.13657	PADI2
7991034	0.230585	7.09762	2.49814	0.0164913	-3.13784	HOMER2
8172670	-0.404107	6.2196	-2.49787	0.016502	-3.13824	DGKK
8138258	0.404482	5.44159	2.49745	0.016519	-3.13888	VWDE
7981161	0.122675	8.67475	2.49591	0.0165815	-3.14124	SYNE3
8114185	-0.169053	5.52548	-2.49489	0.0166227	-3.14278	CDKN2AIPNL
7947156	-0.173536	3.75887	-2.49406	0.0166567	-3.14405	MUC15
8162039	-0.180654	7.88032	-2.49311	0.0166953	-3.14549	C9orf64
7919699	-0.175373	6.1139	-2.49311	0.0166955	-3.1455	OTUD7B
7900492	0.118212	5.60956	2.49299	0.0167002	-3.14568	KCNQ4
7917347	0.158879	5.73488	2.49281	0.0167077	-3.14596	DDAH1
7973936	-0.176682	9.83515	-2.49174	0.0167513	-3.14758	PSMA6
8084929	0.0850047	5.76858	2.49025	0.0168126	-3.14985	SLC51A
7905553	0.113049	5.2174	2.48868	0.0168769	-3.15223	SPRR1B
7918223	-0.191072	7.12176	-2.48444	0.0170527	-3.15868	HENMT1
8106448	0.242934	5.40962	2.48316	0.017106	-3.16062	PDE8B
7962794	-0.155015	9.04593	-2.48313	0.0171071	-3.16067	ZNF641
8027604	0.160218	8.54784	2.48308	0.0171092	-3.16074	GARRE1
8109475	-0.148945	6.98067	-2.48157	0.0171724	-3.16304	MRPL22
8129458	0.298859	8.84286	2.48146	0.017177	-3.1632	ARHGAP18
7962935	-0.123992	10.1597	-2.48049	0.0172175	-3.16467	PRKAG1
8065230	-0.214981	7.0064	-2.47885	0.0172867	-3.16717	RBBP9
8037205	0.291011	6.59579	2.47831	0.0173092	-3.16797	CEACAM1
8107764	-0.116436	4.61229	-2.47795	0.0173244	-3.16852	CTXN3
8064844	-0.149225	8.05794	-2.47784	0.0173293	-3.1687	PCNA
7924996	0.312361	8.23787	2.47502	0.0174486	-3.17297	C1orf198
8033257	0.358108	6.87484	2.47451	0.0174703	-3.17374	C3
7971731	0.102488	5.54921	2.473	0.0175344	-3.17602	ATP7B
8085797	0.15574	5.98751	2.47142	0.0176021	-3.17842	THRB
8085867	0.132446	4.97237	2.47105	0.0176182	-3.17898	NEK10
7998722	-0.40664	7.33994	-2.47091	0.0176239	-3.17919	SNORD60
8131444	-0.110372	7.57384	-2.46745	0.0177731	-3.18443	PMS2CL
7925755	0.281131	5.46822	2.4663	0.0178226	-3.18616	OR2T11
7978066	0.117102	9.64058	2.46608	0.017832	-3.18649	AP1G2
8145736	-0.465987	6.85742	-2.46349	0.0179447	-3.19041	NRG1
7904761	0.107318	5.6604	2.4626	0.0179833	-3.19174	ITGA10
8106950	0.288354	5.62629	2.46226	0.0179986	-3.19227	FAM81B
7909425	0.113813	5.16933	2.46215	0.0180031	-3.19243	CAMK1G
8021635	-0.439926	7.62247	-2.45929	0.0181284	-3.19674	SERPINB2
8092009	-0.18552	4.31188	-2.45856	0.0181609	-3.19785	LRRC34
8162719	0.415812	6.49786	2.45843	0.0181664	-3.19804	HEMGN
8136341	-0.167813	8.36399	-2.45791	0.0181893	-3.19883	BPGM
8113641	0.169169	5.16268	2.45651	0.0182512	-3.20094	CDO1
7933772	0.330499	8.23852	2.45459	0.0183364	-3.20383	ANK3
8091600	0.231744	5.38574	2.45152	0.0184734	-3.20846	PLCH1
7973093	0.121658	3.18198	2.45087	0.0185023	-3.20943	EDDM3A
8147461	-0.160846	5.80279	-2.44977	0.0185515	-3.21108	SDC2
8079392	-0.343441	10.0293	-2.44941	0.0185679	-3.21163	CCR2
8175248	0.0919492	2.36259	2.44806	0.0186286	-3.21366	MIR92A2
7915286	-0.217723	11.5807	-2.44684	0.0186835	-3.21549	PPT1
8110499	0.195208	9.95111	2.44573	0.0187337	-3.21716	RUFY1
7983469	0.171373	6.95322	2.44529	0.018754	-3.21783	SPATA5L1
7916393	0.10396	6.89525	2.44422	0.0188025	-3.21943	CYB5RL
8107798	-0.102069	4.13906	-2.44109	0.0189452	-3.22413	SLC27A6
8177931	0.402236	3.58844	2.43495	0.0192283	-3.23334	MUC21
7906443	0.331185	7.78459	2.43326	0.0193066	-3.23587	FCER1A
8116983	0.196625	7.83233	2.43089	0.0194174	-3.23942	CD83
7953737	-0.545723	7.79898	-2.43027	0.0194461	-3.24034	CLEC6A
8050805	0.2269	6.89407	2.43012	0.0194533	-3.24057	POMC
7989937	0.119759	4.96856	2.43008	0.0194554	-3.24063	LCTL
7948354	0.535417	4.26428	2.42727	0.0195875	-3.24484	GLYATL2
8097782	-0.141159	9.49356	-2.42566	0.0196636	-3.24724	RPS3A
7956819	-0.125055	10.0863	-2.42557	0.0196679	-3.24738	RASSF3
7953218	0.277094	5.18736	2.42537	0.0196772	-3.24767	RAD51AP1
7931643	0.137511	6.49283	2.42431	0.0197275	-3.24926	CYP2E1
8030848	-0.100318	6.3409	-2.42427	0.0197292	-3.24931	SPACA6
8123446	0.109824	5.34156	2.42154	0.0198592	-3.25339	SMOC2
7973296	0.143263	4.18717	2.42006	0.0199304	-3.25561	OR4E2
7950977	0.287142	5.07277	2.41922	0.0199707	-3.25686	TRIM51
7911301	-0.197805	6.78828	-2.41791	0.0200335	-3.25881	PGBD2
7941702	0.186591	9.06442	2.41433	0.0202067	-3.26415	RBM14
7916372	-0.0903699	10.6302	-2.41413	0.0202162	-3.26444	TMEM59
8159627	0.108549	6.33883	2.41392	0.0202263	-3.26475	SLC34A3
8111153	0.15854	5.98809	2.41334	0.0202545	-3.26562	MYO10
8161044	0.184997	6.88346	2.41271	0.0202854	-3.26656	TPM2
8060745	0.343597	7.60049	2.41145	0.0203468	-3.26844	SMOX
7968212	0.286468	7.0829	2.41132	0.020353	-3.26863	WASF3
8152976	-0.13957	10.7745	-2.41062	0.0203871	-3.26966	TMEM71
7985238	0.120096	5.51157	2.4098	0.0204271	-3.27088	ANKRD34C
8153175	0.118388	9.312	2.40962	0.0204362	-3.27116	TRAPPC9
7966315	-0.101326	11.2445	-2.40894	0.0204693	-3.27216	ARPC3
8085774	0.37827	6.13056	2.4084	0.0204961	-3.27297	ZNF385D
8039687	-0.164556	6.61926	-2.408	0.0205158	-3.27357	ZNF552
8108744	0.172369	3.79696	2.40776	0.0205276	-3.27393	PCDHB14
8097252	-0.167491	6.09099	-2.40712	0.0205589	-3.27487	BBS12
7947147	0.258864	9.03157	2.40537	0.0206455	-3.27748	SVIP
8163428	-0.160281	9.20156	-2.40221	0.0208021	-3.28216	INIP
7974207	-0.131356	7.54889	-2.39894	0.0209657	-3.28702	MGAT2
8168749	0.140329	4.96732	2.39878	0.020974	-3.28726	SRPX2
7921571	-0.0971547	8.47771	-2.39861	0.0209824	-3.28751	PEX19
8097288	-0.30334	5.35528	-2.39791	0.0210177	-3.28855	FAT4
8090678	-0.108449	9.64361	-2.39585	0.0211215	-3.29161	MRPL3
8133741	0.111033	6.87387	2.39534	0.0211471	-3.29236	UPK3B
8096081	-0.162237	8.17327	-2.39411	0.0212092	-3.29418	ENOPH1
7920980	-0.112475	5.37108	-2.39334	0.0212486	-3.29533	VHLL
7905474	-0.128684	4.29058	-2.39125	0.0213549	-3.29842	OAZ3
8054154	-0.130664	6.31941	-2.39076	0.0213798	-3.29914	CRACDL
8099099	-0.124243	8.26046	-2.3875	0.0215468	-3.30396	TMEM128
7925677	-0.142349	7.10759	-2.38678	0.0215841	-3.30503	ZNF669
8043840	-0.235017	7.7877	-2.38557	0.0216463	-3.30682	LIPT1
7945262	0.412196	8.71077	2.38235	0.0218129	-3.31157	JAM3
7930025	-0.171852	5.41183	-2.38219	0.0218213	-3.3118	ELOVL3
7925728	0.157402	5.37131	2.38208	0.021827	-3.31197	OR6F1
7991602	0.337872	7.74404	2.37577	0.0221576	-3.32128	PCSK6
7901287	0.286467	4.77353	2.37532	0.0221813	-3.32194	CYP4Z1
8112176	-0.19977	6.11403	-2.37479	0.0222095	-3.32272	RNU6ATAC
8108912	0.153272	5.96348	2.3744	0.0222301	-3.3233	SH3RF2
7970467	-0.13132	6.61538	-2.37407	0.0222472	-3.32378	EEF1AKMT1
8132376	-0.149689	9.07987	-2.37406	0.0222481	-3.3238	STARD3NL
8156240	0.15146	5.03917	2.37344	0.0222808	-3.32471	CTSL3P
7956759	0.197883	5.43038	2.37266	0.0223221	-3.32586	SRGAP1
8134621	-0.10421	7.51115	-2.37261	0.0223246	-3.32593	ZKSCAN5
8097256	0.131533	5.838	2.37219	0.022347	-3.32654	FGF2
8141419	0.112374	7.39041	2.37047	0.0224385	-3.32908	MIR25
8092741	0.422829	3.79649	2.3703	0.0224479	-3.32933	UTS2B
8006634	-0.181421	6.75504	-2.36788	0.022577	-3.33289	PIGW
8170859	0.228617	11.5903	2.36763	0.0225903	-3.33325	RPL10
8166563	-0.259849	4.27213	-2.36657	0.0226474	-3.33481	SCARNA23
7944882	-0.126347	6.39518	-2.36302	0.0228389	-3.34002	ROBO3
8023261	-0.191705	7.79403	-2.35959	0.0230254	-3.34505	ACAA2
8063526	0.143391	6.45237	2.35945	0.0230334	-3.34527	FAM209A
8037123	0.157498	9.32139	2.35922	0.0230457	-3.3456	POU2F2
8136967	0.144103	4.54483	2.35806	0.0231092	-3.3473	OR2A5
8155121	0.10914	6.56444	2.35474	0.0232915	-3.35216	NPR2
8119595	-0.316585	5.40378	-2.35244	0.0234188	-3.35553	RPL7L1
8073733	-0.206958	7.83258	-2.3513	0.0234821	-3.3572	NUP50
7954196	-0.234894	8.17735	-2.35034	0.0235356	-3.35861	MGST1
8167895	0.133976	4.46097	2.34636	0.023758	-3.36442	FOXR2
8069561	-0.158072	9.63753	-2.34574	0.0237928	-3.36533	BTF3L4
8075063	0.0875685	7.78953	2.34396	0.0238934	-3.36793	HPS4
7961514	0.426406	3.98072	2.34386	0.0238989	-3.36808	MGP
8130394	0.137264	5.98564	2.34347	0.0239206	-3.36864	RGS17
8131263	0.261172	8.18086	2.34246	0.0239777	-3.37011	SNORD13P2
7908508	0.104063	4.64038	2.34146	0.0240349	-3.37158	CRB1
7967318	0.2731	6.36499	2.34144	0.0240358	-3.37161	HCAR2
7922400	-0.215147	9.01506	-2.34044	0.0240928	-3.37307	SNORD81
8056999	-0.158171	5.81881	-2.33926	0.0241598	-3.37479	TTC30A
7964665	-0.223915	5.22246	-2.33884	0.0241836	-3.3754	DPY19L2
7944751	-0.267469	7.02465	-2.33868	0.0241929	-3.37563	JHY
8089407	0.204014	4.76855	2.33756	0.0242566	-3.37726	MORC1
8034395	-0.29022	5.29032	-2.33677	0.0243022	-3.37842	ZNF709
8116532	-0.190358	10.3828	-2.33328	0.0245028	-3.3835	SNORD95
7982392	0.0780488	4.77704	2.33301	0.0245181	-3.38388	RYR3
8071420	0.128938	4.57635	2.33293	0.0245228	-3.384	SERPIND1
8161249	-0.26931	5.25045	-2.33269	0.0245365	-3.38435	SLC25A51
8175629	-0.157183	4.48503	-2.33095	0.0246373	-3.38688	MAGEA11
8121850	-0.197646	5.56869	-2.33041	0.0246686	-3.38766	HEY2
8149097	0.155908	3.9288	2.32944	0.0247251	-3.38907	DEFB1
8141263	0.0973541	5.55207	2.32896	0.0247532	-3.38978	KPNA7
7983867	0.114996	4.91001	2.32814	0.024801	-3.39097	CGNL1
8096116	-0.215375	7.5742	-2.32809	0.0248041	-3.39104	GPAT3
7948951	-0.15088	4.13615	-2.32735	0.024847	-3.39211	SLC22A24
8119184	-0.110673	6.8601	-2.32654	0.0248948	-3.3933	RNF8
7951596	0.219752	8.25669	2.32592	0.0249311	-3.3942	POU2AF1
7967028	-0.484934	9.40356	-2.3247	0.0250024	-3.39596	RNU4-2
7971350	0.122932	9.21585	2.32177	0.0251755	-3.40022	TSC22D1
7927767	-0.100881	8.58647	-2.32148	0.0251923	-3.40063	ADO
7986004	0.090948	6.28822	2.32011	0.0252735	-3.40262	ZNF774
8164314	-0.311206	7.08036	-2.31995	0.0252829	-3.40285	ST6GALNAC4
7924663	0.116509	7.55182	2.31944	0.0253131	-3.40359	LEFTY1
8071147	0.237399	8.45131	2.31867	0.0253593	-3.40471	TUBA8
7992293	0.254962	10.4345	2.31801	0.0253983	-3.40566	TMEM204
7929487	0.136594	4.91633	2.31404	0.0256363	-3.41141	CYP2C9
8021301	0.398428	9.84254	2.31397	0.0256404	-3.41151	RAB27B
8068902	-0.132678	8.79821	-2.30954	0.025908	-3.41792	RRP1B
8040190	0.11069	5.58883	2.30872	0.0259575	-3.4191	GRHL1
8142878	-0.111995	8.01392	-2.3085	0.0259714	-3.41943	CDC26
8179060	0.185406	6.29274	2.30842	0.0259761	-3.41954	TRIM40
8041640	-0.176811	6.88903	-2.30819	0.0259901	-3.41987	LINC01126
7952406	-0.111605	4.90839	-2.30808	0.0259966	-3.42003	OR8B12
8122986	0.131991	9.20847	2.30741	0.0260376	-3.421	SNX9
8104378	0.125855	9.35058	2.30555	0.0261511	-3.42368	TENT4A
7956856	0.125013	5.68257	2.30529	0.0261666	-3.42404	MSRB3
7993872	-0.156798	10.8806	-2.30478	0.0261983	-3.42479	UQCRC2
7906244	0.102553	6.65989	2.30472	0.0262017	-3.42487	NTRK1
7964846	0.130593	5.25971	2.30277	0.0263215	-3.42768	LRRC10
8069178	0.13947	8.48182	2.30092	0.0264359	-3.43036	ADARB1
7959893	0.187632	7.40577	2.30016	0.0264829	-3.43145	ADGRD1
7946728	-0.128991	10.0185	-2.29986	0.026501	-3.43187	PSMA1
8000399	-0.151985	6.4644	-2.29957	0.0265192	-3.4323	ZKSCAN2
7902127	0.097165	4.51585	2.29831	0.0265975	-3.43412	SGIP1
8050503	-0.188622	5.4777	-2.29826	0.0266003	-3.43418	TTC32
8159259	0.21582	8.22688	2.29752	0.0266465	-3.43525	OBP2A
8140984	0.119189	3.3222	2.29595	0.0267444	-3.43751	HEPACAM2
8034512	-0.216282	12.3891	-2.29532	0.0267834	-3.43841	SNORD41
7964460	-0.137714	7.44576	-2.2942	0.0268541	-3.44003	DDIT3
7944876	0.307436	9.89628	2.29319	0.0269174	-3.44148	NRGN
7946125	0.116816	5.45572	2.29287	0.0269373	-3.44194	OR52B2
8039294	0.260318	7.98564	2.292	0.0269922	-3.44319	GP6
7943919	0.213682	7.65731	2.28945	0.027153	-3.44685	TTC12
8034890	0.126621	4.49082	2.28929	0.027163	-3.44708	OR7C1
8146660	-0.147955	4.69267	-2.28898	0.0271828	-3.44753	DNAJC5B
8165295	0.303092	5.98544	2.28871	0.0272001	-3.44792	LCN8
8147830	0.170648	4.24681	2.28757	0.0272721	-3.44955	DCSTAMP
8126820	-0.132897	4.48227	-2.28683	0.0273189	-3.45061	ADGRF1
8017499	0.119395	6.77909	2.28683	0.0273191	-3.45061	CSHL1
7900635	0.127779	5.47437	2.28645	0.0273431	-3.45115	FAM183A
8114443	-0.109574	8.0311	-2.28604	0.0273693	-3.45174	ETF1
8113094	0.0984574	7.22396	2.28545	0.0274068	-3.45258	POU5F2
8139113	-0.293529	8.65158	-2.28517	0.0274247	-3.45299	TRGV7
7927723	-0.118336	2.32158	-2.28458	0.0274629	-3.45384	CABCOCO1
8010901	0.163671	6.67819	2.28446	0.0274703	-3.45401	DOC2B
8126269	0.399313	10.2397	2.28408	0.0274949	-3.45456	TREML1
7905974	0.0889558	6.55289	2.28325	0.0275477	-3.45574	HCN3
7979888	0.195543	5.5199	2.28312	0.0275564	-3.45594	SLC8A3
8043564	-0.127447	7.70077	-2.28286	0.0275727	-3.4563	FAHD2A
7995787	-0.142183	5.04487	-2.28081	0.0277046	-3.45924	MT1M
8103431	-0.135771	7.46799	-2.27955	0.0277863	-3.46105	C4orf46
7973629	0.160821	7.85223	2.27616	0.0280058	-3.4659	REC8
7982516	0.112035	5.0759	2.27557	0.0280441	-3.46674	NUTM1
8037962	0.258665	7.31656	2.27474	0.0280984	-3.46793	CABP5
8023063	-0.119683	10.3354	-2.2745	0.0281137	-3.46826	ATP5F1A
8005289	-0.127016	5.51512	-2.27439	0.0281208	-3.46842	DRC3
7953651	-0.124244	7.34211	-2.27374	0.0281638	-3.46936	PEX5
8160295	-0.282979	7.97742	-2.27267	0.0282333	-3.47087	SCARNA8
7921332	0.0856547	5.54683	2.27118	0.0283312	-3.47301	CD5L
8140579	-0.094896	3.16016	-2.27066	0.0283654	-3.47375	CACNA2D1
8150428	0.187205	5.97438	2.27044	0.02838	-3.47407	SFRP1
8177620	0.110114	4.46529	2.27029	0.02839	-3.47428	CARTPT
8058512	-0.128417	9.20379	-2.27014	0.0283995	-3.47449	PLEKHM3
8117207	-0.174981	6.9684	-2.27006	0.0284049	-3.4746	ALDH5A1
8153920	-0.09614	8.0224	-2.26955	0.0284389	-3.47534	ZNF250
7944834	0.200441	3.09728	2.26619	0.0286609	-3.48012	OR8G2P
7950864	-0.143707	7.07992	-2.26571	0.0286931	-3.48082	ME3
7935180	0.246884	9.25439	2.265	0.02874	-3.48182	PDLIM1
8169603	-0.12893	7.88112	-2.2647	0.0287599	-3.48224	LONRF3
7954293	0.391045	6.60186	2.26463	0.0287649	-3.48235	PDE3A
8034696	0.300168	6.96369	2.26455	0.0287704	-3.48247	MIR27A
8091283	0.371032	5.00086	2.26348	0.0288417	-3.48399	PLOD2
8063942	0.276165	6.48022	2.26098	0.0290091	-3.48755	NTSR1
8108679	0.149052	3.72458	2.25901	0.0291415	-3.49035	PCDHB1
8009380	-0.583922	10.8778	-2.25899	0.029143	-3.49038	SNORA38B
8153835	0.111599	6.27319	2.25814	0.0292004	-3.49159	LOC101928953
7921516	0.119336	5.04235	2.25708	0.0292719	-3.4931	SLAMF9
8138776	-0.121215	8.23373	-2.25678	0.029292	-3.49352	HIBADH
7944341	0.112813	6.53477	2.25476	0.029429	-3.49639	UPK2
8100966	0.409157	9.9887	2.25395	0.0294844	-3.49754	PF4
8096765	-0.127993	6.33871	-2.25284	0.0295597	-3.49911	RPL34
8022380	-0.152624	6.71512	-2.25147	0.0296536	-3.50106	CEP76
8132055	0.225582	7.91363	2.25075	0.0297027	-3.50208	MTURN
8050766	0.197697	8.27243	2.24872	0.0298422	-3.50496	ADCY3
8021181	-0.224889	11.3819	-2.24866	0.0298463	-3.50504	SCARNA17
7976818	0.127517	2.41072	2.24865	0.0298476	-3.50507	SNORD114-6
7919743	0.156214	7.13401	2.24817	0.02988	-3.50573	ADAMTSL4-AS1
8176972	0.112864	6.97021	2.24759	0.0299205	-3.50656	IL9R
8020684	0.509768	7.21205	2.24651	0.0299952	-3.5081	HRH4
7932082	0.267476	5.86402	2.24376	0.0301854	-3.51198	CCDC3
8151931	-0.186717	6.33633	-2.24372	0.0301886	-3.51204	TSPYL5
8158167	0.508229	8.02594	2.24184	0.0303195	-3.5147	LCN2
8050278	-0.112791	9.96146	-2.24027	0.0304292	-3.51692	PDIA6
8140113	0.0987619	6.57887	2.2391	0.0305112	-3.51857	STX1A
7941917	0.123407	7.39168	2.23856	0.0305496	-3.51935	CABP4
8075363	-0.100127	5.02567	-2.23846	0.0305561	-3.51948	KIAA1656
7907439	0.142025	10.1957	2.238	0.0305884	-3.52013	PRDX6
7948444	0.586566	6.472	2.23502	0.0307993	-3.52434	TCN1
8103399	0.340476	7.07915	2.23473	0.0308198	-3.52475	PDGFC
7939137	-0.105833	10.7865	-2.23056	0.0311164	-3.53063	EIF3M
8175808	0.132562	7.71038	2.22991	0.0311626	-3.53154	TREX2
7922807	-0.378437	6.26289	-2.22718	0.0313584	-3.53538	COLGALT2
8043747	0.115556	4.59138	2.22713	0.031362	-3.53545	VWA3B
8048772	0.100849	10.3798	2.22608	0.0314376	-3.53693	RHBDD1
7925726	-0.128611	4.11921	-2.2256	0.0314724	-3.53761	OR13G1
8006183	-0.130886	9.71384	-2.22486	0.0315262	-3.53866	SUZ12P1
8111457	-0.144562	7.90011	-2.22421	0.0315728	-3.53957	RAD1
8025895	-0.148753	11.0349	-2.2241	0.0315809	-3.53972	PRKCSH
7898869	0.166909	6.73783	2.22398	0.0315897	-3.53989	MDS2
8152297	0.245313	6.11734	2.22328	0.0316401	-3.54087	ANGPT1
7930631	-0.154906	3.80917	-2.2229	0.0316678	-3.54141	TDRD1
8157014	-0.129295	3.73497	-2.22252	0.0316957	-3.54195	OR13C8
7967876	0.128759	4.88109	2.22149	0.0317703	-3.54339	LOC101928697
8011343	-0.214245	4.79157	-2.22102	0.0318047	-3.54405	SPATA22
8121794	0.231926	7.27146	2.21984	0.0318905	-3.54571	SMPDL3A
7997352	0.0968207	7.73848	2.21916	0.0319402	-3.54666	WWOX
8131666	0.266909	5.49472	2.21857	0.0319834	-3.54749	ITGB8
8114468	-0.293185	4.99349	-2.21849	0.0319893	-3.5476	SNORD63
7968928	0.200165	8.46163	2.21799	0.0320259	-3.5483	TPT1-AS1
7944082	-0.289078	6.89097	-2.2174	0.0320694	-3.54914	TAGLN
7946015	-0.174093	4.93671	-2.21733	0.0320749	-3.54924	OR51A4
8070615	0.133755	7.66007	2.2163	0.0321503	-3.55068	WDR4
8011270	0.1387	6.83575	2.2158	0.0321868	-3.55138	LOC284009
7951789	-0.115651	3.87071	-2.21444	0.0322871	-3.55328	NXPE1
8098671	0.0955917	4.75235	2.21401	0.0323194	-3.5539	F11
7978748	-0.125913	7.77066	-2.21322	0.0323778	-3.555	FBXO33
8014454	0.11378	7.89837	2.21248	0.0324326	-3.55604	MYO19
8171848	0.248229	6.80996	2.21224	0.0324505	-3.55638	PCYT1B
7930194	0.0819098	7.82531	2.2118	0.0324828	-3.55699	CNNM2
8133106	-0.348564	11.063	-2.21167	0.0324921	-3.55716	SNORA22
7900792	0.0976382	6.10315	2.21051	0.0325789	-3.5588	PTPRF
8034873	0.233531	10.2765	2.21022	0.0326002	-3.5592	ADGRE2
7906810	-0.116443	7.99772	-2.20966	0.0326417	-3.55998	DUSP12
8075673	-0.103771	5.7571	-2.20955	0.0326505	-3.56014	RBFOX2
7941879	-0.198418	9.51023	-2.20935	0.0326655	-3.56042	TBC1D10C
8100984	-0.0913173	6.07811	-2.2093	0.0326691	-3.56049	CXCL3
7999217	0.209095	9.13515	2.20887	0.032701	-3.56109	ROGDI
8135601	-0.121827	4.14378	-2.20843	0.0327342	-3.56171	MET
8151659	0.0899176	4.13485	2.2071	0.0328334	-3.56357	CNGB3
7908371	0.121003	3.26476	2.20657	0.0328732	-3.56431	ERVMER61-1
7948656	0.0806201	11.4489	2.206	0.0329157	-3.5651	FTH1
8160953	0.111697	8.71298	2.20584	0.0329277	-3.56532	PIGO
7985352	0.336843	5.97203	2.2052	0.0329759	-3.56622	CFAP161
7969177	-0.111309	8.49204	-2.20459	0.0330219	-3.56707	ST13P4
7940216	0.569211	7.82659	2.2025	0.0331796	-3.56999	MS4A3
8171921	0.072895	4.4104	2.20012	0.0333605	-3.57332	DMD
8008933	0.0781347	9.44684	2.19965	0.0333963	-3.57398	BCAS3
7941707	0.21747	9.14401	2.1985	0.0334833	-3.57557	RBM14
8075838	0.437116	7.17383	2.1961	0.0336667	-3.57892	PVALB
8042040	0.168276	6.2277	2.19462	0.0337803	-3.58098	EML6
7946019	0.13698	4.28657	2.19441	0.0337971	-3.58128	OR52E2
8161865	0.183226	5.31187	2.194	0.0338279	-3.58184	PRUNE2
8082465	0.106034	7.67821	2.19382	0.0338423	-3.5821	EFCC1
8042207	-0.0941409	8.59212	-2.19359	0.0338597	-3.58241	COMMD1
8147057	0.0955125	5.43077	2.19353	0.0338644	-3.5825	CHMP4C
7921677	-0.187304	9.76158	-2.19246	0.0339469	-3.58399	CD244
7978544	0.160412	7.52394	2.19213	0.0339721	-3.58444	EGLN3
8061075	-0.135854	9.73389	-2.1919	0.0339902	-3.58477	SNRPB2
8122327	-0.159681	7.76123	-2.19134	0.0340332	-3.58554	CCDC28A
8051583	-0.294878	9.83483	-2.18967	0.0341632	-3.58788	CYP1B1
7902754	0.104806	3.56778	2.18885	0.0342263	-3.589	CLCA3P
8158183	0.186393	7.03619	2.18741	0.0343385	-3.59101	DNM1
8018600	-0.082679	9.72206	-2.1873	0.0343473	-3.59116	SRP68
7947590	-0.112404	4.93386	-2.18679	0.0343869	-3.59187	SYT13
7919637	0.268848	9.48488	2.1858	0.0344644	-3.59325	H2BC21
8005785	0.15489	9.05168	2.18566	0.0344753	-3.59344	KSR1
7905444	-0.125519	9.90707	-2.18557	0.0344824	-3.59357	SNX27
8008454	0.288162	8.2305	2.18473	0.0345485	-3.59474	ABCC3
8006119	-0.140065	6.61555	-2.18404	0.0346028	-3.5957	MIR423
7915919	0.278547	7.68693	2.18371	0.0346283	-3.59615	TAL1
7977440	0.211397	7.98677	2.18342	0.0346514	-3.59656	FAM30A
7927425	0.174846	9.1739	2.18318	0.03467	-3.59688	WDFY4
8035110	0.10116	5.03165	2.18261	0.0347149	-3.59768	CIB3
8166049	-0.137271	9.17171	-2.18252	0.0347221	-3.5978	PRPS2
8007471	-0.128854	9.87194	-2.18205	0.0347593	-3.59846	NBR1
8179313	0.304721	8.4671	2.18043	0.0348869	-3.6007	MPIG6B
7945991	0.113041	4.77154	2.18031	0.0348964	-3.60087	OR51E2
8150439	0.205262	7.065	2.17965	0.0349487	-3.60178	ANK1
7983051	0.173355	6.03568	2.17874	0.0350212	-3.60305	LOC105370792
7990839	0.146931	7.62077	2.178	0.0350794	-3.60406	STARD5
8101648	-0.146452	11.2402	-2.17791	0.0350869	-3.60419	HSD17B11
8072133	0.111443	6.0047	2.17662	0.0351894	-3.60598	TTC28-AS1
8180360	0.166802	5.18032	2.17564	0.0352678	-3.60734	OR8G1
8180411	0.0824658	10.6195	2.17562	0.0352689	-3.60736	ELMO1
8064029	-0.154204	4.79607	-2.1739	0.0354067	-3.60974	MIR124-3
8062312	0.327477	9.51543	2.17373	0.0354204	-3.60998	MYL9
8144625	0.264332	8.07512	2.17124	0.0356207	-3.61342	BLK
8093950	-0.257061	6.60711	-2.17089	0.0356486	-3.6139	S100P
7918235	0.177647	3.77056	2.17063	0.0356698	-3.61426	AKNAD1
7935474	0.0964856	9.25933	2.17041	0.0356875	-3.61457	MMS19
8092541	0.387471	6.47711	2.17018	0.0357058	-3.61488	LIPH
8076815	0.0897163	5.66209	2.16821	0.0358652	-3.6176	LPEQ6126
7918569	-0.124965	7.25376	-2.16774	0.0359035	-3.61825	ST7L
7984289	0.10911	10.6753	2.1675	0.0359228	-3.61858	RAB11A
7898533	0.0866239	6.79263	2.16614	0.036033	-3.62045	KLHDC7A
8166906	0.389612	5.54049	2.16429	0.0361841	-3.62301	GPR34
8090565	-0.254476	10.4694	-2.16422	0.0361896	-3.6231	SNORA7B
7906069	0.0846841	6.06901	2.16395	0.0362122	-3.62348	RXFP4
8126102	-0.45688	6.21818	-2.16316	0.036277	-3.62457	MDGA1
8029107	0.175229	7.84248	2.15875	0.0366388	-3.63064	CEACAM3
7922525	-0.0953363	5.7563	-2.1587	0.0366434	-3.63071	ASTN1
8073816	0.116102	7.5414	2.15839	0.0366691	-3.63114	MIRLET7BHG
7984405	-0.153651	7.08747	-2.15814	0.0366894	-3.63148	C15orf61
8068633	0.108566	4.85998	2.15754	0.0367396	-3.63231	B3GALT5
8039674	0.317746	7.81688	2.15655	0.0368214	-3.63367	ZNF154
7911271	-0.164453	5.34122	-2.15562	0.0368988	-3.63495	OR14C36
7971104	-0.110664	4.80596	-2.1555	0.0369083	-3.63511	TRPC4
8042830	-0.214767	9.25367	-2.15524	0.0369298	-3.63546	MTHFD2
8008547	0.213052	4.97107	2.15363	0.0370644	-3.63768	TOM1L1
8012403	0.106154	6.9953	2.15319	0.0371013	-3.63829	AURKB
8173120	-0.148306	5.13843	-2.15317	0.0371029	-3.63832	PFKFB1
7912136	0.800028	6.03766	2.15177	0.0372195	-3.64023	UTS2
7968872	0.176391	9.83845	2.15135	0.0372549	-3.64081	DNAJC15
8179814	0.109923	5.98007	2.14826	0.0375146	-3.64505	LY6G6C
7933469	-0.119033	6.26393	-2.14813	0.0375256	-3.64523	ARHGAP22
7980096	-0.144065	4.00746	-2.14711	0.0376113	-3.64662	ALDH6A1
8139212	-0.129196	4.44771	-2.14708	0.0376143	-3.64667	GLI3
8089034	-0.161606	8.4573	-2.14675	0.037642	-3.64712	ARMC10
7953965	-0.274228	5.14751	-2.14669	0.0376471	-3.6472	EIF2S3B
7936529	-0.326671	8.69312	-2.14647	0.0376658	-3.6475	SHTN1
8037363	0.0805796	6.0383	2.14607	0.0376995	-3.64805	CADM4
7920220	-0.125643	5.43573	-2.14534	0.0377616	-3.64905	PGLYRP3
8050846	0.100461	8.43932	2.14401	0.0378747	-3.65088	DTNB
7952813	0.134562	6.85045	2.14261	0.0379939	-3.65279	IGSF9B
8120176	0.0935305	5.17416	2.14178	0.0380642	-3.65392	C6orf141
7957373	0.124115	4.73704	2.1412	0.0381137	-3.65471	MYF6
8028570	0.110593	5.22601	2.14077	0.0381509	-3.65531	ACP7
8167360	0.195	7.0706	2.14012	0.0382064	-3.65619	GATA1
7936949	-0.119897	7.67226	-2.13969	0.0382438	-3.65679	DHX32
8126163	-0.179795	5.57215	-2.13944	0.038265	-3.65713	KCNK17
8093440	0.165211	8.17613	2.13898	0.0383045	-3.65776	FGFRL1
7946167	-0.0918968	5.81495	-2.13891	0.0383107	-3.65785	HPX
7980720	0.338582	7.9156	2.1386	0.0383368	-3.65827	TTC7B
7935401	0.135563	4.50801	2.13829	0.0383632	-3.65869	ARHGAP19-SLIT1
8009353	-0.120283	10.4726	-2.13823	0.0383691	-3.65878	PITPNC1
8117580	0.150649	2.04639	2.13597	0.038564	-3.66187	H2AC13
8007493	-0.17426	5.92609	-2.13573	0.0385845	-3.66219	ARL4D
7898115	0.171428	5.75319	2.1351	0.0386393	-3.66306	TMEM51
8102214	-0.189061	8.71565	-2.13419	0.0387179	-3.6643	PAPSS1
8039905	-0.136531	10.4429	-2.13388	0.0387446	-3.66472	TMEM167B
7936706	-0.0874428	9.91366	-2.13384	0.0387478	-3.66477	MCMBP
8004024	0.404731	8.65745	2.13364	0.0387653	-3.66504	GP1BA
8008113	-0.148187	9.62431	-2.1329	0.0388301	-3.66606	CALCOCO2
7945730	-0.194404	6.7178	-2.13264	0.0388521	-3.66641	ASCL2
7961489	-0.097539	9.91984	-2.13223	0.0388881	-3.66697	WBP11
7915204	0.174858	6.6001	2.13175	0.0389295	-3.66762	PPIEL
8056518	0.0944571	3.33167	2.13158	0.0389443	-3.66785	SCN7A
8005029	-0.111462	9.08195	-2.12991	0.0390907	-3.67013	MAP2K4
8062748	-0.11087	7.8555	-2.12963	0.0391147	-3.67051	IFT52
8166805	-0.131898	11.0502	-2.1289	0.0391786	-3.6715	ATP6AP2
7939954	0.205232	5.49708	2.1287	0.0391962	-3.67178	TRIM51
8160392	-0.118172	2.23966	-2.12824	0.0392368	-3.67241	IFNA16
7967210	0.174695	8.26987	2.12775	0.0392792	-3.67306	LINC01089
8128818	0.266358	6.01798	2.12774	0.0392806	-3.67309	WASF1
8085984	0.287983	8.95555	2.12723	0.0393253	-3.67378	OSBPL10
7897370	-0.0961542	10.0743	-2.1267	0.0393722	-3.6745	VAMP3
8176655	-0.321367	5.73628	-2.12559	0.03947	-3.67601	NLGN4Y
8145942	-0.142839	6.55686	-2.12552	0.0394754	-3.6761	LETM2
8033736	0.144591	4.63646	2.12433	0.0395806	-3.67772	OR7G1
7902592	0.109829	8.71215	2.12412	0.0395996	-3.67801	ARID3B
7931062	0.113785	5.10677	2.12329	0.039673	-3.67914	BTBD16
7979196	-0.174127	7.50936	-2.12308	0.0396911	-3.67942	GNPNAT1
8157668	-0.207888	3.13123	-2.12307	0.0396927	-3.67944	OR1J2
8021653	-0.177664	9.68385	-2.12208	0.0397799	-3.68078	SERPINB8
8131000	0.134545	8.1843	2.12193	0.0397932	-3.68098	DNAAF5
8112998	-0.1428	4.83327	-2.12186	0.0397999	-3.68108	LOC645261
8020141	-0.220031	7.22494	-2.12163	0.03982	-3.68139	APCDD1
7938880	-0.121497	9.03398	-2.12086	0.0398888	-3.68244	HTATIP2
8170119	0.285101	8.3464	2.12072	0.0399015	-3.68263	FHL1
8066262	-0.219368	12.1842	-2.1187	0.0400809	-3.68536	SNORA71D
8081081	-0.108655	4.26198	-2.11856	0.0400937	-3.68556	EPHA3
8025058	0.151626	7.05907	2.11675	0.0402558	-3.68801	TRIP10
8014903	0.301318	7.70444	2.11616	0.0403093	-3.68882	GSDMB
7975607	-0.190792	5.51072	-2.11512	0.0404028	-3.69023	ACOT4
8171545	0.351541	7.7044	2.11285	0.0406071	-3.6933	BEND2
7930837	0.201002	6.3216	2.11217	0.0406691	-3.69423	SLC18A2
8071274	0.153269	7.57993	2.11199	0.0406849	-3.69446	SEPT5-GP1BB
8020164	-0.282876	5.95004	-2.11083	0.04079	-3.69603	GNAL
7996934	-0.136732	9.67756	-2.11059	0.0408122	-3.69636	NIP7
8009515	-0.112264	2.80229	-2.10875	0.0409795	-3.69885	LINC01152
8123609	-0.130972	10.8583	-2.10712	0.0411282	-3.70105	SERPINB9
7968389	-0.115477	3.21063	-2.10653	0.0411822	-3.70185	RXFP2
8003953	-0.182062	10.1481	-2.10619	0.0412134	-3.70231	PSMB6
8056343	0.371839	7.19034	2.10599	0.0412313	-3.70257	COBLL1
7921298	0.41986	7.53679	2.10589	0.0412405	-3.70271	FCRL2
7897449	0.155046	6.84711	2.10562	0.0412652	-3.70307	SPSB1
8069148	0.103281	7.06344	2.10544	0.0412817	-3.70332	KRTAP10-8
7899851	-0.0917495	6.87585	-2.10531	0.0412941	-3.7035	AZIN2
8100007	0.109234	4.62041	2.1053	0.0412951	-3.70351	PHOX2B
8061725	0.0923806	9.06818	2.10494	0.0413275	-3.70399	ASXL1
8179704	-0.217758	8.82329	-2.10492	0.0413299	-3.70403	IER3
8051372	0.116423	8.33678	2.10397	0.0414168	-3.7053	MEMO1
7989493	-0.110472	7.50126	-2.10347	0.0414632	-3.70598	RPS27L
7937961	0.127094	3.84939	2.10272	0.0415318	-3.70699	MMP26
7995783	-0.215836	11.1536	-2.10242	0.0415603	-3.70741	MT2A
7954173	-0.0893962	8.81358	-2.10155	0.0416404	-3.70858	STRAP
8154765	-0.146049	8.44863	-2.10142	0.0416524	-3.70875	DNAJA1
7942381	0.127454	9.06015	2.09987	0.0417959	-3.71084	ATG16L2
8093294	-0.286498	9.9378	-2.0996	0.0418205	-3.7112	CCR2
7945058	-0.155199	9.58957	-2.0996	0.0418206	-3.7112	FAM118B
7975616	-0.174208	5.1773	-2.09943	0.0418365	-3.71143	DNAL1
7942889	-0.127668	7.17801	-2.09915	0.0418625	-3.71181	TMEM126A
8079383	0.271346	4.8473	2.0987	0.0419042	-3.71241	CCR3
8016452	-0.121648	7.10957	-2.09813	0.041957	-3.71318	HOXB4
8095110	0.182478	5.51175	2.09809	0.041961	-3.71324	KIT
8007263	0.107138	7.10625	2.09744	0.0420217	-3.71411	HSD17B1
8014172	-0.139141	5.17728	-2.09729	0.0420353	-3.71431	CCT6B
7985398	-0.396911	5.0137	-2.09641	0.0421176	-3.7155	SAXO2
8088436	0.0817661	3.90103	2.09586	0.0421692	-3.71624	CFAP20DC
8048381	0.120704	7.42382	2.09515	0.0422355	-3.7172	STK36
8167254	-0.121355	3.20036	-2.09375	0.0423662	-3.71907	SSX1
7906264	0.246927	7.28664	2.09359	0.0423817	-3.7193	PEAR1
8169115	0.119759	3.82778	2.09347	0.042393	-3.71946	NRK
8164165	-0.137071	10.8683	-2.09313	0.0424247	-3.71991	HSPA5
8063796	-0.112763	6.29685	-2.09279	0.0424565	-3.72037	CDH4
8080562	0.157104	4.53897	2.08954	0.0427634	-3.72474	IL17RB
8108251	0.0970746	4.66092	2.08784	0.0429242	-3.72702	NPY6R
8154953	0.108519	5.69525	2.08768	0.0429399	-3.72724	PHF24
8057554	-0.160737	9.34987	-2.08764	0.042943	-3.72728	CACYBP
7962827	-0.360963	6.03832	-2.08634	0.0430674	-3.72904	SNORA2A
7913582	-0.113128	8.29504	-2.08596	0.0431035	-3.72955	ZNF436
8167912	0.274025	6.61676	2.08571	0.0431272	-3.72988	KLF8
7923762	-0.129945	5.5765	-2.08492	0.0432019	-3.73093	KLHDC8A
8099912	-0.134849	8.97008	-2.08463	0.0432298	-3.73132	SMIM14
7971905	0.0813648	4.94503	2.08346	0.0433422	-3.7329	PCDH20
8016402	-0.0922143	8.36553	-2.08252	0.0434319	-3.73415	CBX1
8063634	0.106345	6.22436	2.08222	0.0434605	-3.73455	LINC01711
8096411	-0.165042	6.10672	-2.0819	0.0434911	-3.73498	TIGD2
8054308	0.189111	8.93523	2.08076	0.0436012	-3.73651	TBC1D8
7914996	-0.109201	9.39962	-2.08017	0.0436581	-3.7373	MEAF6
8021183	-0.175298	11.4751	-2.07976	0.0436969	-3.73784	SCARNA17
7951695	0.137294	4.45237	2.07928	0.0437437	-3.73849	PLET1
8092552	0.176361	7.37683	2.07919	0.043752	-3.73861	IGF2BP2
7948221	-0.117195	5.56063	-2.07912	0.0437586	-3.7387	PRG2
8054837	-0.133814	6.15223	-2.0791	0.0437607	-3.73873	C2orf76
8168264	0.102803	6.99525	2.07908	0.0437633	-3.73876	NLGN3
8034851	0.24631	8.82311	2.07833	0.0438353	-3.73976	ADGRE3
7897263	0.152493	6.74581	2.07824	0.0438441	-3.73988	RNF207
8002444	0.103109	6.58604	2.07809	0.0438587	-3.74008	VAC14
8124855	-0.401274	3.48896	-2.07716	0.043949	-3.74133	SFTA2
8075585	-0.110592	9.85461	-2.07701	0.0439632	-3.74153	RTCB
8160138	0.382263	4.7569	2.07178	0.0444724	-3.74851	NFIB
8082003	0.232964	9.7222	2.0697	0.0446771	-3.75129	EAF2
7953892	-0.320455	9.61135	-2.06934	0.0447125	-3.75177	KLRF1
8096568	-0.139246	3.53454	-2.06928	0.0447181	-3.75185	C4orf17
8147883	-0.12117	9.3225	-2.06825	0.044819	-3.75321	ENY2
7915252	0.246647	7.03316	2.06783	0.0448606	-3.75378	BMP8B
7944739	-0.292793	7.53884	-2.06735	0.0449087	-3.75442	CRTAM
8090351	0.0806978	9.34282	2.06726	0.0449171	-3.75454	ZXDC
7956648	0.142662	8.23845	2.06666	0.0449761	-3.75533	ATP23
7919326	0.151092	7.61341	2.06611	0.0450306	-3.75607	ACP6
8127130	0.155657	4.7048	2.06493	0.0451476	-3.75764	GCM1
8090803	0.218603	6.85141	2.0644	0.0452006	-3.75835	RAB6B
8096425	0.295803	6.0704	2.06434	0.0452065	-3.75843	CCSER1
8136614	-0.113018	8.91147	-2.06397	0.0452427	-3.75891	AGK
8070503	0.0747325	7.74797	2.0636	0.0452801	-3.75941	PRDM15
8149283	0.0984773	5.83851	2.06336	0.0453035	-3.75973	RP1L1
7985268	0.188969	8.0045	2.0633	0.0453101	-3.75982	FAH
8174228	-0.151921	6.82638	-2.06293	0.0453463	-3.7603	TCEAL8
7948379	-0.097907	9.30196	-2.06264	0.0453756	-3.76069	OSBP
8089970	0.104485	6.29354	2.0626	0.0453795	-3.76074	ILDR1
8132070	-0.090113	9.82746	-2.0622	0.0454191	-3.76127	GARS1
8166355	0.271978	7.20765	2.06195	0.0454442	-3.76161	CNKSR2
8166712	0.104816	7.9748	2.06168	0.0454712	-3.76196	FTHL18P
8170412	0.111967	7.43567	2.06166	0.0454732	-3.76199	MAGEA8
7997230	-0.0741377	9.96388	-2.06049	0.0455899	-3.76354	PSMD7
8066559	-0.138099	3.81826	-2.06015	0.0456246	-3.764	WFDC9
8055314	-0.0921525	5.9885	-2.05952	0.045687	-3.76483	LYPD1
7933659	-0.0761164	8.06002	-2.05889	0.0457509	-3.76568	CSTF2T
8140144	0.144563	6.87736	2.05829	0.0458108	-3.76647	METTL27
8111203	0.12092	5.6598	2.05805	0.0458352	-3.76679	BASP1-AS1
8009727	-0.218028	8.65995	-2.05773	0.0458667	-3.76721	MRPL58
8152369	0.0944489	5.77127	2.05678	0.0459626	-3.76847	KCNV1
8082473	0.223752	7.86567	2.05601	0.0460402	-3.76949	GP9
7989501	0.0789234	5.54888	2.05591	0.0460507	-3.76963	CA12
8014259	0.342897	6.5697	2.05521	0.0461208	-3.77055	SLFN14
7931393	-0.0787185	8.4508	-2.05489	0.046153	-3.77097	GLRX3
8169868	-0.124718	7.26372	-2.05453	0.0461899	-3.77146	UTP14A
8011499	0.185685	9.40421	2.05414	0.0462298	-3.77198	P2RX1
8119427	0.247589	6.56134	2.05326	0.0463186	-3.77314	TREML4
7939928	-0.08971	3.57601	-2.05115	0.0465326	-3.77593	OR4P4
7916629	0.20814	4.77038	2.05024	0.046626	-3.77714	C1orf87
8148658	-0.155828	8.09806	-2.05023	0.0466267	-3.77715	ZNF623
7960052	-0.257223	9.57702	-2.0498	0.0466707	-3.77772	SNORA49
8118249	0.340102	11.575	2.0497	0.0466807	-3.77785	MPIG6B
8120194	-0.08723	5.38011	-2.04958	0.0466927	-3.77801	TFAP2B
8053720	0.129867	4.75722	2.04945	0.0467069	-3.77819	LOC105374857
8139706	-0.125874	8.0703	-2.049	0.0467525	-3.77878	SEC61G
7994353	-0.161323	7.16564	-2.04897	0.0467552	-3.77882	APOBR
8139021	-0.0901031	5.11365	-2.04851	0.0468026	-3.77943	KIAA0895
8158542	-0.133202	5.42978	-2.048	0.0468543	-3.7801	LINC01503
8180218	-0.150365	7.69722	-2.04775	0.0468803	-3.78043	LOC401261
7946001	0.120569	5.06765	2.04564	0.0470976	-3.78323	OR52R1
8033740	0.116295	6.33655	2.04535	0.0471267	-3.7836	OR7D4
8090469	0.33913	7.10845	2.04529	0.0471333	-3.78369	GATA2
7919303	-0.256479	5.55981	-2.04506	0.0471573	-3.784	RNVU1-8
8085393	0.385886	8.60695	2.0439	0.0472767	-3.78553	TMEM40
8107909	-0.165684	7.28752	-2.04379	0.0472879	-3.78567	SLC22A4
7938989	-0.131925	4.23253	-2.04334	0.047334	-3.78626	GAS2
8081799	-0.268467	8.38225	-2.04289	0.0473813	-3.78686	TIGIT
8122705	-0.104218	10.4973	-2.04275	0.0473954	-3.78704	PCMT1
8067822	0.137326	5.16384	2.04096	0.0475808	-3.7894	IGHV1OR21-1
8131069	-0.201157	6.89519	-2.04053	0.0476254	-3.78997	GPER1
7937749	0.0755485	7.42411	2.03891	0.0477944	-3.79211	TNNT3
7942647	-0.132087	7.29798	-2.0389	0.0477957	-3.79212	GVQW3
7938286	-0.180207	7.64601	-2.03802	0.0478869	-3.79328	RPL27A
7906496	0.0961606	6.3916	2.0374	0.0479521	-3.7941	KCNJ9
8075310	0.108013	5.46869	2.03721	0.0479723	-3.79435	LIF
7974214	0.179847	8.45225	2.03691	0.0480032	-3.79474	KLHDC1
8006477	-0.122844	8.38247	-2.03677	0.0480177	-3.79492	ZNF830
8170891	0.0821292	11.4397	2.03534	0.0481676	-3.79681	GDI1
8058524	0.0823608	6.03348	2.03479	0.0482258	-3.79754	CRYGC
7972548	0.142161	8.74564	2.03463	0.0482423	-3.79774	GPR18
7903092	0.284677	6.40689	2.03348	0.0483637	-3.79926	FNBP1L
8129082	0.126865	5.80162	2.03258	0.0484579	-3.80044	COL10A1
8122773	0.112718	7.11087	2.0325	0.0484663	-3.80054	MTHFD1L
7963869	0.136723	8.90861	2.03218	0.0485005	-3.80097	PHC1
8009929	0.170951	8.13964	2.03147	0.0485757	-3.8019	SMIM5
8162610	0.21585	7.00732	2.03114	0.0486104	-3.80233	CDC14B
7960900	-0.299827	8.04423	-2.02819	0.0489228	-3.8062	CLEC4E
8097973	0.361604	8.20413	2.02815	0.0489278	-3.80626	GUCY1B1
7902396	-0.241059	7.55661	-2.02802	0.0489414	-3.80643	SNORD45C
7976496	0.10255	5.47881	2.02788	0.0489561	-3.80661	SERPINA3
8015115	0.108565	5.22781	2.02687	0.049064	-3.80794	KRT12
7901376	0.191128	8.47376	2.02628	0.0491274	-3.80872	RNF11
8115600	-0.267121	4.30551	-2.02626	0.0491291	-3.80874	ZBED8
7984079	0.186387	7.78998	2.02573	0.0491856	-3.80944	TPM1
8014144	-0.1249	5.03975	-2.02505	0.0492583	-3.81033	ASIC2
8056327	0.246074	5.20049	2.02366	0.0494072	-3.81215	GRB14
7924150	-0.0971788	7.82954	-2.02357	0.0494166	-3.81226	PACC1
7961820	-0.119098	5.63624	-2.02295	0.0494836	-3.81308	LINC00477
7979204	0.0850329	4.52063	2.02256	0.0495259	-3.8136	FERMT2
7987869	-0.15069	9.43755	-2.0219	0.0495962	-3.81445	TMEM87A
8132860	-0.0696643	5.42469	-2.02112	0.0496808	-3.81548	EGFR
7899005	0.0859789	12.1546	2.02087	0.0497073	-3.8158	TMEM50A
8006594	0.0939418	5.35992	2.0208	0.0497156	-3.8159	CCL18
8009241	-0.353425	10.7674	-2.01951	0.0498547	-3.81759	SNORD104
7927294	-0.133096	4.00869	-2.01863	0.0499501	-3.81874	ANTXRL
8078412	-0.133777	8.16479	-2.01862	0.049951	-3.81875	CNOT10
8068651	0.0860157	4.44337	2.01829	0.0499866	-3.81918	PCP4
8115261	-0.133153	9.69873	-2.01825	0.0499905	-3.81923	CCDC69
7929132	0.211627	9.67179	2.01818	0.0499983	-3.81932	PCGF5

## Sheet: P.Value less than 0.01
probe_id	logFC	AveExpr	t	P.Value	B	symbol
7927915	0.589866	4.07283	5.17039	6.13269e-06	1.76834	STOX1
8149448	-0.817775	6.47629	-5.04131	9.33772e-06	1.5162	MSR1
7969995	-0.314377	5.93788	-5.01335	1.02253e-05	1.46154	MYO16
8129363	-0.281592	9.31854	-4.87285	1.61153e-05	1.1867	HDDC2
7920687	0.498551	7.36455	4.2888	0.000103247	0.0479067	GBAP1
8130976	0.181478	4.93324	4.2117	0.000131272	-0.101085	LINC02538
7973108	-0.607673	8.46227	-4.16239	0.000152955	-0.196118	ECRP
8073752	-0.534423	8.31174	-4.15924	0.000154455	-0.202189	FAM118A
8004694	-0.231843	6.9695	-4.07285	0.000201584	-0.368073	CYB5D1
8117773	-0.351305	5.7879	-3.98428	0.000264345	-0.537321	HLA-V
7897801	-0.879512	9.10436	-3.9587	0.000285759	-0.586028	RNU5E-1
8124492	0.406537	10.2625	3.88989	0.00035205	-0.716636	H2BC12
8015232	0.167988	6.45669	3.85232	0.000394295	-0.787669	KRTAP4-5
7972650	0.218218	4.08627	3.83579	0.000414403	-0.818864	FGF14
7990555	-0.181028	4.03037	-3.81755	0.000437733	-0.853228	NRG4
7976795	0.403406	6.48062	3.79023	0.000475076	-0.904614	MEG3
8147145	0.181694	2.51004	3.72787	0.000572209	-1.02149	ATP6V0D2
8162570	0.420515	6.07682	3.69686	0.000627372	-1.07936	HSD17B3
8121814	0.190442	4.80608	3.66839	0.000682513	-1.13235	NKAIN2
8038861	0.241039	7.77496	3.61917	0.000789006	-1.22363	SIGLEC6
8008754	-0.256941	7.55634	-3.47374	0.00120514	-1.49062	RAD51C
8069933	-0.172662	6.60616	-3.46849	0.00122356	-1.50019	MIS18A
8095139	0.278984	8.42955	3.42136	0.00140119	-1.58573	SRD5A3
8053341	0.202624	2.77759	3.40983	0.00144829	-1.60659	REG3A
7898998	0.764638	5.96791	3.4089	0.00145215	-1.60827	RHD
7971373	-0.394246	8.26843	-3.40744	0.00145824	-1.61091	TPT1
8150978	0.272675	4.49722	3.38015	0.00157649	-1.66013	CA8
7979426	0.233262	7.34384	3.37426	0.00160319	-1.67074	GPR135
8161755	-0.398671	8.27912	-3.35168	0.00170959	-1.71131	ALDH1A1
8031646	0.518232	7.46722	3.34641	0.0017354	-1.72077	ZNF667-AS1
8127987	-0.395184	9.21846	-3.32319	0.00185348	-1.76234	SNORD50A
8136837	0.1621	5.93484	3.31805	0.00188062	-1.77152	OR6V1
8114653	-0.217677	8.05216	-3.31115	0.00191765	-1.78383	TAF7
8007427	0.20085	7.57025	3.29815	0.00198939	-1.80703	AOC3
8051133	0.17522	8.43913	3.29041	0.00203325	-1.8208	FTH1P3
8150877	-0.328698	7.38013	-3.2878	0.00204828	-1.82545	SNORD54
8122317	-0.237213	10.6867	-3.26773	0.00216722	-1.8611	HEBP2
8168517	0.431758	5.00333	3.25963	0.00221707	-1.87547	LPAR4
8118100	0.341131	8.06233	3.25706	0.00223308	-1.88001	MICA
8057797	0.462454	8.95318	3.23187	0.00239624	-1.92455	CAVIN2
7980537	0.349147	6.92312	3.22919	0.00241428	-1.92929	STON2
8101780	0.408503	5.01609	3.21809	0.00249021	-1.94885	HPGDS
7967322	0.534732	6.11243	3.20998	0.00254712	-1.96313	HCAR3
8104449	-0.166597	9.86049	-3.20251	0.0026007	-1.97627	CCT5
8021995	-0.280001	3.10018	-3.20057	0.00261474	-1.97967	LINC00470
8138277	0.564531	4.96778	3.19096	0.00268557	-1.99656	VWDE
8177901	-0.195872	7.23964	-3.18879	0.00270174	-2.00035	VARS2
7925929	-0.392064	6.60348	-3.18438	0.00273504	-2.00809	AKR1C3
8147837	0.202186	5.66012	3.17407	0.00281433	-2.02614	ZFPM2
8090688	-0.243512	5.51819	-3.16603	0.00287774	-2.04021	SNORA58
7950307	0.121594	12.3085	3.1585	0.00293825	-2.05335	UCP2
8116818	0.370666	8.36325	3.15224	0.00298951	-2.06428	BMP6
8090098	0.303883	6.82927	3.1516	0.00299483	-2.0654	MYLK
8175432	-0.40951	7.31137	-3.14578	0.0030433	-2.07554	SNORD61
7974198	-0.169653	6.63738	-3.14291	0.0030675	-2.08054	LRR1
7940226	0.70416	5.50034	3.14001	0.00309209	-2.08558	MS4A2
8016832	0.337817	9.8459	3.138	0.00310929	-2.08909	MMD
7911155	-0.217032	7.80295	-3.13041	0.00317497	-2.10229	SCCPDH
8085138	0.163014	6.55232	3.12298	0.00324049	-2.11519	OXTR
7984276	-0.192217	6.7438	-3.1218	0.00325105	-2.11724	SLC24A1
8040278	-0.125937	10.5403	-3.11646	0.00329908	-2.1265	SLC66A3
7953733	0.31372	2.6551	3.11437	0.00331813	-2.13014	ZNF705A
8070563	0.231108	6.69807	3.11303	0.00333035	-2.13246	UMODL1-AS1
8104663	0.252402	4.73348	3.1116	0.0033434	-2.13493	CDH6
7934320	-0.167687	8.04764	-3.10328	0.00342061	-2.14935	DNAJC9
8123951	0.257388	6.05687	3.09777	0.00347259	-2.15887	ADTRP
7987172	-0.164604	9.8882	-3.09289	0.00351931	-2.16731	EMC7
7992732	0.294989	7.41721	3.09264	0.00352166	-2.16773	ZG16B
8081067	0.171336	4.4071	3.08659	0.00358048	-2.17819	HTR1F
8004167	0.124925	5.38684	3.07926	0.00365292	-2.19083	PIMREG
7907370	0.469883	8.18619	3.07731	0.00367233	-2.19418	DNM3
7976806	0.235145	2.82638	3.0772	0.00367348	-2.19438	MIR136
8092691	0.245897	9.80996	3.07554	0.00369018	-2.19724	BCL6
8066161	-0.167506	5.94825	-3.07371	0.00370868	-2.2004	MROH8
8124868	0.201837	6.54343	3.06884	0.00375824	-2.20878	CCHCR1
7987449	-0.168028	10.7509	-3.06563	0.00379126	-2.2143	SRP14
7925870	0.254495	5.45077	3.06134	0.00383583	-2.22168	LINC00200
8103695	0.420658	7.54642	3.06058	0.00384376	-2.22298	MFAP3L
7994926	0.289865	6.57245	3.04614	0.00399761	-2.24775	SNORA30
8052882	0.292795	6.76293	3.04406	0.00402025	-2.25132	ADD2
8064833	-0.117688	10.211	-3.03909	0.0040749	-2.25984	TMEM230
8068083	0.195533	8.64976	3.03825	0.00408416	-2.26127	MAP3K7CL
7957032	-0.25752	8.45656	-3.03808	0.00408603	-2.26156	YEATS4
8114991	0.22045	6.00175	3.0374	0.00409355	-2.26272	SH3TC2
8000028	-0.143844	8.10344	-3.03509	0.00411935	-2.26669	DCUN1D3
7925846	0.175763	5.23442	3.03135	0.0041613	-2.27308	IDI2-AS1
8081386	0.246065	9.20056	3.03054	0.00417044	-2.27447	NFKBIZ
8129637	-0.356009	10.6062	-3.02054	0.00428482	-2.29154	VNN2
8080923	-0.133714	9.18137	-3.0179	0.00431554	-2.29605	PSMC1
8048319	0.276729	6.21888	2.98232	0.00474987	-2.35655	VIL1
8149318	-0.173596	2.69647	-2.97121	0.00489375	-2.37537	LINC00529
8180286	-0.157296	8.90397	-2.9708	0.00489907	-2.37606	RBM8A
7979671	0.112629	9.85181	2.96849	0.00492952	-2.37997	MAX
8153223	0.256347	7.96585	2.96823	0.00493296	-2.38041	PTK2
8169617	0.272304	10.2825	2.96574	0.004966	-2.38462	PGRMC1
7932311	0.220059	11.0415	2.9597	0.00504696	-2.39482	RSU1
8163273	0.187846	4.81943	2.95719	0.00508095	-2.39905	OR2K2
8149718	0.224789	8.14271	2.95633	0.00509278	-2.40051	BIN3-IT1
8167998	0.140306	5.76515	2.95479	0.00511378	-2.40311	AR
7923875	0.262554	6.69144	2.94683	0.00522377	-2.41653	RHEX
8071671	0.359532	9.22081	2.94632	0.00523088	-2.41739	GNAZ
8145766	-0.680472	6.63783	-2.94097	0.00530612	-2.42639	NRG1
7899927	0.1243	5.90789	2.93936	0.00532889	-2.42909	GJB4
7951178	0.265105	5.15857	2.93803	0.00534791	-2.43134	TRPC6
8158939	0.273866	8.48835	2.93337	0.00541474	-2.43917	GFI1B
8001185	-0.160781	8.93262	-2.93134	0.00544415	-2.44258	DNAJA2
7955702	-0.151003	6.47032	-2.93066	0.00545394	-2.44371	SOAT2
7996361	0.120404	5.06783	2.92909	0.00547676	-2.44634	CES3
8000229	-0.171868	4.07883	-2.92114	0.00559396	-2.45969	PDZD9
7945801	-0.338705	9.04829	-2.92079	0.00559911	-2.46027	SNORA54
8027480	-0.209986	5.17407	-2.91634	0.00566573	-2.46773	RGS9BP
7957386	0.127998	4.49993	2.91346	0.00570925	-2.47255	ACSS3
8031200	-0.447698	6.42759	-2.9132	0.00571321	-2.47299	KIR3DX1
8166202	0.149357	5.56557	2.91061	0.00575271	-2.47733	GRPR
7928752	-0.11407	9.92545	-2.90994	0.00576291	-2.47844	GHITM
8067754	0.150848	7.08196	2.90756	0.00579936	-2.48242	C20orf181
8124684	0.713947	6.13472	2.90644	0.0058167	-2.4843	ZFP57
8157679	-0.290662	4.47951	-2.90548	0.00583145	-2.48589	OR1Q1
8148501	0.332658	9.11709	2.90312	0.00586801	-2.48983	PTP4A3
7968957	-0.162267	4.30127	-2.90005	0.00591603	-2.49497	CBY2
8083652	0.245658	4.97415	2.89595	0.00598069	-2.50182	LOC100287290
8109620	-0.154783	7.86015	-2.88973	0.00607985	-2.51218	TTC1
8063716	0.312215	11.4325	2.88892	0.00609289	-2.51353	TUBB1
8109908	0.166223	4.67941	2.88628	0.00613549	-2.51792	LINC01366
7939120	-0.168888	7.5519	-2.88043	0.0062311	-2.52766	RCN1
7915160	-0.129866	9.07576	-2.87613	0.00630233	-2.53482	RRAGC
8157686	0.153096	4.03559	2.87574	0.00630866	-2.53545	OR1L4
7971757	0.131331	4.57926	2.871	0.00638809	-2.54333	NEK5
7975268	0.430986	6.46072	2.867	0.00645575	-2.54996	ARG2
8103736	-0.151687	4.29273	-2.86191	0.0065429	-2.55841	SCRG1
8083422	0.459922	4.07304	2.86159	0.0065483	-2.55893	SUCNR1
8120675	-0.109463	5.64936	-2.85217	0.00671259	-2.57453	KHDC3L
8172800	0.162779	4.22938	2.83906	0.00694749	-2.59618	SPANXN5
7906085	0.301755	7.99201	2.83751	0.00697569	-2.59873	LMNA
8149084	0.189062	4.66232	2.837	0.00698515	-2.59958	MCPH1-AS1
7914467	0.225956	6.88126	2.83215	0.00707443	-2.60758	SPOCD1
8023868	-0.20774	6.57349	-2.82467	0.00721414	-2.61988	ZNF407-AS1
8047692	0.266174	8.20675	2.82257	0.00725393	-2.62334	CTLA4
8041000	-0.157187	8.60872	-2.82171	0.00727017	-2.62475	GPN1
8063869	0.148578	5.38962	2.82026	0.00729781	-2.62714	LOC105369209
8043393	0.186047	6.21679	2.81359	0.00742593	-2.63809	THNSL2
8038048	0.136299	6.23965	2.81211	0.00745466	-2.64052	ODAD1
7910022	-0.169138	4.94537	-2.80797	0.00753544	-2.6473	CNIH3
8109093	0.370172	7.89702	2.80757	0.00754339	-2.64796	ABLIM3
7938951	-0.385715	4.96829	-2.80662	0.00756216	-2.64952	ANO5
7946117	0.16995	4.62937	2.80194	0.00765474	-2.65718	OR56A4
8029701	0.246529	7.72508	2.79932	0.00770708	-2.66146	PPM1N
8048227	-0.30264	7.30572	-2.79651	0.00776363	-2.66606	CXCR2
8179238	0.41555	7.53326	2.79638	0.00776627	-2.66627	MICA
8115327	0.379126	10.613	2.7951	0.0077922	-2.66837	SPARC
8075192	0.104556	2.73602	2.79178	0.00785969	-2.67379	C22orf31
7905283	0.127883	6.55284	2.78546	0.00798976	-2.68411	ANXA9
7959039	0.105549	8.28205	2.77754	0.00815554	-2.69702	FBXW8
8025584	-0.410357	7.77186	-2.77468	0.00821625	-2.70168	SNORD105
8073194	0.222839	10.6606	2.77322	0.00824721	-2.70405	GRAP2
7944042	-0.212942	9.60282	-2.77245	0.00826368	-2.7053	PAFAH1B2
7927033	-0.133942	3.22082	-2.7703	0.00830985	-2.7088	ANKRD30A
8100977	0.307376	8.12683	2.76989	0.00831875	-2.70948	CXCL5
8139656	0.222106	6.56033	2.76682	0.00838505	-2.71446	GRB10
8157674	-0.185512	4.75013	-2.76166	0.00849765	-2.72285	OR1N2
8019604	0.108825	5.16237	2.76062	0.00852034	-2.72452	KRT40
8069859	0.244714	2.26082	2.75352	0.00867789	-2.73603	KRTAP21-1
8092067	-0.272631	5.92264	-2.75202	0.00871165	-2.73847	RPL22L1
8078650	0.39597	8.29512	2.74959	0.0087664	-2.74241	CTDSPL
8134018	0.135891	4.28133	2.74161	0.00894847	-2.75532	ZNF804B
8116780	0.367383	5.73434	2.73822	0.00902678	-2.76079	DSP
8139160	0.322302	6.76001	2.73802	0.00903127	-2.7611	FAM183BP
7965403	0.125267	2.65642	2.73099	0.00919591	-2.77245	LUM
7988672	0.524895	6.39632	2.72235	0.0094022	-2.78638	HDC
8120579	-0.161995	5.98114	-2.72228	0.00940388	-2.78649	SDHAF4
7906954	0.27622	7.82642	2.7198	0.00946385	-2.79048	PBX1
7975412	0.195803	8.56976	2.71976	0.00946466	-2.79053	TTC9
8127094	0.293618	5.9776	2.7192	0.00947833	-2.79144	GSTA4
7952335	-0.426501	7.71168	-2.7186	0.00949286	-2.7924	SNORD14E
7904751	-0.162433	7.66293	-2.71443	0.00959489	-2.79911	RBM8A
8069161	0.124695	7.35079	2.71409	0.0096032	-2.79965	KRTAP12-3
8123621	-0.152736	9.10416	-2.71195	0.00965596	-2.80309	SERPINB6
8044133	0.152163	11.075	2.70606	0.0098024	-2.81254	NCK2
