# Supplementary material for: Identification of intrinsic genes across general hypertension, hypertension with left ventricular remodeling, and uncontrolled hypertension
Source: Front Cardiovasc Med. 2022 Oct 6;9:992284. doi: 10.3389/fcvm.2022.992284 (PMC9582241; doi:10.3389/fcvm.2022.992284)
Supplement: Supplementary file 2 [file Table_2.xlsx]

## Sheet: Annotation
MyList	Gene ID	Type	Tax ID	Homologene Gene ID	Homologene Gene Tax ID	Gene Symbol	Description	Biological Process (GO)	Kinase Class (UniProt)	Protein Function (Protein Atlas)	Subcellular Location (Protein Atlas)	Drug (DrugBank)	Canonical Pathways	Hallmark Gene Sets	GO:0002262 myeloid cell homeostasis	GO:0050878 regulation of body fluid level	R-HSA-6811436 COPI-independent Golgi-to-ER r	GO:1904036 negative regulation of epithel	hsa04730 Long-term depression	GO:0043966 histone H3 acetylation	GO:0046513 ceramide biosynthetic process	GO:0016571 histone methylation	R-HSA-5633007 Regulation of TP53 Activity	hsa04726 Serotonergic synapse	R-HSA-8951664 Neddylation
ACD	65057	symbol	H. sapiens	65057	H. sapiens	ACD	ACD shelterin complex subunit and telomerase recruitment factor	GO:0060380 regulation of single-stranded telomeric DNA binding;GO:0060381 positive regulation of single-stranded telomeric DNA binding;GO:1904744 positive regulation of telomeric DNA binding		Predicted intracellular proteins; Disease related genes	Nuclear bodies (Enhanced)		(M105)PID TELOMERASE PATHWAY		0	0	0	1	0	0	0	0	0	0	0
AK3	50808	symbol	H. sapiens	50808	H. sapiens	AK3	adenylate kinase 3	GO:0046041 ITP metabolic process;GO:0006172 ADP biosynthetic process;GO:0009136 purine nucleoside diphosphate biosynthetic process		ENZYME proteins:Transferases; Predicted intracellular proteins; Enzymes	Mitochondria (Supported)			(M5898)HALLMARK DNA REPAIR; (M5937)HALLMARK GLYCOLYSIS	0	1	0	0	0	0	0	0	0	0	0
ALDOC	230	symbol	H. sapiens	230	H. sapiens	ALDOC	aldolase, fructose-bisphosphate C	GO:0030388 fructose 1,6-bisphosphate metabolic process;GO:0006000 fructose metabolic process;GO:0006096 glycolytic process		Cancer-related genes:Candidate cancer biomarkers; ENZYME proteins:Lyases; Candidate cardiovascular disease genes; Predicted intracellular proteins; Enzymes	Nucleoli fibrillar center;Nucleoplasm (Approved); Additional: Cytosol;Vesicles			(M5892)HALLMARK CHOLESTEROL HOMEOSTASIS; (M5891)HALLMARK HYPOXIA	0	0	0	0	0	0	0	0	0	0	0
ALOX12B	242	symbol	H. sapiens	242	H. sapiens	ALOX12B	arachidonate 12-lipoxygenase, 12R type	GO:0070257 positive regulation of mucus secretion;GO:0070255 regulation of mucus secretion;GO:0051121 hepoxilin metabolic process		Predicted intracellular proteins; Disease related genes	Cytosol (Supported)		(M196)PID IL23 PATHWAY	(M5956)HALLMARK KRAS SIGNALING DN	0	1	0	0	0	0	1	0	0	1	0
ATP5IF1	93974	symbol	H. sapiens	93974	H. sapiens	ATP5IF1	ATP synthase inhibitory factor subunit 1	GO:1901030 positive regulation of mitochondrial outer membrane permeabilization involved in apoptotic signaling pathway;GO:0032780 negative regulation of ATPase activity;GO:1904925 positive regulation of autophagy of mitochondrion in response to mitochondrial depolarization		Predicted intracellular proteins	Mitochondria (Enhanced)				1	0	0	0	0	0	0	0	0	0	0
ATRIP	84126	symbol	H. sapiens	84126	H. sapiens	ATRIP	ATR interacting protein	GO:0000077 DNA damage checkpoint signaling;GO:0031570 DNA integrity checkpoint signaling;GO:0000075 cell cycle checkpoint signaling		Predicted intracellular proteins	Nucleoplasm (Supported)		(M46)PID ATR PATHWAY; (M1)PID FANCONI PATHWAY		0	0	0	0	0	0	0	0	1	0	0
BCRP2	400892	symbol	H. sapiens	400892	H. sapiens	BCRP2	BCR pseudogene 2								0	0	0	0	0	0	0	0	0	0	0
BEX4	56271	symbol	H. sapiens	56271	H. sapiens	BEX4	brain expressed X-linked 4	GO:1904428 negative regulation of tubulin deacetylation;GO:0090043 regulation of tubulin deacetylation;GO:0090042 tubulin deacetylation		Predicted intracellular proteins	Cytosol;Nucleoplasm (Supported)				0	0	0	0	0	0	0	0	0	0	0
BOLA3	388962	symbol	H. sapiens	388962	H. sapiens	BOLA3	bolA family member 3	GO:0008150 biological_process		Predicted intracellular proteins; Disease related genes	Mitochondria;Nuclear bodies (Supported); Additional: Cytosol				0	0	0	0	0	0	0	0	0	0	0
C1orf216	127703	symbol	H. sapiens	127703	H. sapiens	C1orf216	chromosome 1 open reading frame 216			Predicted intracellular proteins	Cytosol;Nucleoplasm (Approved)				0	0	0	0	0	0	0	0	0	0	0
CCDC186	55088	symbol	H. sapiens	55088	H. sapiens	CCDC186	coiled-coil domain containing 186	GO:0099518 vesicle cytoskeletal trafficking;GO:0035773 insulin secretion involved in cellular response to glucose stimulus;GO:0071333 cellular response to glucose stimulus		Predicted intracellular proteins	Golgi apparatus (Approved)				0	0	0	0	0	0	0	0	0	0	0
CCNJ	54619	symbol	H. sapiens	54619	H. sapiens	CCNJ	cyclin J	GO:0000079 regulation of cyclin-dependent protein serine/threonine kinase activity;GO:1904029 regulation of cyclin-dependent protein kinase activity;GO:0071900 regulation of protein serine/threonine kinase activity		Predicted intracellular proteins	Golgi apparatus;Nucleoplasm (Approved)				0	0	0	0	0	0	0	0	0	0	0
CERS6	253782	symbol	H. sapiens	253782	H. sapiens	CERS6	ceramide synthase 6	GO:0046513 ceramide biosynthetic process;GO:0006672 ceramide metabolic process;GO:0030148 sphingolipid biosynthetic process			Nucleoplasm (Uncertain); Additional: Cytosol				0	0	0	0	0	0	1	0	0	0	0
CISD1	55847	symbol	H. sapiens	55847	H. sapiens	CISD1	CDGSH iron sulfur domain 1	GO:0043457 regulation of cellular respiration;GO:0043467 regulation of generation of precursor metabolites and energy;GO:0045333 cellular respiration			Mitochondria (Supported)				0	0	0	0	0	0	0	0	0	0	0
COMMD4	54939	symbol	H. sapiens	54939	H. sapiens	COMMD4	COMM domain containing 4			Predicted intracellular proteins	Cytosol (Supported); Additional: Plasma membrane;Vesicles				0	0	0	0	0	0	0	0	0	0	1
COPS6	10980	symbol	H. sapiens	10980	H. sapiens	COPS6	COP9 signalosome subunit 6	GO:0000338 protein deneddylation;GO:0070646 protein modification by small protein removal;GO:0070647 protein modification by small protein conjugation or removal		Predicted intracellular proteins; Enzymes; Peptidases:Metallopeptidases	Nucleoplasm (Supported)				0	0	0	0	0	0	0	0	0	0	1
CYP2C9	1559	symbol	H. sapiens	1559	H. sapiens	CYP2C9	cytochrome P450 family 2 subfamily C member 9	GO:0016098 monoterpenoid metabolic process;GO:0097267 omega-hydroxylase P450 pathway;GO:0019627 urea metabolic process		Predicted intracellular proteins; Enzymes; ENZYME proteins:Oxidoreductases		Ferroheme C; Diacerein; Benzbromarone			0	0	0	0	0	0	0	0	0	1	0
DELE1	9812	symbol	H. sapiens	9812	H. sapiens	DELE1	DAP3 binding cell death enhancer 1	GO:0008625 extrinsic apoptotic signaling pathway via death domain receptors;GO:0043281 regulation of cysteine-type endopeptidase activity involved in apoptotic process;GO:0097191 extrinsic apoptotic signaling pathway		Predicted intracellular proteins	Nucleoplasm (Uncertain); Additional: Golgi apparatus				0	0	0	0	0	0	0	0	0	0	0
DEXI	28955	symbol	H. sapiens	28955	H. sapiens	DEXI	Dexi homolog				Nuclear speckles (Approved); Additional: Cytosol				0	0	0	0	0	0	0	0	0	0	0
DGCR6L	85359	symbol	H. sapiens	85359	H. sapiens	DGCR6L	DiGeorge syndrome critical region gene 6 like			Predicted intracellular proteins					0	0	0	0	0	0	0	0	0	0	0
DNASE1L1	1774	symbol	H. sapiens	1774	H. sapiens	DNASE1L1	deoxyribonuclease 1 like 1	GO:0000737 DNA catabolic process, endonucleolytic;GO:0006308 DNA catabolic process;GO:0090305 nucleic acid phosphodiester bond hydrolysis		Predicted intracellular proteins					0	0	0	0	0	0	0	0	0	0	0
DUSP28	285193	symbol	H. sapiens	285193	H. sapiens	DUSP28	dual specificity phosphatase 28	GO:0035335 peptidyl-tyrosine dephosphorylation;GO:0006470 protein dephosphorylation;GO:0016311 dephosphorylation		Predicted intracellular proteins; ENZYME proteins:Hydrolases; Enzymes	Nuclear speckles (Uncertain); Additional: Cytosol				0	0	0	0	0	0	0	0	0	0	0
DYNLL2	140735	symbol	H. sapiens	140735	H. sapiens	DYNLL2	dynein light chain LC8-type 2	GO:0060271 cilium assembly;GO:0044782 cilium organization;GO:0120031 plasma membrane bounded cell projection assembly		Predicted intracellular proteins	Cytosol;Nucleoplasm (Uncertain); Additional: Nuclear bodies			(M5893)HALLMARK MITOTIC SPINDLE	0	0	1	0	0	0	0	0	0	0	0
EHMT2	10919	symbol	H. sapiens	10919	H. sapiens	EHMT2	euchromatic histone lysine methyltransferase 2	GO:0010424 DNA methylation on cytosine within a CG sequence;GO:0032776 DNA methylation on cytosine;GO:0060992 response to fungicide		ENZYME proteins:Transferases; Predicted intracellular proteins; Enzymes	Nuclear speckles (Supported); Additional: Nucleoplasm		(M151)PID AR TF PATHWAY		0	0	0	0	0	0	0	1	1	0	0
ELAC2	60528	symbol	H. sapiens	60528	H. sapiens	ELAC2	elaC ribonuclease Z 2	GO:0072684 mitochondrial tRNA 3'-trailer cleavage, endonucleolytic;GO:0034414 tRNA 3'-trailer cleavage, endonucleolytic;GO:1905267 endonucleolytic cleavage involved in tRNA processing		Predicted intracellular proteins; ENZYME proteins:Hydrolases; Enzymes; Disease related genes; Potential drug targets	Nucleoplasm (Enhanced)				0	0	0	0	0	0	0	1	0	0	0
FAM166B	730112	symbol	H. sapiens	730112	H. sapiens	FAM166B	family with sequence similarity 166 member B			Predicted intracellular proteins					0	0	0	0	0	0	0	0	0	0	0
FBL	2091	symbol	H. sapiens	2091	H. sapiens	FBL	fibrillarin	GO:0000494 box C/D RNA 3'-end processing;GO:0033967 box C/D RNA metabolic process;GO:0034963 box C/D RNA processing		Predicted intracellular proteins	Nucleoli fibrillar center (Supported)			(M5926)HALLMARK MYC TARGETS V1	0	0	0	0	0	0	0	1	0	0	0
FBXO44	93611	symbol	H. sapiens	93611	H. sapiens	FBXO44	F-box protein 44	GO:0006516 glycoprotein catabolic process;GO:0031146 SCF-dependent proteasomal ubiquitin-dependent protein catabolic process;GO:0030433 ubiquitin-dependent ERAD pathway		Predicted intracellular proteins	Nucleoplasm (Approved)				0	0	0	0	0	0	0	0	0	0	1
FBXW4	6468	symbol	H. sapiens	6468	H. sapiens	FBXW4	F-box and WD repeat domain containing 4	GO:0031146 SCF-dependent proteasomal ubiquitin-dependent protein catabolic process;GO:0030326 embryonic limb morphogenesis;GO:0035113 embryonic appendage morphogenesis		Predicted intracellular proteins; Disease related genes	Golgi apparatus (Approved)		(M5493)WNT SIGNALING		0	0	0	0	0	0	0	0	0	0	1
FXYD7	53822	symbol	H. sapiens	53822	H. sapiens	FXYD7	FXYD domain containing ion transport regulator 7	GO:2000649 regulation of sodium ion transmembrane transporter activity;GO:1902305 regulation of sodium ion transmembrane transport;GO:0002028 regulation of sodium ion transport							0	0	0	0	0	0	0	0	0	0	0
GABPB1	2553	symbol	H. sapiens	2553	H. sapiens	GABPB1	GA binding protein transcription factor subunit beta 1	GO:0007005 mitochondrion organization;GO:0045944 positive regulation of transcription by RNA polymerase II;GO:0045893 positive regulation of transcription, DNA-templated		Predicted intracellular proteins	Nucleoplasm (Supported); Additional: Cytoplasmic bodies				0	0	0	0	0	0	0	0	0	0	0
GATA3	2625	symbol	H. sapiens	2625	H. sapiens	GATA3	GATA binding protein 3	GO:2000606 regulation of cell proliferation involved in mesonephros development;GO:2000607 negative regulation of cell proliferation involved in mesonephros development;GO:2000699 fibroblast growth factor receptor signaling pathway involved in ureteric bud formation		Cancer-related genes:Candidate cancer biomarkers; Transcription factors:Zinc-coordinating DNA-binding domains; Cancer-related genes:Mutated cancer genes; Predicted intracellular proteins; Disease related genes; Cancer-related genes:Mutational cancer driver genes	Nucleoplasm (Supported)		(M36)PID IL27 PATHWAY; (M60)PID NFAT TFPATHWAY; (M17)PID NOTCH PATHWAY	(M5916)HALLMARK APICAL SURFACE; (M5921)HALLMARK COMPLEMENT	1	1	0	1	0	1	0	1	0	0	0
GNB1L	54584	symbol	H. sapiens	54584	H. sapiens	GNB1L	G protein subunit beta 1 like	GO:0007186 G protein-coupled receptor signaling pathway;GO:0035556 intracellular signal transduction;GO:0007165 signal transduction		Predicted intracellular proteins	Cytosol (Approved)				0	0	0	0	0	0	0	0	0	0	0
GUCY1A1	2982	symbol	H. sapiens	2982	H. sapiens	GUCY1A1	guanylate cyclase 1 soluble subunit alpha 1	GO:0098925 retrograde trans-synaptic signaling by nitric oxide, modulating synaptic transmission;GO:0098923 retrograde trans-synaptic signaling by soluble gas;GO:0098924 retrograde trans-synaptic signaling by nitric oxide		ENZYME proteins:Lyases; Predicted intracellular proteins; Enzymes; Disease related genes; Potential drug targets	Nucleoplasm (Supported)			(M5908)HALLMARK ANDROGEN RESPONSE; (M5953)HALLMARK KRAS SIGNALING UP	0	1	0	0	1	0	0	0	0	0	0
GYS1	2997	symbol	H. sapiens	2997	H. sapiens	GYS1	glycogen synthase 1	GO:0005978 glycogen biosynthetic process;GO:0009250 glucan biosynthetic process;GO:0033692 cellular polysaccharide biosynthetic process		ENZYME proteins:Transferases; Predicted intracellular proteins; Enzymes; Disease related genes; Potential drug targets	Cytosol;Microtubules (Approved)		(M247)PID INSULIN GLUCOSE PATHWAY	(M5891)HALLMARK HYPOXIA; (M5937)HALLMARK GLYCOLYSIS	0	0	0	0	0	0	0	0	0	0	0
HLA-A	3105	symbol	H. sapiens	3105	H. sapiens	HLA-A	major histocompatibility complex, class I, A	GO:0002485 antigen processing and presentation of endogenous peptide antigen via MHC class I via ER pathway, TAP-dependent;GO:2000567 regulation of memory T cell activation;GO:2000568 positive regulation of memory T cell activation		Cancer-related genes:Mutated cancer genes; Cancer-related genes:Mutational cancer driver genes; Predicted intracellular proteins	Plasma membrane (Supported); Additional: Golgi apparatus	3-Indolebutyric Acid; Nelipepimut-S; Coccidioides immitis spherule	(M88)PID CD8 TCR PATHWAY; (M54)PID IL12 2PATHWAY; (M272)PID CD8 TCR DOWNSTREAM PATHWAY	(M5913)HALLMARK INTERFERON GAMMA RESPONSE; (M5950)HALLMARK ALLOGRAFT REJECTION	1	0	0	0	0	0	0	0	0	0	0
HNRNPUL2	221092	symbol	H. sapiens	221092	H. sapiens	HNRNPUL2	heterogeneous nuclear ribonucleoprotein U like 2	GO:0008150 biological_process		Predicted intracellular proteins	Nucleoplasm (Enhanced)				0	0	0	0	0	0	0	0	0	0	0
IFI16	3428	symbol	H. sapiens	3428	H. sapiens	IFI16	interferon gamma inducible protein 16	GO:0097202 activation of cysteine-type endopeptidase activity;GO:0035458 cellular response to interferon-beta;GO:0035456 response to interferon-beta		Predicted intracellular proteins	Nucleoli;Nucleoplasm (Supported); Additional: Cytosol				1	0	0	1	0	0	0	0	0	0	0
JADE2	23338	symbol	H. sapiens	23338	H. sapiens	JADE2	jade family PHD finger 2	GO:0043983 histone H4-K12 acetylation;GO:0043981 histone H4-K5 acetylation;GO:0043982 histone H4-K8 acetylation		ENZYME proteins:Transferases; Predicted intracellular proteins; Enzymes	Nucleoplasm (Enhanced)				0	0	0	0	0	1	0	1	0	0	0
KCNIP3	30818	symbol	H. sapiens	30818	H. sapiens	KCNIP3	potassium voltage-gated channel interacting protein 3	GO:1901379 regulation of potassium ion transmembrane transport;GO:0043266 regulation of potassium ion transport;GO:0071805 potassium ion transmembrane transport		Predicted intracellular proteins; Transporters:Accessory Factors Involved in Transport	Vesicles (Approved)			(M5921)HALLMARK COMPLEMENT	0	0	0	0	0	0	0	0	0	0	0
LHX8	431707	symbol	H. sapiens	431707	H. sapiens	LHX8	LIM homeobox 8	GO:0021884 forebrain neuron development;GO:0021879 forebrain neuron differentiation;GO:0021872 forebrain generation of neurons		Predicted intracellular proteins; Transcription factors:Helix-turn-helix domains	Nucleoli;Nucleoplasm (Approved); Additional: Cytosol				0	0	0	0	0	0	0	0	0	0	0
LIMS2	55679	symbol	H. sapiens	55679	H. sapiens	LIMS2	LIM zinc finger domain containing 2	GO:2000346 negative regulation of hepatocyte proliferation;GO:2001046 positive regulation of integrin-mediated signaling pathway;GO:2000345 regulation of hepatocyte proliferation		Predicted intracellular proteins; Disease related genes	Focal adhesion sites (Supported)		(M71)PID ILK PATHWAY		0	0	0	0	0	0	0	0	0	0	0
LINC00330	144817	symbol	H. sapiens	144817	H. sapiens	LINC00330	long intergenic non-protein coding RNA 330								0	0	0	0	0	0	0	0	0	0	0
LINC00487	400941	symbol	H. sapiens	400941	H. sapiens	LINC00487	long intergenic non-protein coding RNA 487								0	0	0	0	0	0	0	0	0	0	0
LRRC20	55222	symbol	H. sapiens	55222	H. sapiens	LRRC20	leucine rich repeat containing 20			Predicted intracellular proteins	Nucleoplasm (Approved); Additional: Cytosol				0	0	0	0	0	0	0	0	0	0	0
LSMEM1	286006	symbol	H. sapiens	286006	H. sapiens	LSMEM1	leucine rich single-pass membrane protein 1				Cytosol (Supported); Additional: Vesicles				0	0	0	0	0	0	0	0	0	0	0
LTB	4050	symbol	H. sapiens	4050	H. sapiens	LTB	lymphotoxin beta	GO:0048535 lymph node development;GO:0032735 positive regulation of interleukin-12 production;GO:0032615 interleukin-12 production		Cancer-related genes:Candidate cancer biomarkers; Predicted intracellular proteins	Centrosome (Approved)		(M5883)NABA SECRETED FACTORS; (M5885)NABA MATRISOME ASSOCIATED; (M5889)NABA MATRISOME	(M5897)HALLMARK IL6 JAK STAT3 SIGNALING; (M5947)HALLMARK IL2 STAT5 SIGNALING; (M5950)HALLMARK ALLOGRAFT REJECTION	0	0	0	0	0	0	0	0	0	0	0
LYN	4067	symbol	H. sapiens	4067	H. sapiens	LYN	LYN proto-oncogene, Src family tyrosine kinase	GO:0070668 positive regulation of mast cell proliferation;GO:0070667 negative regulation of mast cell proliferation;GO:0070447 positive regulation of oligodendrocyte progenitor proliferation	Tyr protein kinase family	ENZYME proteins:Transferases; Kinases:Tyr protein kinases; Predicted intracellular proteins; Enzymes; Disease related genes; Cancer-related genes:Mutational cancer driver genes; Potential drug targets	Golgi apparatus;Plasma membrane (Supported); Additional: Vesicles	Dasatinib; 1-Tert-Butyl-3-(4-Chloro-Phenyl)-1h-Pyrazolo[3,4-D]Pyrimidin-4-Ylamine; Bosutinib; Ponatinib; Nintedanib; Fostamatinib	(M135)PID IL5 PATHWAY; (M17200)SA B CELL RECEPTOR COMPLEXES; (M33)PID GLYPICAN 1PATHWAY	(M5916)HALLMARK APICAL SURFACE; (M5941)HALLMARK UV RESPONSE UP; (M5921)HALLMARK COMPLEMENT	1	1	0	0	1	0	0	0	0	0	0
MEI1	150365	symbol	H. sapiens	150365	H. sapiens	MEI1	meiotic double-stranded break formation protein 1	GO:0007127 meiosis I;GO:0061982 meiosis I cell cycle process;GO:0140013 meiotic nuclear division		Predicted intracellular proteins; Predicted secreted proteins					0	0	0	0	0	0	0	0	0	0	0
MRPL11	65003	symbol	H. sapiens	65003	H. sapiens	MRPL11	mitochondrial ribosomal protein L11	GO:0006412 translation;GO:0043043 peptide biosynthetic process;GO:0043604 amide biosynthetic process		Predicted intracellular proteins; Ribosomal proteins	Mitochondria (Supported)			(M5936)HALLMARK OXIDATIVE PHOSPHORYLATION	0	0	0	0	0	0	0	0	0	0	0
MT1F	4494	symbol	H. sapiens	4494	H. sapiens	MT1F	metallothionein 1F	GO:0010273 detoxification of copper ion;GO:1990169 stress response to copper ion;GO:0061687 detoxification of inorganic compound		Predicted intracellular proteins					0	0	0	0	0	0	0	0	0	0	0
MTFP1	51537	symbol	H. sapiens	51537	H. sapiens	MTFP1	mitochondrial fission process 1	GO:0014850 response to muscle activity;GO:0000266 mitochondrial fission;GO:0014823 response to activity		Predicted intracellular proteins	Mitochondria (Approved)				0	0	0	0	0	0	0	0	0	0	0
MUC20	200958	symbol	H. sapiens	200958	H. sapiens	MUC20	mucin 20, cell surface associated	GO:0048012 hepatocyte growth factor receptor signaling pathway;GO:0007169 transmembrane receptor protein tyrosine kinase signaling pathway;GO:0007167 enzyme linked receptor protein signaling pathway		Predicted intracellular proteins; Predicted secreted proteins	Cytosol;Nucleoplasm (Approved); Additional: Plasma membrane		(M48)PID MET PATHWAY; (M5880)NABA ECM AFFILIATED; (M5885)NABA MATRISOME ASSOCIATED		0	0	0	0	0	0	0	0	0	0	0
NOL7	51406	symbol	H. sapiens	51406	H. sapiens	NOL7	nucleolar protein 7			Predicted intracellular proteins	Mitotic chromosome;Nucleoli (Supported); Additional: Mitochondria				0	0	0	0	0	0	0	0	0	0	0
NSMCE1	197370	symbol	H. sapiens	197370	H. sapiens	NSMCE1	NSE1 homolog, SMC5-SMC6 complex component	GO:0006301 postreplication repair;GO:2001022 positive regulation of response to DNA damage stimulus;GO:0000724 double-strand break repair via homologous recombination		ENZYME proteins:Transferases; Predicted intracellular proteins; Enzymes	Nucleoplasm;Vesicles (Supported)				0	0	0	0	0	0	0	0	0	0	0
OR1S1	219959	symbol	H. sapiens	219959	H. sapiens	OR1S1	olfactory receptor family 1 subfamily S member 1	GO:0050911 detection of chemical stimulus involved in sensory perception of smell;GO:0007608 sensory perception of smell;GO:0050907 detection of chemical stimulus involved in sensory perception		G-protein coupled receptors:Odorant/olfactory and gustatory receptors					0	0	0	0	0	0	0	0	0	0	0
OR8S1	341568	symbol	H. sapiens	341568	H. sapiens	OR8S1	olfactory receptor family 8 subfamily S member 1	GO:0050911 detection of chemical stimulus involved in sensory perception of smell;GO:0007608 sensory perception of smell;GO:0050907 detection of chemical stimulus involved in sensory perception		G-protein coupled receptors:Odorant/olfactory and gustatory receptors	Plasma membrane (Supported)				0	0	0	0	0	0	0	0	0	0	0
PAF1	54623	symbol	H. sapiens	54623	H. sapiens	PAF1	PAF1 homolog, Paf1/RNA polymerase II complex component	GO:0031442 positive regulation of mRNA 3'-end processing;GO:0033523 histone H2B ubiquitination;GO:0001711 endodermal cell fate commitment		Predicted intracellular proteins	Nucleoplasm (Supported)				1	0	0	0	0	0	0	1	0	0	0
PAFAH1B3	5050	symbol	H. sapiens	5050	H. sapiens	PAFAH1B3	platelet activating factor acetylhydrolase 1b catalytic subunit 3	GO:0016042 lipid catabolic process;GO:0007283 spermatogenesis;GO:0048232 male gamete generation		Predicted intracellular proteins; ENZYME proteins:Hydrolases; Enzymes	Intermediate filaments (Approved)	(1R)-1,2,2-trimethylpropyl (R)-methylphosphinate	(M163)PID LIS1 PATHWAY		0	0	1	0	0	0	0	0	0	0	0
PCDH12	51294	symbol	H. sapiens	51294	H. sapiens	PCDH12	protocadherin 12	GO:0016339 calcium-dependent cell-cell adhesion via plasma membrane cell adhesion molecules;GO:0060711 labyrinthine layer development;GO:0008038 neuron recognition		Predicted secreted proteins; Disease related genes					0	0	0	0	0	0	0	0	0	0	0
PECR	55825	symbol	H. sapiens	55825	H. sapiens	PECR	peroxisomal trans-2-enoyl-CoA reductase	GO:0033306 phytol metabolic process;GO:1903173 fatty alcohol metabolic process;GO:0016101 diterpenoid metabolic process		Predicted intracellular proteins; Enzymes; ENZYME proteins:Oxidoreductases	Peroxisomes (Supported)	Adenine		(M5948)HALLMARK BILE ACID METABOLISM	0	0	0	0	0	0	0	0	0	0	0
PELP1	27043	symbol	H. sapiens	27043	H. sapiens	PELP1	proline, glutamate and leucine rich protein 1	GO:0071391 cellular response to estrogen stimulus;GO:0043627 response to estrogen;GO:0032870 cellular response to hormone stimulus		Predicted intracellular proteins	Nucleoli;Nucleoplasm (Enhanced)		(M213)PID AR NONGENOMIC PATHWAY; (M41)PID ER NONGENOMIC PATHWAY; (M58)PID AR PATHWAY		0	0	0	0	0	0	0	0	0	0	0
PIN1	5300	symbol	H. sapiens	5300	H. sapiens	PIN1	peptidylprolyl cis/trans isomerase, NIMA-interacting 1	GO:0061051 positive regulation of cell growth involved in cardiac muscle cell development;GO:0061050 regulation of cell growth involved in cardiac muscle cell development;GO:1902430 negative regulation of amyloid-beta formation		Cancer-related genes:Candidate cancer biomarkers; Predicted intracellular proteins; ENZYME proteins:Isomerase; Enzymes	Nucleoplasm (Enhanced); Additional: Cytosol	Beta-(2-Naphthyl)-Alanine; 3,6,9,12,15,18-HEXAOXAICOSANE	(M139)PID MYC PATHWAY; (M17761)ST WNT BETA CATENIN PATHWAY; (M261)PID P53 REGULATION PATHWAY	(M5923)HALLMARK PI3K AKT MTOR SIGNALING	0	0	0	1	0	0	0	0	1	0	0
PLCB3	5331	symbol	H. sapiens	5331	H. sapiens	PLCB3	phospholipase C beta 3	GO:0003073 regulation of systemic arterial blood pressure;GO:0046488 phosphatidylinositol metabolic process;GO:0048015 phosphatidylinositol-mediated signaling		Predicted intracellular proteins; ENZYME proteins:Hydrolases; Enzymes	Golgi apparatus;Nucleoplasm (Approved)		(M252)PID IL8 CXCR1 PATHWAY; (M213)PID AR NONGENOMIC PATHWAY; (M210)PID IL8 CXCR2 PATHWAY		0	0	0	0	1	0	0	0	0	1	0
PLXNA3	55558	symbol	H. sapiens	55558	H. sapiens	PLXNA3	plexin A3	GO:0021636 trigeminal nerve morphogenesis;GO:0021637 trigeminal nerve structural organization;GO:0021785 branchiomotor neuron axon guidance			Plasma membrane;Vesicles (Approved); Additional: Nucleoplasm		(M5880)NABA ECM AFFILIATED; (M5885)NABA MATRISOME ASSOCIATED; (M5889)NABA MATRISOME		1	0	0	0	0	0	0	0	0	0	0
PMM1	5372	symbol	H. sapiens	5372	H. sapiens	PMM1	phosphomannomutase 1	GO:0009298 GDP-mannose biosynthetic process;GO:0019673 GDP-mannose metabolic process;GO:0006013 mannose metabolic process		Predicted intracellular proteins; ENZYME proteins:Isomerase; Enzymes	Cytosol (Supported)			(M5934)HALLMARK XENOBIOTIC METABOLISM; (M5939)HALLMARK P53 PATHWAY	0	0	0	0	0	0	0	0	0	0	0
POLR3H	171568	symbol	H. sapiens	171568	H. sapiens	POLR3H	RNA polymerase III subunit H	GO:0006384 transcription initiation from RNA polymerase III promoter;GO:0006383 transcription by RNA polymerase III;GO:0006352 DNA-templated transcription, initiation		Predicted intracellular proteins; RNA polymerase related proteins	Nucleoplasm (Supported); Additional: Centrosome;Vesicles				0	0	0	0	0	0	0	0	0	0	0
PRAMEF11	440560	symbol	H. sapiens	440560	H. sapiens	PRAMEF11	PRAME family member 11	GO:0045596 negative regulation of cell differentiation;GO:0043066 negative regulation of apoptotic process;GO:0043069 negative regulation of programmed cell death		Predicted intracellular proteins					0	0	0	0	0	0	0	0	0	0	0
RAB27A	5873	symbol	H. sapiens	5873	H. sapiens	RAB27A	RAB27A, member RAS oncogene family	GO:1903435 positive regulation of constitutive secretory pathway;GO:1903433 regulation of constitutive secretory pathway;GO:0043316 cytotoxic T cell degranulation		Predicted intracellular proteins; Disease related genes				(M5941)HALLMARK UV RESPONSE UP	1	1	0	0	0	0	0	0	0	0	0
RAB6B	51560	symbol	H. sapiens	51560	H. sapiens	RAB6B	RAB6B, member RAS oncogene family	GO:0006891 intra-Golgi vesicle-mediated transport;GO:0006890 retrograde vesicle-mediated transport, Golgi to endoplasmic reticulum;GO:0042147 retrograde transport, endosome to Golgi		Predicted intracellular proteins	Golgi apparatus (Approved)				0	0	1	0	0	0	0	0	0	0	0
RAD51C	5889	symbol	H. sapiens	5889	H. sapiens	RAD51C	RAD51 paralog C	GO:0000707 meiotic DNA recombinase assembly;GO:0007066 female meiosis sister chromatid cohesion;GO:0000730 DNA recombinase assembly		Predicted intracellular proteins; Disease related genes	Cytosol;Mitochondria;Nucleoplasm (Supported); Additional: Cell Junctions;Vesicles			(M5925)HALLMARK E2F TARGETS; (M5939)HALLMARK P53 PATHWAY	0	1	0	0	0	0	0	0	0	0	0
RTEL1-TNFRSF6B	100533107	symbol	H. sapiens	100533107	H. sapiens	RTEL1-TNFRSF6B	RTEL1-TNFRSF6B readthrough (NMD candidate)								0	0	0	0	0	0	0	0	0	0	0
SATL1	340562	symbol	H. sapiens	340562	H. sapiens	SATL1	spermidine/spermine N1-acetyl transferase like 1			Predicted intracellular proteins	Nucleoplasm (Approved); Additional: Cytosol				0	0	0	0	0	0	0	0	0	0	0
SERPINE1	5054	symbol	H. sapiens	5054	H. sapiens	SERPINE1	serpin family E member 1	GO:0035490 regulation of leukotriene production involved in inflammatory response;GO:0035491 positive regulation of leukotriene production involved in inflammatory response;GO:1901331 positive regulation of odontoblast differentiation		Cancer-related genes:Candidate cancer biomarkers; Candidate cardiovascular disease genes; FDA approved drug targets:Biotech drugs; Predicted secreted proteins; Disease related genes	Cytosol (Approved)	Alteplase; Urokinase; Reteplase; Anistreplase; Tenecteplase; Drotrecogin alfa; Troglitazone; Fibrinolysin; Copper	(M44)PID HIF2PATHWAY; (M174)PID UPA UPAR PATHWAY; (M255)PID HIF1 TFPATHWAY	(M5896)HALLMARK TGF BETA SIGNALING; (M5946)HALLMARK COAGULATION; (M5942)HALLMARK UV RESPONSE DN	1	1	0	1	0	0	0	0	0	0	0
SESTD1	91404	symbol	H. sapiens	91404	H. sapiens	SESTD1	SEC14 and spectrin domain containing 1	GO:1904878 negative regulation of calcium ion transmembrane transport via high voltage-gated calcium channel;GO:1902514 regulation of calcium ion transmembrane transport via high voltage-gated calcium channel;GO:0061577 calcium ion transmembrane transport via high voltage-gated calcium channel		Predicted intracellular proteins	Intermediate filaments (Enhanced)				0	0	0	0	0	0	0	0	0	0	0
SGF29	112869	symbol	H. sapiens	112869	H. sapiens	SGF29	SAGA complex associated factor 29	GO:0071169 establishment of protein localization to chromatin;GO:0070199 establishment of protein localization to chromosome;GO:0071168 protein localization to chromatin		Predicted intracellular proteins	Nucleoli (Approved); Additional: Nucleoplasm				0	0	0	0	0	1	0	1	0	0	0
SLC5A12	159963	symbol	H. sapiens	159963	H. sapiens	SLC5A12	solute carrier family 5 member 12	GO:0015727 lactate transport;GO:0035873 lactate transmembrane transport;GO:0015718 monocarboxylic acid transport		Transporters:Electrochemical Potential-driven transporters	Plasma membrane (Supported); Additional: Nucleoplasm				0	0	0	0	0	0	0	0	0	0	0
SLFN12	55106	symbol	H. sapiens	55106	H. sapiens	SLFN12	schlafen family member 12			Predicted intracellular proteins					0	0	0	0	0	0	0	0	0	0	0
SPACA7	122258	symbol	H. sapiens	122258	H. sapiens	SPACA7	sperm acrosome associated 7	GO:0007338 single fertilization;GO:0009566 fertilization;GO:0019953 sexual reproduction		Predicted intracellular proteins; Predicted secreted proteins					0	0	0	0	0	0	0	0	0	0	0
SPAG7	9552	symbol	H. sapiens	9552	H. sapiens	SPAG7	sperm associated antigen 7			Predicted intracellular proteins	Nucleoplasm (Supported)				0	0	0	0	0	0	0	0	0	0	0
SPRYD7	57213	symbol	H. sapiens	57213	H. sapiens	SPRYD7	SPRY domain containing 7			Predicted intracellular proteins	Vesicles (Approved)				0	0	0	0	0	0	0	0	0	0	0
SRF	6722	symbol	H. sapiens	6722	H. sapiens	SRF	serum response factor	GO:0060532 bronchus cartilage development;GO:0061145 lung smooth muscle development;GO:0010735 positive regulation of transcription via serum response element binding		Transcription factors:alpha-Helices exposed by beta-structures; Predicted intracellular proteins	Nucleoplasm (Supported)		(M199)PID P38 MK2 PATHWAY; (M206)PID PDGFRA PATHWAY; (M30)PID HDAC CLASSII PATHWAY	(M5908)HALLMARK ANDROGEN RESPONSE	1	1	0	0	0	0	0	0	0	0	0
SRSF5	6430	symbol	H. sapiens	6430	H. sapiens	SRSF5	serine and arginine rich splicing factor 5	GO:0097421 liver regeneration;GO:0033120 positive regulation of RNA splicing;GO:0006376 mRNA splice site selection		Predicted intracellular proteins	Nucleoplasm (Supported); Additional: Cytosol;Nucleoli				0	0	0	0	0	0	0	0	0	0	0
SSRP1	6749	symbol	H. sapiens	6749	H. sapiens	SSRP1	structure specific recognition protein 1	GO:1902275 regulation of chromatin organization;GO:0006260 DNA replication;GO:0006281 DNA repair		Predicted intracellular proteins; Transcription factors:Other all-alpha-helical DNA-binding domains	Cytosol (Approved); Additional: Nucleoplasm		(M256)PID TAP63 PATHWAY	(M5898)HALLMARK DNA REPAIR; (M5925)HALLMARK E2F TARGETS	0	0	0	0	0	0	0	1	1	0	0
ST3GAL5	8869	symbol	H. sapiens	8869	H. sapiens	ST3GAL5	ST3 beta-galactoside alpha-2,3-sialyltransferase 5	GO:0001574 ganglioside biosynthetic process;GO:0097503 sialylation;GO:0001573 ganglioside metabolic process		ENZYME proteins:Transferases; Predicted intracellular proteins; Enzymes; Disease related genes; Potential drug targets	Vesicles (Approved)	99mTc-14 F7 Mab		(M5913)HALLMARK INTERFERON GAMMA RESPONSE	0	0	0	0	0	0	1	0	0	0	0
STXBP6	29091	symbol	H. sapiens	29091	H. sapiens	STXBP6	syntaxin binding protein 6	GO:0035542 regulation of SNARE complex assembly;GO:0035493 SNARE complex assembly;GO:0045920 negative regulation of exocytosis		Predicted intracellular proteins					0	0	0	0	0	0	0	0	0	0	0
TBC1D8	11138	symbol	H. sapiens	11138	H. sapiens	TBC1D8	TBC1 domain family member 8	GO:1902017 regulation of cilium assembly;GO:0090630 activation of GTPase activity;GO:1902115 regulation of organelle assembly		Predicted intracellular proteins	Nuclear speckles;Nucleoplasm (Approved)				0	0	0	0	0	0	0	0	0	0	0
TCEA2	6919	symbol	H. sapiens	6919	H. sapiens	TCEA2	transcription elongation factor A2	GO:0032784 regulation of DNA-templated transcription, elongation;GO:0006354 DNA-templated transcription, elongation;GO:0045944 positive regulation of transcription by RNA polymerase II		Predicted intracellular proteins	Nucleoplasm (Supported); Additional: Centrosome				0	0	0	0	0	0	0	0	0	0	0
TCEAL3	85012	symbol	H. sapiens	85012	H. sapiens	TCEAL3	transcription elongation factor A like 3			Predicted intracellular proteins	Nucleoplasm (Uncertain)				0	0	0	0	0	0	0	0	0	0	0
TCF7L2	6934	symbol	H. sapiens	6934	H. sapiens	TCF7L2	transcription factor 7 like 2	GO:0044334 canonical Wnt signaling pathway involved in positive regulation of epithelial to mesenchymal transition;GO:0010908 regulation of heparan sulfate proteoglycan biosynthetic process;GO:0010909 positive regulation of heparan sulfate proteoglycan biosynthetic process		Cancer-related genes:Mutated cancer genes; Predicted intracellular proteins; Transcription factors:Other all-alpha-helical DNA-binding domains; Disease related genes; Cancer-related genes:Mutational cancer driver genes	Nucleoplasm (Approved); Additional: Cytosol;Nuclear bodies		(M167)PID AP1 PATHWAY; (M223)PID BETA CATENIN NUC PATHWAY	(M5903)HALLMARK NOTCH SIGNALING	0	0	0	1	0	0	0	0	0	0	0
TEX264	51368	symbol	H. sapiens	51368	H. sapiens	TEX264	testis expressed 264, ER-phagy receptor	GO:0106300 protein-DNA covalent cross-linking repair;GO:0061709 reticulophagy;GO:0061912 selective autophagy		Predicted secreted proteins	Cytosol;Nucleoli (Approved)				0	1	0	0	0	0	0	0	0	0	0
THAP11	57215	symbol	H. sapiens	57215	H. sapiens	THAP11	THAP domain containing 11	GO:0000122 negative regulation of transcription by RNA polymerase II;GO:0045892 negative regulation of transcription, DNA-templated;GO:1903507 negative regulation of nucleic acid-templated transcription		Transcription factors:Zinc-coordinating DNA-binding domains; Predicted intracellular proteins	Nucleoplasm (Supported); Additional: Cytosol				0	0	0	0	0	0	0	0	0	0	0
TMEM187	8269	symbol	H. sapiens	8269	H. sapiens	TMEM187	transmembrane protein 187	GO:0008150 biological_process			Cytosol;Nucleoli (Approved)				0	0	0	0	0	0	0	0	0	0	0
TMEM222	84065	symbol	H. sapiens	84065	H. sapiens	TMEM222	transmembrane protein 222				Cytosol;Plasma membrane (Approved); Additional: Cell Junctions				0	0	0	0	0	0	0	0	0	0	0
TP73-AS1	57212	symbol	H. sapiens	57212	H. sapiens	TP73-AS1	TP73 antisense RNA 1								0	0	0	0	0	0	0	0	0	0	0
TRAF3IP2	10758	symbol	H. sapiens	10758	H. sapiens	TRAF3IP2	TRAF3 interacting protein 2	GO:0002334 transitional two stage B cell differentiation;GO:0038173 interleukin-17A-mediated signaling pathway;GO:0110012 protein localization to P-body		Predicted intracellular proteins; Disease related genes	Golgi apparatus (Approved); Additional: Vesicles				1	1	0	0	0	0	0	0	0	0	0
TSR2	90121	symbol	H. sapiens	90121	H. sapiens	TSR2	TSR2 ribosome maturation factor	GO:0000462 maturation of SSU-rRNA from tricistronic rRNA transcript (SSU-rRNA, 5.8S rRNA, LSU-rRNA);GO:0030490 maturation of SSU-rRNA;GO:0042274 ribosomal small subunit biogenesis		Predicted intracellular proteins; Disease related genes	Nucleoli;Nucleoplasm (Approved); Additional: Cell Junctions;Cytosol				0	0	0	0	0	0	0	0	0	0	0
TTLL4	9654	symbol	H. sapiens	9654	H. sapiens	TTLL4	tubulin tyrosine ligase like 4	GO:0120222 regulation of blastocyst development;GO:0018095 protein polyglutamylation;GO:0018200 peptidyl-glutamic acid modification		Predicted intracellular proteins	Mitochondria (Approved)				0	0	0	0	0	0	0	0	0	0	0
ZDHHC9	51114	symbol	H. sapiens	51114	H. sapiens	ZDHHC9	zinc finger DHHC-type palmitoyltransferase 9	GO:0018230 peptidyl-L-cysteine S-palmitoylation;GO:0018231 peptidyl-S-diacylglycerol-L-cysteine biosynthetic process from peptidyl-cysteine;GO:0018345 protein palmitoylation		ENZYME proteins:Transferases; Transporters; Enzymes; Disease related genes; Potential drug targets	Endoplasmic reticulum;Golgi apparatus (Supported); Additional: Cytosol				0	0	0	0	0	0	0	0	0	0	0
ZMIZ1-AS1	283050	symbol	H. sapiens	283050	H. sapiens	ZMIZ1-AS1	ZMIZ1 antisense RNA 1								0	0	0	0	0	0	0	0	0	0	0

## Sheet: Enrichment
GroupID	Category	Term	Description	LogP	Log(q-value)	InTerm_InList	Genes	Symbols
1_Summary	GO Biological Processes	GO:0002262	myeloid cell homeostasis	-3.5921	0	5/158	2625,4067,6722,10758,93974,3428,54623,3105,5054,55558,5873	GATA3,LYN,SRF,TRAF3IP2,ATP5IF1,IFI16,PAF1,HLA-A,SERPINE1,PLXNA3,RAB27A
1_Member	GO Biological Processes	GO:0002262	myeloid cell homeostasis	-3.5921	0	5/158	2625,4067,6722,10758,93974	GATA3,LYN,SRF,TRAF3IP2,ATP5IF1
1_Member	GO Biological Processes	GO:0030218	erythrocyte differentiation	-3.0337	0	4/121	2625,4067,6722,93974	GATA3,LYN,SRF,ATP5IF1
1_Member	GO Biological Processes	GO:0034101	erythrocyte homeostasis	-2.91811	0	4/130	2625,4067,6722,93974	GATA3,LYN,SRF,ATP5IF1
1_Member	GO Biological Processes	GO:0030099	myeloid cell differentiation	-2.6054	0	6/383	2625,3428,4067,6722,54623,93974	GATA3,IFI16,LYN,SRF,PAF1,ATP5IF1
1_Member	GO Biological Processes	GO:0048872	homeostasis of number of cells	-2.53177	0	5/273	2625,4067,6722,10758,93974	GATA3,LYN,SRF,TRAF3IP2,ATP5IF1
1_Member	GO Biological Processes	GO:0032102	negative regulation of response to external stimulus	-2.41398	0	6/419	2625,3105,3428,4067,5054,55558	GATA3,HLA-A,IFI16,LYN,SERPINE1,PLXNA3
1_Member	GO Biological Processes	GO:0002456	T cell mediated immunity	-2.13638	0	3/111	2625,3105,5873	GATA3,HLA-A,RAB27A
1_Member	GO Biological Processes	GO:0042110	T cell activation	-2.1156	0	6/484	2625,3105,4067,5873,6722,10758	GATA3,HLA-A,LYN,RAB27A,SRF,TRAF3IP2
2_Summary	GO Biological Processes	GO:0050878	regulation of body fluid levels	-3.36216	0	7/382	242,4067,5054,5873,6722,10758,50808,2625,2982,5889,51368	ALOX12B,LYN,SERPINE1,RAB27A,SRF,TRAF3IP2,AK3,GATA3,GUCY1A1,RAD51C,TEX264
2_Member	GO Biological Processes	GO:0050878	regulation of body fluid levels	-3.36216	0	7/382	242,4067,5054,5873,6722,10758,50808	ALOX12B,LYN,SERPINE1,RAB27A,SRF,TRAF3IP2,AK3
2_Member	GO Biological Processes	GO:0007596	blood coagulation	-2.95804	0	5/218	4067,5054,5873,6722,50808	LYN,SERPINE1,RAB27A,SRF,AK3
2_Member	GO Biological Processes	GO:0007599	hemostasis	-2.91438	0	5/223	4067,5054,5873,6722,50808	LYN,SERPINE1,RAB27A,SRF,AK3
2_Member	GO Biological Processes	GO:0050817	coagulation	-2.91438	0	5/223	4067,5054,5873,6722,50808	LYN,SERPINE1,RAB27A,SRF,AK3
2_Member	Reactome Gene Sets	R-HSA-109582	Hemostasis	-2.17278	0	7/621	2625,2982,4067,5054,5889,50808,51368	GATA3,GUCY1A1,LYN,SERPINE1,RAD51C,AK3,TEX264
3_Summary	Reactome Gene Sets	R-HSA-6811436	COPI-independent Golgi-to-ER retrograde traffic	-3.09715	0	3/51	5050,51560,140735	PAFAH1B3,RAB6B,DYNLL2
3_Member	Reactome Gene Sets	R-HSA-6811436	COPI-independent Golgi-to-ER retrograde traffic	-3.09715	0	3/51	5050,51560,140735	PAFAH1B3,RAB6B,DYNLL2
4_Summary	GO Biological Processes	GO:1904036	negative regulation of epithelial cell apoptotic process	-3.07246	0	3/52	2625,5054,6934,5300,65057,3428	GATA3,SERPINE1,TCF7L2,PIN1,ACD,IFI16
4_Member	GO Biological Processes	GO:1904036	negative regulation of epithelial cell apoptotic process	-3.07246	0	3/52	2625,5054,6934	GATA3,SERPINE1,TCF7L2
4_Member	GO Biological Processes	GO:0051099	positive regulation of binding	-2.46697	0	4/173	2625,5300,6934,65057	GATA3,PIN1,TCF7L2,ACD
4_Member	GO Biological Processes	GO:1904035	regulation of epithelial cell apoptotic process	-2.26149	0	3/100	2625,5054,6934	GATA3,SERPINE1,TCF7L2
4_Member	GO Biological Processes	GO:0051101	regulation of DNA binding	-2.06373	0	3/118	2625,3428,65057	GATA3,IFI16,ACD
4_Member	GO Biological Processes	GO:0051098	regulation of binding	-2.01227	0	5/364	2625,3428,5300,6934,65057	GATA3,IFI16,PIN1,TCF7L2,ACD
4_Member	GO Biological Processes	GO:1904019	epithelial cell apoptotic process	-2.00519	0	3/124	2625,5054,6934	GATA3,SERPINE1,TCF7L2
5_Summary	KEGG Pathway	hsa04730	Long-term depression	-2.89149	0	3/60	2982,4067,5331	GUCY1A1,LYN,PLCB3
5_Member	KEGG Pathway	hsa04730	Long-term depression	-2.89149	0	3/60	2982,4067,5331	GUCY1A1,LYN,PLCB3
5_Member	KEGG Pathway	ko04730	Long-term depression	-2.89149	0	3/60	2982,4067,5331	GUCY1A1,LYN,PLCB3
6_Summary	GO Biological Processes	GO:0043966	histone H3 acetylation	-2.81046	0	3/64	2625,23338,112869	GATA3,JADE2,SGF29
6_Member	GO Biological Processes	GO:0043966	histone H3 acetylation	-2.81046	0	3/64	2625,23338,112869	GATA3,JADE2,SGF29
7_Summary	GO Biological Processes	GO:0046513	ceramide biosynthetic process	-2.79106	0	3/65	242,8869,253782	ALOX12B,ST3GAL5,CERS6
7_Member	GO Biological Processes	GO:0046513	ceramide biosynthetic process	-2.79106	0	3/65	242,8869,253782	ALOX12B,ST3GAL5,CERS6
7_Member	GO Biological Processes	GO:0006672	ceramide metabolic process	-2.23764	0	3/102	242,8869,253782	ALOX12B,ST3GAL5,CERS6
7_Member	GO Biological Processes	GO:0030148	sphingolipid biosynthetic process	-2.22591	0	3/103	242,8869,253782	ALOX12B,ST3GAL5,CERS6
8_Summary	GO Biological Processes	GO:0016571	histone methylation	-2.77708	0	4/142	2091,2625,10919,54623,6749,23338,112869,60528	FBL,GATA3,EHMT2,PAF1,SSRP1,JADE2,SGF29,ELAC2
8_Member	GO Biological Processes	GO:0016571	histone methylation	-2.77708	0	4/142	2091,2625,10919,54623	FBL,GATA3,EHMT2,PAF1
8_Member	GO Biological Processes	GO:0031060	regulation of histone methylation	-2.6986	0	3/70	2625,10919,54623	GATA3,EHMT2,PAF1
8_Member	GO Biological Processes	GO:0006479	protein methylation	-2.38862	0	4/182	2091,2625,10919,54623	FBL,GATA3,EHMT2,PAF1
8_Member	GO Biological Processes	GO:0008213	protein alkylation	-2.38862	0	4/182	2091,2625,10919,54623	FBL,GATA3,EHMT2,PAF1
8_Member	GO Biological Processes	GO:1902275	regulation of chromatin organization	-2.2369	0	4/201	2625,6749,10919,54623	GATA3,SSRP1,EHMT2,PAF1
8_Member	GO Biological Processes	GO:0016570	histone modification	-2.18849	0	6/467	2091,2625,10919,23338,54623,112869	FBL,GATA3,EHMT2,JADE2,PAF1,SGF29
8_Member	GO Biological Processes	GO:0016569	covalent chromatin modification	-2.12822	0	6/481	2091,2625,10919,23338,54623,112869	FBL,GATA3,EHMT2,JADE2,PAF1,SGF29
8_Member	GO Biological Processes	GO:0031123	RNA 3'-end processing	-2.08398	0	3/116	2091,54623,60528	FBL,PAF1,ELAC2
9_Summary	Reactome Gene Sets	R-HSA-5633007	Regulation of TP53 Activity	-2.58872	0	4/160	5300,6749,10919,84126	PIN1,SSRP1,EHMT2,ATRIP
9_Member	Reactome Gene Sets	R-HSA-5633007	Regulation of TP53 Activity	-2.58872	0	4/160	5300,6749,10919,84126	PIN1,SSRP1,EHMT2,ATRIP
9_Member	Reactome Gene Sets	R-HSA-6804756	Regulation of TP53 Activity through Phosphorylation	-2.36241	0	3/92	5300,6749,84126	PIN1,SSRP1,ATRIP
10_Summary	KEGG Pathway	hsa04726	Serotonergic synapse	-2.05374	0	3/119	242,1559,5331	ALOX12B,CYP2C9,PLCB3
10_Member	KEGG Pathway	hsa04726	Serotonergic synapse	-2.05374	0	3/119	242,1559,5331	ALOX12B,CYP2C9,PLCB3
11_Summary	Reactome Gene Sets	R-HSA-8951664	Neddylation	-2.00934	0	4/234	6468,10980,54939,93611	FBXW4,COPS6,COMMD4,FBXO44
11_Member	Reactome Gene Sets	R-HSA-8951664	Neddylation	-2.00934	0	4/234	6468,10980,54939,93611	FBXW4,COPS6,COMMD4,FBXO44
