# Supplementary material for: Identification of intrinsic genes across general hypertension, hypertension with left ventricular remodeling, and uncontrolled hypertension
Source: Front Cardiovasc Med. 2022 Oct 6;9:992284. doi: 10.3389/fcvm.2022.992284 (PMC9582241; doi:10.3389/fcvm.2022.992284)
Supplement: Supplementary file 3 [file Table_3.xlsx]

## Sheet: Annotation
MyList	Gene ID	Type	Tax ID	Homologene Gene ID	Homologene Gene Tax ID	Gene Symbol	Description	Biological Process (GO)	Kinase Class (UniProt)	Protein Function (Protein Atlas)	Subcellular Location (Protein Atlas)	Drug (DrugBank)	Canonical Pathways	Hallmark Gene Sets	GO:0006091 generation of precursor metabo	GO:0009615 response to virus	M151 PID AR TF PATHWAY	R-HSA-5628897 TP53 Regulates Metabolic Genes	R-HSA-8953854 Metabolism of RNA	GO:0016071 mRNA metabolic process	GO:0051783 regulation of nuclear division	GO:0040029 regulation of gene expression,	R-HSA-4086398 Ca2+ pathway	GO:0006914 autophagy	GO:0007030 Golgi organization	GO:0097202 activation of cysteine-type en	GO:0032508 DNA duplex unwinding	hsa00520 Amino sugar and nucleotide sug	R-HSA-1592230 Mitochondrial biogenesis	R-HSA-1640170 Cell Cycle	GO:0022613 ribonucleoprotein complex biog	GO:0048284 organelle fusion	GO:0006643 membrane lipid metabolic proce	GO:1901215 negative regulation of neuron
ABHD2	11057	symbol	H. sapiens	11057	H. sapiens	ABHD2	abhydrolase domain containing 2, acylglycerol lipase	GO:0051793 medium-chain fatty acid catabolic process;GO:0051792 medium-chain fatty acid biosynthetic process;GO:0051791 medium-chain fatty acid metabolic process		ENZYME proteins:Hydrolases; Enzymes	Cytosol (Approved); Additional: Nucleoplasm			(M5908)HALLMARK ANDROGEN RESPONSE; (M5906)HALLMARK ESTROGEN RESPONSE EARLY; (M5907)HALLMARK ESTROGEN RESPONSE LATE	0	0	1	0	0	0	0	0	0	0	0	0	0	0	0	0	0	0	0	0
ACTA2-AS1	100132116	symbol	H. sapiens	100132116	H. sapiens	ACTA2-AS1	ACTA2 antisense RNA 1								0	0	0	0	0	0	0	0	0	0	0	0	0	0	0	0	0	0	0	0
ACTR1A	10121	symbol	H. sapiens	10121	H. sapiens	ACTR1A	actin related protein 1A	GO:0007283 spermatogenesis;GO:0048232 male gamete generation;GO:0007276 gamete generation		Predicted intracellular proteins	Microtubules (Approved)				0	0	0	0	0	0	0	0	0	0	1	0	0	0	1	1	0	0	0	0
ADAT1	23536	symbol	H. sapiens	23536	H. sapiens	ADAT1	adenosine deaminase tRNA specific 1	GO:0008033 tRNA processing;GO:0006399 tRNA metabolic process;GO:0034470 ncRNA processing		Predicted intracellular proteins; ENZYME proteins:Hydrolases; Enzymes	Nucleoplasm (Supported)				0	0	0	0	1	0	0	0	0	0	0	0	0	0	0	0	1	0	0	0
ADGRG5	221188	symbol	H. sapiens	221188	H. sapiens	ADGRG5	adhesion G protein-coupled receptor G5	GO:0007189 adenylate cyclase-activating G protein-coupled receptor signaling pathway;GO:0007188 adenylate cyclase-modulating G protein-coupled receptor signaling pathway;GO:0007186 G protein-coupled receptor signaling pathway		Predicted intracellular proteins; G-protein coupled receptors:GPCRs excl olfactory receptors; G-protein coupled receptors:Family 2 (B) receptors	Nuclear membrane;Vesicles (Approved); Additional: Nucleoplasm				0	0	0	0	0	0	0	0	0	0	0	0	0	0	0	0	0	0	0	0
AFTPH	54812	symbol	H. sapiens	54812	H. sapiens	AFTPH	aftiphilin	GO:0046907 intracellular transport;GO:0015031 protein transport;GO:0045184 establishment of protein localization		Predicted intracellular proteins	Cytosol (Supported); Additional: Golgi apparatus;Vesicles				0	0	0	0	0	0	0	0	0	0	0	0	0	0	0	0	0	0	0	0
AKAP11	11215	symbol	H. sapiens	11215	H. sapiens	AKAP11	A-kinase anchoring protein 11	GO:0003091 renal water homeostasis;GO:0036010 protein localization to endosome;GO:0030866 cortical actin cytoskeleton organization		Predicted intracellular proteins	Cytosol;Nucleoli;Plasma membrane (Approved)				0	0	0	0	0	0	0	0	0	0	0	0	0	0	0	0	0	0	0	0
ALKBH1	8846	symbol	H. sapiens	8846	H. sapiens	ALKBH1	alkB homolog 1, histone H2A dioxygenase	GO:1990983 tRNA demethylation;GO:0002101 tRNA wobble cytosine modification;GO:0042245 RNA repair		Predicted intracellular proteins; Enzymes; ENZYME proteins:Lyases; ENZYME proteins:Oxidoreductases	Nucleoplasm (Supported); Additional: Endoplasmic reticulum				0	0	0	0	0	0	0	0	0	0	0	0	0	0	0	0	1	0	0	1
ALKBH6	84964	symbol	H. sapiens	84964	H. sapiens	ALKBH6	alkB homolog 6			Cancer-related genes:Mutated cancer genes; Predicted intracellular proteins	Nucleoplasm (Supported); Additional: Focal adhesion sites				0	0	0	0	0	0	0	0	0	0	0	0	0	0	0	0	0	0	0	0
ANAPC15	25906	symbol	H. sapiens	25906	H. sapiens	ANAPC15	anaphase promoting complex subunit 15	GO:0090231 regulation of spindle checkpoint;GO:0090266 regulation of mitotic cell cycle spindle assembly checkpoint;GO:1903504 regulation of mitotic spindle checkpoint		Predicted intracellular proteins	Nucleoplasm (Approved); Additional: Vesicles				0	0	0	0	0	0	1	0	0	0	0	0	0	0	0	1	0	0	0	0
ANAPC2	29882	symbol	H. sapiens	29882	H. sapiens	ANAPC2	anaphase promoting complex subunit 2	GO:0090129 positive regulation of synapse maturation;GO:0031915 positive regulation of synaptic plasticity;GO:0090128 regulation of synapse maturation		Predicted intracellular proteins	Nucleoplasm (Enhanced)				0	0	0	0	0	0	1	0	0	0	0	0	0	0	0	1	0	0	0	0
ANKRD18A	253650	symbol	H. sapiens	253650	H. sapiens	ANKRD18A	ankyrin repeat domain 18A			Predicted intracellular proteins	Nucleoli;Nucleoli rim (Supported); Additional: Cytosol				0	0	0	0	0	0	0	0	0	0	0	0	0	0	0	0	0	0	0	0
APEX2	27301	symbol	H. sapiens	27301	H. sapiens	APEX2	apurinic/apyrimidinic endodeoxyribonuclease 2	GO:0006284 base-excision repair;GO:0090305 nucleic acid phosphodiester bond hydrolysis;GO:0006310 DNA recombination		Predicted intracellular proteins; Enzymes; ENZYME proteins:Lyases	Nucleoli fibrillar center;Nucleoplasm (Supported); Additional: Vesicles				0	0	0	0	0	0	0	0	0	0	0	0	0	0	0	0	0	0	0	0
ASH1L	55870	symbol	H. sapiens	55870	H. sapiens	ASH1L	ASH1 like histone lysine methyltransferase	GO:1903699 tarsal gland development;GO:1903709 uterine gland development;GO:0097676 histone H3-K36 dimethylation		ENZYME proteins:Transferases; Predicted intracellular proteins; Enzymes	Golgi apparatus;Nucleoplasm (Supported)				1	0	0	0	0	0	0	1	0	0	0	0	0	0	0	0	0	0	0	0
ASPSCR1	79058	symbol	H. sapiens	79058	H. sapiens	ASPSCR1	ASPSCR1 tether for SLC2A4, UBX domain containing	GO:0046324 regulation of glucose import;GO:0046323 glucose import;GO:0010827 regulation of glucose transmembrane transport		Predicted intracellular proteins; Disease related genes; Cancer-related genes	Nucleoplasm (Supported); Additional: Plasma membrane;Vesicles				0	0	0	0	0	0	0	0	0	0	1	0	0	0	0	0	0	0	0	0
ATG9A	79065	symbol	H. sapiens	79065	H. sapiens	ATG9A	autophagy related 9A	GO:0044805 late nucleophagy;GO:0034497 protein localization to phagophore assembly site;GO:0044804 autophagy of nucleus		Transporters	Vesicles (Supported)				0	0	0	0	0	0	0	0	0	1	0	0	0	0	0	0	0	0	0	0
ATP13A2	23400	symbol	H. sapiens	23400	H. sapiens	ATP13A2	ATPase cation transporting 13A2	GO:1903710 spermine transmembrane transport;GO:0018217 peptidyl-aspartic acid phosphorylation;GO:1990938 peptidyl-aspartic acid autophosphorylation		Predicted intracellular proteins; Transporters:Primary Active Transporters; Potential drug targets; Disease related genes					0	0	0	0	0	0	0	0	0	1	0	1	0	0	0	0	0	1	0	1
ATRX	546	symbol	H. sapiens	546	H. sapiens	ATRX	ATRX chromatin remodeler	GO:0035120 post-embryonic appendage morphogenesis;GO:0035127 post-embryonic limb morphogenesis;GO:0035128 post-embryonic forelimb morphogenesis		Transcription factors:Zinc-coordinating DNA-binding domains; Predicted intracellular proteins; ENZYME proteins:Hydrolases; Enzymes; Disease related genes; Cancer-related genes:Mutational cancer driver genes; Potential drug targets	Nuclear bodies (Supported)			(M5942)HALLMARK UV RESPONSE DN; (M5901)HALLMARK G2M CHECKPOINT	0	0	0	0	0	0	1	1	0	0	0	0	1	0	0	1	0	0	0	0
BAK1	578	symbol	H. sapiens	578	H. sapiens	BAK1	BCL2 antagonist/killer 1	GO:0002352 B cell negative selection;GO:0048597 post-embryonic camera-type eye morphogenesis;GO:0010046 response to mycotoxin		Transporters:Transporter channels and pores			(M13096)SA PROGRAMMED CELL DEATH; (M8873)ST FAS SIGNALING PATHWAY; (M19)PID P73PATHWAY	(M5897)HALLMARK IL6 JAK STAT3 SIGNALING; (M5941)HALLMARK UV RESPONSE UP; (M5939)HALLMARK P53 PATHWAY	1	0	0	0	0	0	1	0	0	0	0	1	0	0	0	0	0	1	0	0
BLOC1S1	2647	symbol	H. sapiens	2647	H. sapiens	BLOC1S1	biogenesis of lysosomal organelles complex 1 subunit 1	GO:0060155 platelet dense granule organization;GO:0048490 anterograde synaptic vesicle transport;GO:0099514 synaptic vesicle cytoskeletal transport		Predicted intracellular proteins					1	0	0	0	0	0	0	1	0	0	1	0	0	0	0	0	0	1	0	0
C8orf33	65265	symbol	H. sapiens	65265	H. sapiens	C8orf33	chromosome 8 open reading frame 33			Predicted intracellular proteins	Nucleoplasm;Plasma membrane (Uncertain)				0	0	0	0	0	0	0	0	0	0	0	0	0	0	0	0	0	0	0	0
CBX4	8535	symbol	H. sapiens	8535	H. sapiens	CBX4	chromobox 4	GO:0016925 protein sumoylation;GO:0018205 peptidyl-lysine modification;GO:0006325 chromatin organization		Predicted intracellular proteins	Nucleoplasm (Enhanced); Additional: Nuclear bodies		(M279)PID RB 1PATHWAY; (M195)PID CMYB PATHWAY		0	0	0	0	0	0	0	1	0	0	0	0	0	0	0	1	0	0	0	0
CCDC71L	168455	symbol	H. sapiens	168455	H. sapiens	CCDC71L	coiled-coil domain containing 71 like	GO:0045600 positive regulation of fat cell differentiation;GO:0045598 regulation of fat cell differentiation;GO:0045444 fat cell differentiation		Predicted intracellular proteins	Actin filaments;Golgi apparatus (Approved); Additional: Cytosol				0	0	0	0	0	0	0	0	0	0	0	0	0	0	0	0	0	0	0	0
CFDP1	10428	symbol	H. sapiens	10428	H. sapiens	CFDP1	craniofacial development protein 1	GO:2000270 negative regulation of fibroblast apoptotic process;GO:2000269 regulation of fibroblast apoptotic process;GO:0044346 fibroblast apoptotic process		Predicted intracellular proteins	Nucleoplasm (Approved); Additional: Vesicles				0	0	0	0	0	0	0	0	0	0	0	0	0	0	0	0	0	0	0	0
CFL1	1072	symbol	H. sapiens	1072	H. sapiens	CFL1	cofilin 1	GO:0030043 actin filament fragmentation;GO:0044794 positive regulation by host of viral process;GO:0051014 actin filament severing		Predicted intracellular proteins	Cytosol (Supported)	Dodecyldimethylamine N-oxide; Copper; Artenimol	(M5060)SA FAS SIGNALING; (M1529)SA G1 AND S PHASES; (M16801)SIG REGULATION OF THE ACTIN CYTOSKELETON BY RHO GTPASES	(M5923)HALLMARK PI3K AKT MTOR SIGNALING	0	1	0	0	0	0	0	0	0	0	0	0	0	0	0	0	0	0	0	0
CGGBP1	8545	symbol	H. sapiens	8545	H. sapiens	CGGBP1	CGG triplet repeat binding protein 1	GO:0040029 regulation of gene expression, epigenetic;GO:0000122 negative regulation of transcription by RNA polymerase II;GO:0045892 negative regulation of transcription, DNA-templated		Predicted intracellular proteins	Nucleoplasm (Enhanced)				0	0	0	0	0	0	0	1	0	0	0	0	0	0	0	0	0	0	0	0
CHCHD3	54927	symbol	H. sapiens	54927	H. sapiens	CHCHD3	coiled-coil-helix-coiled-coil-helix domain containing 3	GO:0042407 cristae formation;GO:0008053 mitochondrial fusion;GO:0007007 inner mitochondrial membrane organization		Predicted intracellular proteins	Mitochondria (Supported)				0	0	0	0	0	0	0	0	0	0	0	0	0	0	1	0	0	1	0	0
CHD6	84181	symbol	H. sapiens	84181	H. sapiens	CHD6	chromodomain helicase DNA binding protein 6	GO:0036091 positive regulation of transcription from RNA polymerase II promoter in response to oxidative stress;GO:0043619 regulation of transcription from RNA polymerase II promoter in response to oxidative stress;GO:1901522 positive regulation of transcription from RNA polymerase II promoter involved in cellular response to chemical stimulus		Predicted intracellular proteins; ENZYME proteins:Hydrolases; Enzymes; Disease related genes; Potential drug targets	Nucleoplasm (Approved)				0	0	0	0	0	0	0	0	0	0	0	0	1	0	0	0	0	0	0	0
CHEK1	1111	symbol	H. sapiens	1111	H. sapiens	CHEK1	checkpoint kinase 1	GO:0010767 regulation of transcription from RNA polymerase II promoter in response to UV-induced DNA damage;GO:0035407 histone H3-T11 phosphorylation;GO:0035405 histone-threonine phosphorylation	CAMK Ser/Thr protein kinase family	Cancer-related genes:Candidate cancer biomarkers; ENZYME proteins:Transferases; Predicted intracellular proteins; Enzymes; Kinases:CAMK Ser/Thr protein kinases	Nucleoplasm (Supported); Additional: Vesicles	XL844; Enzastaurin; CHIR-124; N-{5-[4-(4-METHYLPIPERAZIN-1-YL)PHENYL]-1H-PYRROLO[2,3-B]PYRIDIN-3-YL}NICOTINAMIDE; 3-(5-{[4-(AMINOMETHYL)PIPERIDIN-1-YL]METHYL}-1H-INDOL-2-YL)QUINOLIN-2(1H)-ONE; 2,2'-{[9-(HYDROXYIMINO)-9H-FLUORENE-2,7-DIYL]BIS(OXY)}DIACETIC ACID; (2S)-1-AMINO-3-[(5-NITROQUINOLIN-8-YL)AMINO]PROPAN-2-OL; 2-(cyclohexylamino)benzoic acid; 3-(5-{[4-(AMINOMETHYL)PIPERIDIN-1-YL]METHYL}-1H…	(M10154)SA G2 AND M PHASES; (M95)PID CIRCADIAN PATHWAY; (M46)PID ATR PATHWAY	(M5901)HALLMARK G2M CHECKPOINT; (M5925)HALLMARK E2F TARGETS	0	0	0	1	0	0	1	1	0	0	0	0	1	0	0	1	0	0	0	0
CHORDC1	26973	symbol	H. sapiens	26973	H. sapiens	CHORDC1	cysteine and histidine rich domain containing 1	GO:2000299 negative regulation of Rho-dependent protein serine/threonine kinase activity;GO:2000298 regulation of Rho-dependent protein serine/threonine kinase activity;GO:1900034 regulation of cellular response to heat		Predicted intracellular proteins	Cytosol (Approved)				0	0	0	0	0	0	1	0	0	0	0	0	0	0	0	0	0	0	0	0
CLN6	54982	symbol	H. sapiens	54982	H. sapiens	CLN6	CLN6 transmembrane ER protein	GO:0031987 locomotion involved in locomotory behavior;GO:0007042 lysosomal lumen acidification;GO:0035751 regulation of lysosomal lumen pH		Predicted intracellular proteins; Disease related genes	Endoplasmic reticulum (Approved); Additional: Nucleoli;Vesicles			(M5949)HALLMARK PEROXISOME; (M5937)HALLMARK GLYCOLYSIS	0	0	0	0	0	0	0	0	0	0	0	1	0	0	0	0	0	0	1	0
COG7	91949	symbol	H. sapiens	91949	H. sapiens	COG7	component of oligomeric golgi complex 7	GO:0034067 protein localization to Golgi apparatus;GO:0006890 retrograde vesicle-mediated transport, Golgi to endoplasmic reticulum;GO:0007030 Golgi organization		Predicted intracellular proteins; Disease related genes	Golgi apparatus (Supported)				0	0	0	0	0	0	0	0	0	0	1	0	0	0	0	0	0	0	1	0
COQ8B	79934	symbol	H. sapiens	79934	H. sapiens	COQ8B	coenzyme Q8B	GO:0021692 cerebellar Purkinje cell layer morphogenesis;GO:0006744 ubiquinone biosynthetic process;GO:1901663 quinone biosynthetic process	Atypical: ADCK protein kinase family	Predicted intracellular proteins; Enzymes; Disease related genes; Potential drug targets; Kinases:Atypical kinases	Mitochondria (Enhanced)	Fostamatinib			0	0	0	0	0	0	0	0	0	0	0	0	0	0	0	0	0	0	0	0
CORO1A	11151	symbol	H. sapiens	11151	H. sapiens	CORO1A	coronin 1A	GO:0032796 uropod organization;GO:0061502 early endosome to recycling endosome transport;GO:0031339 negative regulation of vesicle fusion		Predicted intracellular proteins; Disease related genes	Cytosol (Approved)			(M5924)HALLMARK MTORC1 SIGNALING	0	0	0	0	0	0	1	0	0	0	0	0	0	0	0	0	0	1	0	1
COX10	1352	symbol	H. sapiens	1352	H. sapiens	COX10	cytochrome c oxidase assembly factor heme A:farnesyltransferase COX10	GO:0048033 heme o metabolic process;GO:0048034 heme O biosynthetic process;GO:0006784 heme A biosynthetic process		Predicted intracellular proteins; Disease related genes	Mitochondria (Supported); Additional: Cytosol;Nucleoli			(M5936)HALLMARK OXIDATIVE PHOSPHORYLATION	1	0	0	0	0	0	1	0	0	0	0	0	0	0	0	0	0	0	0	0
COX6B1	1340	symbol	H. sapiens	1340	H. sapiens	COX6B1	cytochrome c oxidase subunit 6B1	GO:0021762 substantia nigra development;GO:0048857 neural nucleus development;GO:0030901 midbrain development		Predicted intracellular proteins; Disease related genes	Mitochondria (Supported)	Cholic Acid; N-Formylmethionine		(M5936)HALLMARK OXIDATIVE PHOSPHORYLATION	1	0	0	1	0	0	0	0	0	0	0	0	0	0	0	1	0	0	0	0
CPSF6	11052	symbol	H. sapiens	11052	H. sapiens	CPSF6	cleavage and polyadenylation specific factor 6	GO:1990120 messenger ribonucleoprotein complex assembly;GO:0046833 positive regulation of RNA export from nucleus;GO:0110104 mRNA alternative polyadenylation		Predicted intracellular proteins	Nuclear speckles;Nucleoplasm (Enhanced)				0	0	0	0	1	1	0	0	0	0	0	0	0	0	0	0	1	0	0	0
CRCP	27297	symbol	H. sapiens	27297	H. sapiens	CRCP	CGRP receptor component	GO:0006384 transcription initiation from RNA polymerase III promoter;GO:0006383 transcription by RNA polymerase III;GO:0007218 neuropeptide signaling pathway		Predicted intracellular proteins	Nuclear bodies (Approved)				0	1	0	0	0	0	0	0	0	0	0	0	0	0	0	0	0	0	0	0
CTDSP2	10106	symbol	H. sapiens	10106	H. sapiens	CTDSP2	CTD small phosphatase 2	GO:2000134 negative regulation of G1/S transition of mitotic cell cycle;GO:1902807 negative regulation of cell cycle G1/S phase transition;GO:2000045 regulation of G1/S transition of mitotic cell cycle		Predicted intracellular proteins; ENZYME proteins:Hydrolases; Enzymes	Nucleoplasm (Approved); Additional: Mitochondria		(M228)PID SMAD2 3PATHWAY; (M181)PID BMP PATHWAY; (M58)PID AR PATHWAY		0	0	0	0	0	0	1	0	0	0	0	0	0	0	0	1	0	0	0	0
CTNNBL1	56259	symbol	H. sapiens	56259	H. sapiens	CTNNBL1	catenin beta like 1	GO:0016445 somatic diversification of immunoglobulins;GO:0002200 somatic diversification of immune receptors;GO:0002377 immunoglobulin production		Cancer-related genes:Candidate cancer biomarkers; Predicted intracellular proteins	Nucleoplasm (Enhanced); Additional: Centrosome;Cytosol				0	0	0	0	1	1	0	0	0	0	0	0	0	0	0	0	0	0	0	0
CUL1	8454	symbol	H. sapiens	8454	H. sapiens	CUL1	cullin 1	GO:0031146 SCF-dependent proteasomal ubiquitin-dependent protein catabolic process;GO:0070936 protein K48-linked ubiquitination;GO:0006513 protein monoubiquitination		Cancer-related genes:Mutational cancer driver genes; Predicted intracellular proteins	Nucleoplasm (Supported); Additional: Nucleoli		(M31)PID BETA CATENIN DEG PATHWAY; (M17)PID NOTCH PATHWAY; (M223)PID BETA CATENIN NUC PATHWAY	(M5903)HALLMARK NOTCH SIGNALING; (M5895)HALLMARK WNT BETA CATENIN SIGNALING; (M5901)HALLMARK G2M CHECKPOINT	1	0	0	0	0	0	1	0	0	0	0	0	0	0	0	1	0	0	0	0
CYC1	1537	symbol	H. sapiens	1537	H. sapiens	CYC1	cytochrome c1	GO:0006122 mitochondrial electron transport, ubiquinol to cytochrome c;GO:0033762 response to glucagon;GO:0019646 aerobic electron transport chain		Disease related genes	Mitochondria (Approved); Additional: Cytosol;Nuclear bodies;Nucleoplasm	2-Hexyloxy-6-Hydroxymethyl-Tetrahydro-Pyran-3,4,5-Triol; 6-Hydroxy-5-undecyl-4,7-benzothiazoledione; Azoxystrobin; 5-Heptyl-6-hydroxy-1,3-benzothiazole-4,7-dione; (5S)-3-ANILINO-5-(2,4-DIFLUOROPHENYL)-5-METHYL-1,3-OXAZOLIDINE-2,4-DIONE; (S)-famoxadone; METHYL (2Z)-3-METHOXY-2-{2-[(E)-2-PHENYLVINYL]PHENYL}ACRYLATE; 2-Nonyl-4-quinolinol 1-oxide; Ubiquinone Q2		(M5905)HALLMARK ADIPOGENESIS; (M5926)HALLMARK MYC TARGETS V1; (M5936)HALLMARK OXIDATIVE PHOSPHORYLATION	1	0	0	0	0	0	0	0	0	0	0	0	0	0	0	0	0	0	0	0
DAPK3	1613	symbol	H. sapiens	1613	H. sapiens	DAPK3	death associated protein kinase 3	GO:0031038 myosin II filament organization;GO:0043519 regulation of myosin II filament organization;GO:0031033 myosin filament organization	CAMK Ser/Thr protein kinase family	ENZYME proteins:Transferases; Kinases:CAMK Ser/Thr protein kinases; Enzymes; Predicted intracellular proteins	Nucleoplasm (Supported)	2-tert-butyl-9-fluoro-1,6-dihydrobenzo[h]imidazo[4,5-f]isoquinolin-7-one; 4-(6-{[(1R)-1-(hydroxymethyl)propyl]amino}imidazo[1,2-b]pyridazin-3-yl)benzoic acid; (4R)-7,8-dichloro-1',9-dimethyl-1-oxo-1,2,4,9-tetrahydrospiro[beta-carboline-3,4'-piperidine]-4-carbonitrile; Fostamatinib			1	0	0	0	0	0	1	0	0	1	0	0	0	0	0	0	0	0	0	0
DCTN1	1639	symbol	H. sapiens	1639	H. sapiens	DCTN1	dynactin subunit 1	GO:1904398 positive regulation of neuromuscular junction development;GO:0090063 positive regulation of microtubule nucleation;GO:1904396 regulation of neuromuscular junction development		Predicted intracellular proteins; Disease related genes; Cancer-related genes	Microtubules (Supported); Additional: Cytokinetic bridge;Mitotic spindle		(M266)PID NCADHERIN PATHWAY	(M5922)HALLMARK UNFOLDED PROTEIN RESPONSE	1	0	0	0	0	0	1	0	0	0	1	0	0	0	1	1	0	0	0	0
DDTL	100037417	symbol	H. sapiens	100037417	H. sapiens	DDTL	D-dopachrome tautomerase like			Predicted intracellular proteins					0	0	0	0	0	0	0	0	0	0	0	0	0	0	0	0	0	0	0	0
DDX49	54555	symbol	H. sapiens	54555	H. sapiens	DDX49	DEAD-box helicase 49	GO:0044357 regulation of rRNA stability;GO:1902374 regulation of rRNA catabolic process;GO:0016075 rRNA catabolic process		Predicted intracellular proteins; ENZYME proteins:Hydrolases; Enzymes	Mitochondria (Approved)				0	0	0	0	1	1	0	0	0	0	0	0	0	0	0	0	1	0	0	0
DDX6	1656	symbol	H. sapiens	1656	H. sapiens	DDX6	DEAD-box helicase 6	GO:0019072 viral genome packaging;GO:0019074 viral RNA genome packaging;GO:1905616 regulation of miRNA mediated inhibition of translation		Predicted intracellular proteins; ENZYME proteins:Hydrolases; Enzymes; Disease related genes; Cancer-related genes; Potential drug targets	Cytoplasmic bodies (Supported); Additional: Cytosol	D-tartaric acid			0	1	0	0	1	0	0	0	0	0	0	0	0	0	0	0	0	0	0	0
DNAJA1	3301	symbol	H. sapiens	3301	H. sapiens	DNAJA1	DnaJ heat shock protein family (Hsp40) member A1	GO:1905258 regulation of nitrosative stress-induced intrinsic apoptotic signaling pathway;GO:1905259 negative regulation of nitrosative stress-induced intrinsic apoptotic signaling pathway;GO:1990442 intrinsic apoptotic signaling pathway in response to nitrosative stress		Predicted intracellular proteins	Cytosol (Supported); Additional: Microtubules		(M151)PID AR TF PATHWAY	(M5941)HALLMARK UV RESPONSE UP; (M5902)HALLMARK APOPTOSIS	1	0	1	0	0	0	0	0	0	0	1	0	0	0	0	1	0	0	0	0
DNPEP	23549	symbol	H. sapiens	23549	H. sapiens	DNPEP	aspartyl aminopeptidase	GO:0006518 peptide metabolic process;GO:0043603 cellular amide metabolic process;GO:0006508 proteolysis		Predicted intracellular proteins; ENZYME proteins:Hydrolases; Enzymes; Peptidases:Metallopeptidases	Cytosol (Supported)	Glutamic acid			0	0	0	0	0	0	0	0	0	0	0	0	0	0	0	0	0	0	0	0
DOK2	9046	symbol	H. sapiens	9046	H. sapiens	DOK2	docking protein 2	GO:0007265 Ras protein signal transduction;GO:0007264 small GTPase mediated signal transduction;GO:0007169 transmembrane receptor protein tyrosine kinase signaling pathway		Predicted intracellular proteins	Cytosol (Approved); Additional: Golgi apparatus;Nuclear bodies;Nucleoplasm		(M92)PID ANGIOPOIETIN RECEPTOR PATHWAY; (M122)PID IL2 1PATHWAY; (M28)PID IL4 2PATHWAY		0	0	0	0	0	0	0	0	0	0	0	0	0	0	0	0	0	0	0	0
DPP3	10072	symbol	H. sapiens	10072	H. sapiens	DPP3	dipeptidyl peptidase 3	GO:0006508 proteolysis;GO:0019538 protein metabolic process;GO:1901564 organonitrogen compound metabolic process		Predicted intracellular proteins; ENZYME proteins:Hydrolases; Enzymes; Peptidases:Metallopeptidases	Cytosol (Supported)				0	0	0	0	0	0	0	0	0	0	0	0	0	0	0	0	0	0	0	0
DTX2	113878	symbol	H. sapiens	113878	H. sapiens	DTX2	deltex E3 ubiquitin ligase 2	GO:0007219 Notch signaling pathway;GO:0016567 protein ubiquitination;GO:0032446 protein modification by small protein conjugation		ENZYME proteins:Transferases; Predicted intracellular proteins; Enzymes	Nuclear membrane;Nucleoplasm (Supported)			(M5903)HALLMARK NOTCH SIGNALING	0	0	0	0	0	0	0	0	0	0	0	0	0	0	0	0	0	0	0	0
EDNRB	1910	symbol	H. sapiens	1910	H. sapiens	EDNRB	endothelin receptor type B	GO:0035645 enteric smooth muscle cell differentiation;GO:1990839 response to endothelin;GO:0007497 posterior midgut development		FDA approved drug targets:Small molecule drugs; G-protein coupled receptors:GPCRs excl olfactory receptors; Disease related genes	Plasma membrane (Supported); Additional: Cytosol	Bosentan; IRL-1620; Sitaxentan; Ambrisentan; Enrasentan; Tezosentan; Macitentan	(M67)PID ARF6 TRAFFICKING PATHWAY; (M8)PID ENDOTHELIN PATHWAY		0	0	1	0	0	0	0	0	0	0	0	0	0	0	0	0	0	0	0	0
EIF3J-DT	645212	symbol	H. sapiens	645212	H. sapiens	EIF3J-DT	EIF3J divergent transcript								0	0	0	0	0	0	0	0	0	0	0	0	0	0	0	0	0	0	0	0
EMP3	2014	symbol	H. sapiens	2014	H. sapiens	EMP3	epithelial membrane protein 3	GO:0032060 bleb assembly;GO:0120031 plasma membrane bounded cell projection assembly;GO:0030031 cell projection assembly		Predicted intracellular proteins	Plasma membrane;Vesicles (Approved)			(M5930)HALLMARK EPITHELIAL MESENCHYMAL TRANSITION; (M5932)HALLMARK INFLAMMATORY RESPONSE	0	0	0	0	0	0	0	0	0	0	0	0	0	0	0	0	0	0	0	0
ERAL1	26284	symbol	H. sapiens	26284	H. sapiens	ERAL1	Era like 12S mitochondrial rRNA chaperone 1	GO:0000028 ribosomal small subunit assembly;GO:0042255 ribosome assembly;GO:0042274 ribosomal small subunit biogenesis		Predicted intracellular proteins; Disease related genes	Mitochondria (Enhanced); Additional: Cytosol				0	0	0	0	0	0	0	0	0	0	0	0	0	0	0	0	1	0	0	0
ESF1	51575	symbol	H. sapiens	51575	H. sapiens	ESF1	ESF1 nucleolar pre-rRNA processing protein homolog	GO:0006364 rRNA processing;GO:0016072 rRNA metabolic process;GO:0042254 ribosome biogenesis		Predicted intracellular proteins	Nucleoli;Nucleoplasm (Approved)				0	0	0	0	0	0	0	0	0	0	0	0	0	0	0	0	1	0	0	0
EXT2	2132	symbol	H. sapiens	2132	H. sapiens	EXT2	exostosin glycosyltransferase 2	GO:0015014 heparan sulfate proteoglycan biosynthetic process, polysaccharide chain biosynthetic process;GO:0030210 heparin biosynthetic process;GO:0030202 heparin metabolic process		ENZYME proteins:Transferases; Enzymes; Disease related genes; Cancer-related genes; Potential drug targets	Golgi apparatus (Supported)			(M5937)HALLMARK GLYCOLYSIS	0	0	0	0	0	0	0	0	0	0	0	0	0	1	0	0	0	0	1	0
F8A2	474383	symbol	H. sapiens	474383	H. sapiens	F8A2	coagulation factor VIII associated 2	GO:1901799 negative regulation of proteasomal protein catabolic process;GO:1903051 negative regulation of proteolysis involved in cellular protein catabolic process;GO:0099518 vesicle cytoskeletal trafficking							0	0	0	0	0	0	0	0	0	0	0	1	0	0	0	0	0	0	0	0
FLI1	2313	symbol	H. sapiens	2313	H. sapiens	FLI1	Fli-1 proto-oncogene, ETS transcription factor	GO:0035855 megakaryocyte development;GO:0098751 bone cell development;GO:0030219 megakaryocyte differentiation		Predicted intracellular proteins; Disease related genes; Cancer-related genes; Transcription factors:Helix-turn-helix domains	Nuclear bodies;Nucleoplasm (Supported)				0	0	0	0	0	0	0	0	0	0	0	0	0	0	0	0	0	0	0	0
FPGS	2356	symbol	H. sapiens	2356	H. sapiens	FPGS	folylpolyglutamate synthase	GO:0046901 tetrahydrofolylpolyglutamate biosynthetic process;GO:0046900 tetrahydrofolylpolyglutamate metabolic process;GO:0009396 folic acid-containing compound biosynthetic process		Predicted intracellular proteins; Enzymes; ENZYME proteins:Ligase		Glutamic acid; Raltitrexed			0	0	0	0	0	0	0	0	0	0	0	0	0	0	0	0	0	0	0	0
FRA10AC1	118924	symbol	H. sapiens	118924	H. sapiens	FRA10AC1	FRA10A associated CGG repeat 1	GO:0016311 dephosphorylation;GO:0006796 phosphate-containing compound metabolic process;GO:0006793 phosphorus metabolic process		Predicted intracellular proteins					0	0	0	0	0	0	0	0	0	0	0	0	0	0	0	0	0	0	0	0
GALNT11	63917	symbol	H. sapiens	63917	H. sapiens	GALNT11	polypeptide N-acetylgalactosaminyltransferase 11	GO:0018243 protein O-linked glycosylation via threonine;GO:0007220 Notch receptor processing;GO:0061314 Notch signaling involved in heart development		ENZYME proteins:Transferases; Potential drug targets; Enzymes; Disease related genes					0	0	0	0	0	0	0	0	0	0	0	0	0	0	0	0	0	0	1	0
GBA2	57704	symbol	H. sapiens	57704	H. sapiens	GBA2	glucosylceramidase beta 2	GO:0006680 glucosylceramide catabolic process;GO:0046477 glycosylceramide catabolic process;GO:0006678 glucosylceramide metabolic process		Predicted intracellular proteins; ENZYME proteins:Hydrolases; Enzymes; Disease related genes; Potential drug targets	Golgi apparatus;Nucleoplasm (Approved); Additional: Cytosol				0	0	0	0	0	0	0	0	0	0	0	0	0	1	0	0	0	0	1	0
GLS	2744	symbol	H. sapiens	2744	H. sapiens	GLS	glutaminase	GO:0006543 glutamine catabolic process;GO:0006537 glutamate biosynthetic process;GO:0090461 glutamate homeostasis		Predicted intracellular proteins; ENZYME proteins:Hydrolases; Enzymes	Mitochondria (Supported)	Glutamic acid		(M5941)HALLMARK UV RESPONSE UP	0	0	0	1	0	0	0	0	0	0	0	0	0	0	0	0	0	0	0	0
GNB1L	54584	symbol	H. sapiens	54584	H. sapiens	GNB1L	G protein subunit beta 1 like	GO:0007186 G protein-coupled receptor signaling pathway;GO:0035556 intracellular signal transduction;GO:0007165 signal transduction		Predicted intracellular proteins	Cytosol (Approved)				0	0	0	0	0	0	0	0	0	0	0	0	0	0	0	0	0	0	0	0
GNB2	2783	symbol	H. sapiens	2783	H. sapiens	GNB2	G protein subunit beta 2	GO:0007186 G protein-coupled receptor signaling pathway;GO:0007165 signal transduction;GO:0023052 signaling		Predicted intracellular proteins; RAS pathway related proteins	Plasma membrane (Supported)			(M5946)HALLMARK COAGULATION; (M5921)HALLMARK COMPLEMENT	0	0	0	0	0	0	0	0	1	0	0	0	0	0	0	0	0	0	0	0
GNPDA1	10007	symbol	H. sapiens	10007	H. sapiens	GNPDA1	glucosamine-6-phosphate deaminase 1	GO:0006043 glucosamine catabolic process;GO:0006046 N-acetylglucosamine catabolic process;GO:0006041 glucosamine metabolic process		Predicted intracellular proteins; ENZYME proteins:Hydrolases; Enzymes	Vesicles (Approved); Additional: Golgi apparatus	Beta-D-Glucose; 2-Deoxy-2-Amino Glucitol-6-Phosphate; N-acetyl-D-glucosamine-6-phosphate		(M5937)HALLMARK GLYCOLYSIS	1	0	0	0	0	0	0	0	0	0	0	0	0	1	0	0	0	0	1	0
GPAA1	8733	symbol	H. sapiens	8733	H. sapiens	GPAA1	glycosylphosphatidylinositol anchor attachment 1	GO:0016255 attachment of GPI anchor to protein;GO:0006621 protein retention in ER lumen;GO:0035437 maintenance of protein localization in endoplasmic reticulum		Predicted intracellular proteins	Cytosol;Endoplasmic reticulum (Approved); Additional: Centrosome;Mitochondria				0	0	0	0	0	0	0	0	0	0	0	0	0	0	0	0	0	0	1	0
GPAT4	137964	symbol	H. sapiens	137964	H. sapiens	GPAT4	glycerol-3-phosphate acyltransferase 4	GO:0002071 glandular epithelial cell maturation;GO:0002069 columnar/cuboidal epithelial cell maturation;GO:0016024 CDP-diacylglycerol biosynthetic process		ENZYME proteins:Transferases; Enzymes				(M5905)HALLMARK ADIPOGENESIS	0	0	0	0	0	0	0	0	0	0	0	0	0	0	0	0	0	0	0	0
GPATCH11	253635	symbol	H. sapiens	253635	H. sapiens	GPATCH11	G-patch domain containing 11			Predicted intracellular proteins	Nucleoplasm (Supported)				0	0	0	0	0	0	0	0	0	0	0	0	0	0	0	0	0	0	0	0
GPI	2821	symbol	H. sapiens	2821	H. sapiens	GPI	glucose-6-phosphate isomerase	GO:0035994 response to muscle stretch;GO:0051156 glucose 6-phosphate metabolic process;GO:0035902 response to immobilization stress		Cancer-related genes:Candidate cancer biomarkers; ENZYME proteins:Isomerase; Predicted intracellular proteins; Predicted secreted proteins; Enzymes; Disease related genes; Potential drug targets	Cytosol;Plasma membrane (Supported); Additional: Nucleoplasm	alpha-D-glucose 6-phosphate; 6-phospho-D-gluconic acid; 5-phospho-D-arabinohydroxamic acid; D-glucitol 6-phosphate; 5-Phosphoarabinonic Acid; Glucose-6-Phosphate; D-erythrose 4-phosphate; Fructose-6-phosphate; Copper; Artenimol		(M5891)HALLMARK HYPOXIA; (M5924)HALLMARK MTORC1 SIGNALING; (M5936)HALLMARK OXIDATIVE PHOSPHORYLATION	1	0	0	1	0	0	0	0	0	0	0	1	0	1	0	0	0	0	0	1
GPN2	54707	symbol	H. sapiens	54707	H. sapiens	GPN2	GPN-loop GTPase 2	GO:0008150 biological_process		Predicted intracellular proteins					0	0	0	0	0	0	0	0	0	0	0	0	0	0	0	0	0	0	0	0
GPR146	115330	symbol	H. sapiens	115330	H. sapiens	GPR146	G protein-coupled receptor 146	GO:0007186 G protein-coupled receptor signaling pathway;GO:0007165 signal transduction;GO:0023052 signaling		Predicted intracellular proteins; G-protein coupled receptors:GPCRs excl olfactory receptors					0	0	0	0	0	0	0	0	0	0	0	0	0	0	0	0	0	0	0	0
GRAMD1A	57655	symbol	H. sapiens	57655	H. sapiens	GRAMD1A	GRAM domain containing 1A	GO:0071397 cellular response to cholesterol;GO:0036315 cellular response to sterol;GO:0070723 response to cholesterol		Predicted intracellular proteins	Plasma membrane (Supported); Additional: Cytosol				0	0	1	0	0	0	0	0	0	1	0	0	0	0	0	0	0	0	0	0
GSDMD	79792	symbol	H. sapiens	79792	H. sapiens	GSDMD	gasdermin D	GO:0035915 pore formation in membrane of other organism;GO:0051673 membrane disruption in other organism;GO:0046931 pore complex assembly		Transporters:Transporter channels and pores; Predicted intracellular proteins	Nucleoplasm (Supported)				0	0	0	0	0	0	0	0	0	0	0	0	0	0	0	0	0	0	0	0
GTF2F1	2962	symbol	H. sapiens	2962	H. sapiens	GTF2F1	general transcription factor IIF subunit 1	GO:0032968 positive regulation of transcription elongation from RNA polymerase II promoter;GO:0032786 positive regulation of DNA-templated transcription, elongation;GO:0034243 regulation of transcription elongation from RNA polymerase II promoter		Predicted intracellular proteins	Nucleoplasm (Enhanced); Additional: Cell Junctions			(M5898)HALLMARK DNA REPAIR; (M5915)HALLMARK APICAL JUNCTION	0	1	0	1	1	0	0	0	0	0	0	0	0	0	0	0	0	0	0	0
GTF3C5	9328	symbol	H. sapiens	9328	H. sapiens	GTF3C5	general transcription factor IIIC subunit 5	GO:0042791 5S class rRNA transcription by RNA polymerase III;GO:0042797 tRNA transcription by RNA polymerase III;GO:0006384 transcription initiation from RNA polymerase III promoter		Predicted intracellular proteins	Nucleoplasm (Enhanced)			(M5898)HALLMARK DNA REPAIR; (M5956)HALLMARK KRAS SIGNALING DN	0	0	0	0	0	0	0	0	0	0	0	0	0	0	0	0	0	0	0	0
H1-10	8971	symbol	H. sapiens	8971	H. sapiens	H1-10	H1.10 linker histone	GO:0031936 negative regulation of chromatin silencing;GO:0016584 nucleosome positioning;GO:0031935 regulation of chromatin silencing		Predicted intracellular proteins	Nucleoli;Nucleoli rim;Nucleoplasm (Enhanced)				0	0	0	0	0	0	0	1	0	0	0	0	1	0	0	0	0	0	0	0
HCAR3	8843	symbol	H. sapiens	8843	H. sapiens	HCAR3	hydroxycarboxylic acid receptor 3	GO:0007186 G protein-coupled receptor signaling pathway;GO:0007165 signal transduction;GO:0023052 signaling		FDA approved drug targets:Small molecule drugs; G-protein coupled receptors:GPCRs excl olfactory receptors	Cell Junctions (Approved)	Niacin; Inositol nicotinate			0	0	0	0	0	0	0	0	0	0	0	0	0	0	0	0	0	0	0	0
HEXA	3073	symbol	H. sapiens	3073	H. sapiens	HEXA	hexosaminidase subunit alpha	GO:0006689 ganglioside catabolic process;GO:0046479 glycosphingolipid catabolic process;GO:0019377 glycolipid catabolic process		Candidate cardiovascular disease genes; Predicted intracellular proteins; ENZYME proteins:Hydrolases; Enzymes; Disease related genes; Potential drug targets	Vesicles (Supported); Additional: Cytosol			(M5891)HALLMARK HYPOXIA	0	0	0	0	0	0	0	0	0	0	0	0	0	1	0	0	0	0	1	0
HK1	3098	symbol	H. sapiens	3098	H. sapiens	HK1	hexokinase 1	GO:0072656 maintenance of protein location in mitochondrion;GO:0006013 mannose metabolic process;GO:0006735 NADH regeneration		Cancer-related genes:Candidate cancer biomarkers; ENZYME proteins:Transferases; Predicted intracellular proteins; Enzymes; Disease related genes; Potential drug targets	Mitochondria (Supported)	alpha-D-glucose 6-phosphate; Beta-D-Glucose; Phosphoaminophosphonic Acid-Adenylate Ester; Lonidamine	(M255)PID HIF1 TFPATHWAY	(M5891)HALLMARK HYPOXIA	1	0	0	0	0	0	0	0	0	0	0	0	0	1	0	0	0	0	0	0
HLA-DPB1	3115	symbol	H. sapiens	3115	H. sapiens	HLA-DPB1	major histocompatibility complex, class II, DP beta 1	GO:0002399 MHC class II protein complex assembly;GO:0002503 peptide antigen assembly with MHC class II protein complex;GO:0002501 peptide antigen assembly with MHC protein complex			Cell Junctions (Approved); Additional: Nucleoplasm				0	0	0	0	0	0	0	0	0	0	0	0	0	0	0	0	0	0	0	0
HLA-F	3134	symbol	H. sapiens	3134	H. sapiens	HLA-F	major histocompatibility complex, class I, F	GO:0043322 negative regulation of natural killer cell degranulation;GO:0002728 negative regulation of natural killer cell cytokine production;GO:0002477 antigen processing and presentation of exogenous peptide antigen via MHC class Ib						(M5941)HALLMARK UV RESPONSE UP	0	0	0	0	0	0	0	0	0	0	0	0	0	0	0	0	0	0	0	1
HRNR	388697	symbol	H. sapiens	388697	H. sapiens	HRNR	hornerin	GO:0043163 cell envelope organization;GO:0061436 establishment of skin barrier;GO:0033561 regulation of water loss via skin		Predicted intracellular proteins	Mitochondria (Approved)	Zinc; Zinc acetate	(M5883)NABA SECRETED FACTORS; (M5885)NABA MATRISOME ASSOCIATED; (M5889)NABA MATRISOME		0	0	0	0	0	0	0	0	0	0	0	0	0	0	0	0	0	0	0	0
IDH2	3418	symbol	H. sapiens	3418	H. sapiens	IDH2	isocitrate dehydrogenase (NADP(+)) 2	GO:0006097 glyoxylate cycle;GO:0006741 NADP biosynthetic process;GO:1903976 negative regulation of glial cell migration		Cancer-related genes:Mutated cancer genes; Predicted intracellular proteins; FDA approved drug targets:Small molecule drugs; Enzymes; ENZYME proteins:Oxidoreductases; Disease related genes; Cancer-related genes:Mutational cancer driver genes; Citric acid cycle related proteins	Mitochondria (Supported)	Isocitric Acid; Enasidenib		(M5949)HALLMARK PEROXISOME; (M5948)HALLMARK BILE ACID METABOLISM; (M5907)HALLMARK ESTROGEN RESPONSE LATE	1	0	0	0	0	0	0	0	0	0	0	0	0	1	1	0	0	0	0	0
IDH3B	3420	symbol	H. sapiens	3420	H. sapiens	IDH3B	isocitrate dehydrogenase (NAD(+)) 3 non-catalytic subunit beta	GO:0006102 isocitrate metabolic process;GO:0072350 tricarboxylic acid metabolic process;GO:0006103 2-oxoglutarate metabolic process		Predicted intracellular proteins; Disease related genes; Citric acid cycle related proteins	Mitochondria (Enhanced)	NADH		(M5935)HALLMARK FATTY ACID METABOLISM; (M5936)HALLMARK OXIDATIVE PHOSPHORYLATION	1	0	0	0	0	0	0	0	0	0	0	0	0	0	0	0	0	0	0	0
IFI16	3428	symbol	H. sapiens	3428	H. sapiens	IFI16	interferon gamma inducible protein 16	GO:0097202 activation of cysteine-type endopeptidase activity;GO:0035458 cellular response to interferon-beta;GO:0035456 response to interferon-beta		Predicted intracellular proteins	Nucleoli;Nucleoplasm (Supported); Additional: Cytosol				1	1	0	0	0	0	0	1	0	1	0	1	0	0	0	0	0	0	0	0
IFI35	3430	symbol	H. sapiens	3430	H. sapiens	IFI35	interferon induced protein 35	GO:0034145 positive regulation of toll-like receptor 4 signaling pathway;GO:0002281 macrophage activation involved in immune response;GO:0034123 positive regulation of toll-like receptor signaling pathway		Predicted intracellular proteins	Cytosol;Nucleoplasm (Supported); Additional: Intermediate filaments			(M5911)HALLMARK INTERFERON ALPHA RESPONSE; (M5913)HALLMARK INTERFERON GAMMA RESPONSE	1	0	0	0	0	0	0	0	0	0	0	0	0	0	0	0	0	0	0	0
IFITM3	10410	symbol	H. sapiens	10410	H. sapiens	IFITM3	interferon induced transmembrane protein 3	GO:0032897 negative regulation of viral transcription;GO:0046782 regulation of viral transcription;GO:0035455 response to interferon-alpha		Transporters:Accessory Factors Involved in Transport				(M5911)HALLMARK INTERFERON ALPHA RESPONSE; (M5902)HALLMARK APOPTOSIS; (M5947)HALLMARK IL2 STAT5 SIGNALING	0	1	0	0	0	0	0	0	0	0	0	0	0	0	0	0	0	0	0	0
IFITM4P	340198	symbol	H. sapiens	340198	H. sapiens	IFITM4P	interferon induced transmembrane protein 4 pseudogene								0	0	0	0	0	0	0	0	0	0	0	0	0	0	0	0	0	0	0	0
IFT27	11020	symbol	H. sapiens	11020	H. sapiens	IFT27	intraflagellar transport 27	GO:0060122 inner ear receptor cell stereocilium organization;GO:0042073 intraciliary transport;GO:0060119 inner ear receptor cell development		Predicted intracellular proteins; Disease related genes	Mitochondria;Nucleoplasm (Approved)				0	0	0	0	0	0	0	0	0	0	0	0	0	0	1	0	0	0	0	0
IL10RB	3588	symbol	H. sapiens	3588	H. sapiens	IL10RB	interleukin 10 receptor subunit beta	GO:1901857 positive regulation of cellular respiration;GO:0046427 positive regulation of receptor signaling pathway via JAK-STAT;GO:0043457 regulation of cellular respiration		Predicted intracellular proteins; Disease related genes; CD markers	Cytosol (Approved)			(M5897)HALLMARK IL6 JAK STAT3 SIGNALING	1	1	0	0	0	0	0	0	0	0	0	0	0	0	0	0	0	0	0	0
IST1	9798	symbol	H. sapiens	9798	H. sapiens	IST1	IST1 factor associated with ESCRT-III	GO:0046745 viral capsid secondary envelopment;GO:0009838 abscission;GO:0048672 positive regulation of collateral sprouting		Predicted intracellular proteins	Vesicles (Supported)				0	1	0	0	0	0	1	0	0	0	1	1	0	0	0	1	0	1	0	0
ITPR1	3708	symbol	H. sapiens	3708	H. sapiens	ITPR1	inositol 1,4,5-trisphosphate receptor type 1	GO:0050882 voluntary musculoskeletal movement;GO:0042045 epithelial fluid transport;GO:0099566 regulation of postsynaptic cytosolic calcium ion concentration		Transporters:Transporter channels and pores; Potential drug targets; Disease related genes	Vesicles (Approved)	Caffeine; 1D-myo-inositol 1,4,5-trisphosphate; Glycerin	(M16518)ST WNT CA2 CYCLIC GMP PATHWAY; (M7416)ST GAQ PATHWAY; (M2701)ST MYOCYTE AD PATHWAY		1	0	0	0	0	0	0	0	1	1	0	0	0	0	0	0	0	0	0	0
KAT5	10524	symbol	H. sapiens	10524	H. sapiens	KAT5	lysine acetyltransferase 5	GO:0006978 DNA damage response, signal transduction by p53 class mediator resulting in transcription of p21 class mediator;GO:0042772 DNA damage response, signal transduction resulting in transcription;GO:0032703 negative regulation of interleukin-2 production		ENZYME proteins:Transferases; Transcription factors:Zinc-coordinating DNA-binding domains; Enzymes; Predicted intracellular proteins	Nucleoplasm (Supported)	Coenzyme A; S-Acetyl-Cysteine	(M139)PID MYC PATHWAY; (M2701)ST MYOCYTE AD PATHWAY; (M4910)ST ERK1 ERK2 MAPK PATHWAY		0	0	1	1	0	0	0	1	0	1	0	0	0	0	0	1	0	0	0	0
KCTD2	23510	symbol	H. sapiens	23510	H. sapiens	KCTD2	potassium channel tetramerization domain containing 2	GO:0051260 protein homooligomerization;GO:0051259 protein complex oligomerization;GO:0043161 proteasome-mediated ubiquitin-dependent protein catabolic process		Predicted intracellular proteins					0	0	0	0	0	0	0	0	0	0	0	0	0	0	0	0	0	0	0	0
KIAA2013	90231	symbol	H. sapiens	90231	H. sapiens	KIAA2013	KIAA2013				Golgi apparatus (Approved); Additional: Cytosol				0	0	0	0	0	0	0	0	0	0	0	0	0	0	0	0	0	0	0	0
KLC1	3831	symbol	H. sapiens	3831	H. sapiens	KLC1	kinesin light chain 1	GO:0035617 stress granule disassembly;GO:0032988 ribonucleoprotein complex disassembly;GO:1903008 organelle disassembly		Predicted intracellular proteins	Plasma membrane (Uncertain); Additional: Cytosol;Nucleoplasm		(M67)PID ARF6 TRAFFICKING PATHWAY	(M5893)HALLMARK MITOTIC SPINDLE	0	0	0	0	0	0	0	0	0	0	1	0	0	0	0	0	1	0	0	0
KRT5	3852	symbol	H. sapiens	3852	H. sapiens	KRT5	keratin 5	GO:0008544 epidermis development;GO:0007010 cytoskeleton organization;GO:0009888 tissue development		Predicted intracellular proteins; Disease related genes	Intermediate filaments (Approved)	Zinc; Zinc acetate	(M236)PID DELTA NP63 PATHWAY; (M115)PID REG GR PATHWAY	(M5956)HALLMARK KRAS SIGNALING DN	0	0	0	0	0	0	0	0	0	0	0	0	0	0	0	0	0	0	0	0
LGMN	5641	symbol	H. sapiens	5641	H. sapiens	LGMN	legumain	GO:0006624 vacuolar protein processing;GO:0097264 self proteolysis;GO:0040015 negative regulation of multicellular organism growth		Cancer-related genes:Candidate cancer biomarkers; Peptidases:Cysteine-type peptidases; Predicted intracellular proteins; ENZYME proteins:Hydrolases; Enzymes	Vesicles (Approved); Additional: Nucleoplasm			(M5892)HALLMARK CHOLESTEROL HOMEOSTASIS; (M5946)HALLMARK COAGULATION; (M5921)HALLMARK COMPLEMENT	0	0	0	0	0	0	1	0	0	0	0	1	0	0	0	0	0	0	0	1
LINC00938	400027	symbol	H. sapiens	400027	H. sapiens	LINC00938	long intergenic non-protein coding RNA 938								0	0	0	0	0	0	0	0	0	0	0	0	0	0	0	0	0	0	0	0
MAP2K2	5605	symbol	H. sapiens	5605	H. sapiens	MAP2K2	mitogen-activated protein kinase kinase 2	GO:0090170 regulation of Golgi inheritance;GO:0036289 peptidyl-serine autophosphorylation;GO:1903800 positive regulation of production of miRNAs involved in gene silencing by miRNA	STE Ser/Thr protein kinase family	Cancer-related genes:Candidate cancer biomarkers; ENZYME proteins:Transferases; RAS pathway related proteins; Predicted intracellular proteins; FDA approved drug targets:Small molecule drugs; Enzymes; Disease related genes; Kinases:STE Ser/Thr protein kinases	Cytosol (Supported)	Bosutinib; Trametinib; Selumetinib; Binimetinib; Fostamatinib	(M18895)SA TRKA RECEPTOR; (M267)PID ANTHRAX PATHWAY; (M213)PID AR NONGENOMIC PATHWAY		0	0	0	0	0	0	0	0	1	1	1	0	0	0	0	0	0	0	0	0
MAP3K14	9020	symbol	H. sapiens	9020	H. sapiens	MAP3K14	mitogen-activated protein kinase kinase kinase 14	GO:0071260 cellular response to mechanical stimulus;GO:0038061 NIK/NF-kappaB signaling;GO:0043123 positive regulation of I-kappaB kinase/NF-kappaB signaling	STE Ser/Thr protein kinase family	ENZYME proteins:Transferases; Predicted intracellular proteins; Kinases:STE Ser/Thr protein kinases; Enzymes	Cytosol;Vesicles (Supported); Additional: Nucleoli fibrillar center;Nucleoplasm		(M45)PID CD40 PATHWAY; (M63)PID AVB3 OPN PATHWAY; (M197)PID HIV NEF PATHWAY		0	1	0	0	0	0	0	0	0	0	0	0	0	0	0	0	0	0	0	0
MAP3K7	6885	symbol	H. sapiens	6885	H. sapiens	MAP3K7	mitogen-activated protein kinase kinase kinase 7	GO:0007250 activation of NF-kappaB-inducing kinase activity;GO:0002223 stimulatory C-type lectin receptor signaling pathway;GO:1990840 response to lectin	STE Ser/Thr protein kinase family	ENZYME proteins:Transferases; Predicted intracellular proteins; Enzymes; Disease related genes; Kinases:STE Ser/Thr protein kinases; Potential drug targets	Cytosol (Supported); Additional: Nuclear speckles;Plasma membrane		(M190)PID TCR JNK PATHWAY; (M20)PID P38 MKK3 6PATHWAY; (M18030)ST TUMOR NECROSIS FACTOR PATHWAY	(M5896)HALLMARK TGF BETA SIGNALING; (M5923)HALLMARK PI3K AKT MTOR SIGNALING; (M5950)HALLMARK ALLOGRAFT REJECTION	0	0	0	0	0	0	0	1	1	1	0	0	0	0	0	0	0	0	0	0
MCM2	4171	symbol	H. sapiens	4171	H. sapiens	MCM2	minichromosome maintenance complex component 2	GO:1905775 negative regulation of DNA helicase activity;GO:1905463 negative regulation of DNA duplex unwinding;GO:1905774 regulation of DNA helicase activity		Cancer-related genes:Candidate cancer biomarkers; Predicted intracellular proteins; ENZYME proteins:Hydrolases; Enzymes; Disease related genes; Potential drug targets	Nucleoplasm (Enhanced)		(M46)PID ATR PATHWAY	(M5901)HALLMARK G2M CHECKPOINT; (M5924)HALLMARK MTORC1 SIGNALING; (M5925)HALLMARK E2F TARGETS	0	0	0	0	0	0	1	0	0	0	0	0	1	0	0	1	0	0	0	0
MED27	9442	symbol	H. sapiens	9442	H. sapiens	MED27	mediator complex subunit 27	GO:0006367 transcription initiation from RNA polymerase II promoter;GO:0019827 stem cell population maintenance;GO:0098727 maintenance of cell number		Predicted intracellular proteins	Nucleoli;Nucleoplasm (Supported); Additional: Cytosol				0	0	0	0	0	0	0	0	0	0	0	0	0	0	0	0	0	0	0	0
MEF2D	4209	symbol	H. sapiens	4209	H. sapiens	MEF2D	myocyte enhancer factor 2D	GO:0007512 adult heart development;GO:0001958 endochondral ossification;GO:0036075 replacement ossification		Transcription factors:alpha-Helices exposed by beta-structures; Predicted intracellular proteins	Nucleoplasm (Enhanced); Additional: Vesicles		(M32)PID HDAC CLASSIII PATHWAY; (M113)PID NFAT 3PATHWAY	(M5909)HALLMARK MYOGENESIS	0	0	0	0	0	0	0	0	1	0	0	0	0	0	1	1	0	0	1	0
MFSD12	126321	symbol	H. sapiens	126321	H. sapiens	MFSD12	major facilitator superfamily domain containing 12	GO:0042883 cysteine transport;GO:1903712 cysteine transmembrane transport;GO:0043474 pigment metabolic process involved in pigmentation		Predicted intracellular proteins	Mitochondria (Approved); Additional: Nucleoplasm				0	0	0	0	0	0	0	0	0	0	0	0	0	0	0	0	0	0	0	0
MFSD3	113655	symbol	H. sapiens	113655	H. sapiens	MFSD3	major facilitator superfamily domain containing 3	GO:1902600 proton transmembrane transport;GO:0098662 inorganic cation transmembrane transport;GO:0098660 inorganic ion transmembrane transport			Vesicles (Approved)				0	0	0	0	0	0	0	0	0	0	0	0	0	0	0	0	0	0	0	0
MIEN1	84299	symbol	H. sapiens	84299	H. sapiens	MIEN1	migration and invasion enhancer 1	GO:0010269 response to selenium ion;GO:0051491 positive regulation of filopodium assembly;GO:0051489 regulation of filopodium assembly		Predicted intracellular proteins	Plasma membrane (Supported); Additional: Centriolar satellite;Cytosol;Nucleoplasm				0	0	0	0	0	0	0	0	0	0	0	0	0	0	0	0	0	0	0	0
MON1A	84315	symbol	H. sapiens	84315	H. sapiens	MON1A	MON1 homolog A, secretory trafficking associated	GO:0006623 protein targeting to vacuole;GO:0072666 establishment of protein localization to vacuole;GO:0072665 protein localization to vacuole		Predicted intracellular proteins	Cytosol (Approved)				0	0	0	0	0	0	0	0	0	0	1	0	0	0	0	0	0	0	0	0
MOV10	4343	symbol	H. sapiens	4343	H. sapiens	MOV10	Mov10 RISC complex RNA helicase	GO:0010525 regulation of transposition, RNA-mediated;GO:0010526 negative regulation of transposition, RNA-mediated;GO:0032197 transposition, RNA-mediated		Predicted intracellular proteins; ENZYME proteins:Hydrolases; Enzymes	Cytosol (Approved)			(M5911)HALLMARK INTERFERON ALPHA RESPONSE	0	1	0	1	1	1	0	0	1	0	0	0	0	0	0	1	0	0	0	0
MPHOSPH10	10199	symbol	H. sapiens	10199	H. sapiens	MPHOSPH10	M-phase phosphoprotein 10	GO:0006364 rRNA processing;GO:0016072 rRNA metabolic process;GO:0042254 ribosome biogenesis		Predicted intracellular proteins	Nucleoli;Nucleoli rim (Enhanced); Additional: Mitotic chromosome			(M5928)HALLMARK MYC TARGETS V2	0	0	0	0	1	1	0	0	0	0	0	0	0	0	0	0	1	0	0	0
MRM1	79922	symbol	H. sapiens	79922	H. sapiens	MRM1	mitochondrial rRNA methyltransferase 1	GO:0000451 rRNA 2'-O-methylation;GO:0031167 rRNA methylation;GO:0000154 rRNA modification		Predicted intracellular proteins	Mitochondria (Supported)				0	0	0	0	1	0	0	0	0	0	0	0	0	0	0	0	1	0	0	0
MRPL20-AS1	148413	symbol	H. sapiens	148413	H. sapiens	MRPL20-AS1	MRPL20 antisense RNA 1								0	0	0	0	0	0	0	0	0	0	0	0	0	0	0	0	0	0	0	0
MSL3	10943	symbol	H. sapiens	10943	H. sapiens	MSL3	MSL complex subunit 3	GO:0043968 histone H2A acetylation;GO:0043984 histone H4-K16 acetylation;GO:0043967 histone H4 acetylation		Predicted intracellular proteins	Nucleoplasm (Approved)				0	0	0	0	0	0	0	1	0	0	0	0	0	0	0	0	0	0	0	0
MT1L	4500	symbol	H. sapiens	4500	H. sapiens	MT1L	metallothionein 1L, pseudogene								0	0	0	0	0	0	0	0	0	0	0	0	0	0	0	0	0	0	0	0
MYG1	60314	symbol	H. sapiens	60314	H. sapiens	MYG1	MYG1 exonuclease	GO:0035641 locomotory exploration behavior;GO:0035640 exploration behavior;GO:0007626 locomotory behavior		Predicted intracellular proteins	Nucleoplasm (Supported)				0	0	0	0	0	0	0	0	0	0	0	0	0	0	0	0	0	0	0	0
NDUFA13	51079	symbol	H. sapiens	51079	H. sapiens	NDUFA13	NADH:ubiquinone oxidoreductase subunit A13	GO:0045039 protein insertion into mitochondrial inner membrane;GO:0035458 cellular response to interferon-beta;GO:0051204 protein insertion into mitochondrial membrane		Disease related genes	Mitochondria (Supported)	NADH			1	1	1	0	0	0	0	0	0	0	0	1	0	0	0	0	0	0	0	0
NDUFS3	4722	symbol	H. sapiens	4722	H. sapiens	NDUFS3	NADH:ubiquinone oxidoreductase core subunit S3	GO:0021762 substantia nigra development;GO:0006120 mitochondrial electron transport, NADH to ubiquinone;GO:0010257 NADH dehydrogenase complex assembly		Predicted intracellular proteins; Enzymes; ENZYME proteins:Oxidoreductases	Mitochondria (Supported); Additional: Nuclear bodies	NADH		(M5905)HALLMARK ADIPOGENESIS; (M5936)HALLMARK OXIDATIVE PHOSPHORYLATION	1	0	0	0	0	0	0	0	0	0	0	0	0	0	0	0	0	0	0	0
NECAB3	63941	symbol	H. sapiens	63941	H. sapiens	NECAB3	N-terminal EF-hand calcium binding protein 3	GO:0042983 amyloid precursor protein biosynthetic process;GO:0042984 regulation of amyloid precursor protein biosynthetic process;GO:0010559 regulation of glycoprotein biosynthetic process		Predicted intracellular proteins	Golgi apparatus (Supported)				0	0	0	0	0	0	0	0	0	0	0	0	0	0	0	0	0	0	1	0
NEFH	4744	symbol	H. sapiens	4744	H. sapiens	NEFH	neurofilament heavy chain	GO:0048936 peripheral nervous system neuron axonogenesis;GO:0033693 neurofilament bundle assembly;GO:0099185 postsynaptic intermediate filament cytoskeleton organization		Predicted intracellular proteins; Disease related genes				(M5951)HALLMARK SPERMATOGENESIS; (M5902)HALLMARK APOPTOSIS	0	0	0	0	0	0	0	0	0	0	0	0	0	0	0	0	0	0	0	0
NOMO1	23420	symbol	H. sapiens	23420	H. sapiens	NOMO1	NODAL modulator 1	GO:1900108 negative regulation of nodal signaling pathway;GO:1900107 regulation of nodal signaling pathway;GO:0032926 negative regulation of activin receptor signaling pathway		Predicted intracellular proteins	Endoplasmic reticulum (Approved)	Theophylline			0	0	0	0	0	0	0	0	0	0	0	0	0	0	0	0	0	0	0	0
NOP2	4839	symbol	H. sapiens	4839	H. sapiens	NOP2	NOP2 nucleolar protein	GO:0070475 rRNA base methylation;GO:0031167 rRNA methylation;GO:0000027 ribosomal large subunit assembly		Predicted intracellular proteins	Nucleoli (Enhanced)			(M5928)HALLMARK MYC TARGETS V2; (M5947)HALLMARK IL2 STAT5 SIGNALING	0	0	0	0	1	0	0	0	0	0	0	0	0	0	0	0	1	0	0	0
NR0B2	8431	symbol	H. sapiens	8431	H. sapiens	NR0B2	nuclear receptor subfamily 0 group B member 2	GO:0015721 bile acid and bile salt transport;GO:0032922 circadian regulation of gene expression;GO:0031100 animal organ regeneration		Transcription factors:Zinc-coordinating DNA-binding domains; Nuclear receptors; Disease related genes; Predicted intracellular proteins			(M119)PID ERB GENOMIC PATHWAY; (M9378)ST INTERLEUKIN 4 PATHWAY; (M1315)SIG PIP3 SIGNALING IN B LYMPHOCYTES	(M5948)HALLMARK BILE ACID METABOLISM; (M5953)HALLMARK KRAS SIGNALING UP	0	0	1	0	0	0	0	0	0	0	0	0	0	0	0	0	0	0	0	0
NR2C1	7181	symbol	H. sapiens	7181	H. sapiens	NR2C1	nuclear receptor subfamily 2 group C member 1	GO:0048386 positive regulation of retinoic acid receptor signaling pathway;GO:0048385 regulation of retinoic acid receptor signaling pathway;GO:0048384 retinoic acid receptor signaling pathway		Transcription factors:Zinc-coordinating DNA-binding domains; Nuclear receptors; Predicted intracellular proteins	Nucleoplasm (Supported); Additional: Cell Junctions;Cytosol		(M151)PID AR TF PATHWAY; (M101)PID HDAC CLASSI PATHWAY		0	0	1	0	0	0	0	0	0	0	0	0	0	0	0	0	0	0	0	0
NUDC	10726	symbol	H. sapiens	10726	H. sapiens	NUDC	nuclear distribution C, dynein complex regulator	GO:0007080 mitotic metaphase plate congression;GO:0051310 metaphase plate congression;GO:0051303 establishment of chromosome localization		Predicted intracellular proteins	Cytosol (Enhanced)	Phenethyl Isothiocyanate	(M163)PID LIS1 PATHWAY; (M129)PID PLK1 PATHWAY		0	0	0	0	0	0	1	0	0	0	0	0	0	0	0	1	0	0	0	0
OTUB1	55611	symbol	H. sapiens	55611	H. sapiens	OTUB1	OTU deubiquitinase, ubiquitin aldehyde binding 1	GO:0033183 negative regulation of histone ubiquitination;GO:1901314 regulation of histone H2A K63-linked ubiquitination;GO:1901315 negative regulation of histone H2A K63-linked ubiquitination		Predicted intracellular proteins; Peptidases:Cysteine-type peptidases; ENZYME proteins:Hydrolases; Enzymes	Cytosol;Nucleoplasm (Approved)				0	0	0	0	0	0	0	1	0	0	0	0	0	0	0	0	0	0	0	0
PAF1	54623	symbol	H. sapiens	54623	H. sapiens	PAF1	PAF1 homolog, Paf1/RNA polymerase II complex component	GO:0031442 positive regulation of mRNA 3'-end processing;GO:0033523 histone H2B ubiquitination;GO:0001711 endodermal cell fate commitment		Predicted intracellular proteins	Nucleoplasm (Supported)				0	0	1	0	0	1	1	1	0	0	0	0	1	0	0	0	0	0	0	0
PDE6B	5158	symbol	H. sapiens	5158	H. sapiens	PDE6B	phosphodiesterase 6B	GO:1990009 retinal cell apoptotic process;GO:0007603 phototransduction, visible light;GO:0043153 entrainment of circadian clock by photoperiod		Predicted intracellular proteins; FDA approved drug targets:Small molecule drugs; ENZYME proteins:Hydrolases; Enzymes; Disease related genes	Cytosol (Approved)		(M16518)ST WNT CA2 CYCLIC GMP PATHWAY; (M204)PID RHODOPSIN PATHWAY	(M5956)HALLMARK KRAS SIGNALING DN	0	0	0	0	0	0	0	0	1	0	0	0	0	0	0	0	0	0	0	0
PDXP	57026	symbol	H. sapiens	57026	H. sapiens	PDXP	pyridoxal phosphatase	GO:0032361 pyridoxal phosphate catabolic process;GO:0042820 vitamin B6 catabolic process;GO:0031247 actin rod assembly		Predicted intracellular proteins; ENZYME proteins:Hydrolases; Enzymes		Pyridoxal phosphate			0	0	0	0	0	1	1	0	0	0	0	0	0	0	0	0	0	0	0	0
PHF19	26147	symbol	H. sapiens	26147	H. sapiens	PHF19	PHD finger protein 19	GO:0061087 positive regulation of histone H3-K27 methylation;GO:0061085 regulation of histone H3-K27 methylation;GO:0070734 histone H3-K27 methylation		Predicted intracellular proteins					0	0	0	0	0	0	1	1	0	0	0	0	0	0	0	0	0	0	0	0
PHKG2	5261	symbol	H. sapiens	5261	H. sapiens	PHKG2	phosphorylase kinase catalytic subunit gamma 2	GO:0045819 positive regulation of glycogen catabolic process;GO:0005981 regulation of glycogen catabolic process;GO:0043471 regulation of cellular carbohydrate catabolic process	CAMK Ser/Thr protein kinase family	ENZYME proteins:Transferases; Predicted intracellular proteins; Enzymes; Disease related genes; Kinases:CAMK Ser/Thr protein kinases; Potential drug targets	Cytosol (Supported)			(M5951)HALLMARK SPERMATOGENESIS	1	0	0	0	0	0	0	0	0	0	0	0	0	1	0	0	0	0	1	0
PI4K2A	55361	symbol	H. sapiens	55361	H. sapiens	PI4K2A	phosphatidylinositol 4-kinase type 2 alpha	GO:0002560 basophil mediated immunity;GO:0002561 basophil degranulation;GO:0002276 basophil activation involved in immune response		ENZYME proteins:Transferases; Predicted intracellular proteins; Enzymes	Plasma membrane (Approved)		(M90)PID WNT CANONICAL PATHWAY		0	0	0	0	0	0	0	0	0	0	1	0	0	0	0	0	0	1	0	0
PIN1	5300	symbol	H. sapiens	5300	H. sapiens	PIN1	peptidylprolyl cis/trans isomerase, NIMA-interacting 1	GO:0061051 positive regulation of cell growth involved in cardiac muscle cell development;GO:0061050 regulation of cell growth involved in cardiac muscle cell development;GO:1902430 negative regulation of amyloid-beta formation		Cancer-related genes:Candidate cancer biomarkers; Predicted intracellular proteins; ENZYME proteins:Isomerase; Enzymes	Nucleoplasm (Enhanced); Additional: Cytosol	Beta-(2-Naphthyl)-Alanine; 3,6,9,12,15,18-HEXAOXAICOSANE	(M139)PID MYC PATHWAY; (M17761)ST WNT BETA CATENIN PATHWAY; (M261)PID P53 REGULATION PATHWAY	(M5923)HALLMARK PI3K AKT MTOR SIGNALING	1	0	0	1	0	0	1	0	0	0	0	0	0	0	0	0	0	0	0	1
PITPNM1	9600	symbol	H. sapiens	9600	H. sapiens	PITPNM1	phosphatidylinositol transfer protein membrane associated 1	GO:0120009 intermembrane lipid transfer;GO:0007602 phototransduction;GO:0009583 detection of light stimulus		Predicted intracellular proteins	Cytosol (Supported); Additional: Vesicles				0	0	0	0	0	0	0	0	0	0	0	0	0	0	0	0	0	0	0	0
PLD4	122618	symbol	H. sapiens	122618	H. sapiens	PLD4	phospholipase D family member 4	GO:0002534 cytokine production involved in inflammatory response;GO:1900015 regulation of cytokine production involved in inflammatory response;GO:0002532 production of molecular mediator involved in inflammatory response		Predicted intracellular proteins; ENZYME proteins:Hydrolases; Enzymes					0	0	0	0	0	0	0	0	0	0	0	0	0	0	0	0	0	0	0	0
PLEKHM2	23207	symbol	H. sapiens	23207	H. sapiens	PLEKHM2	pleckstrin homology and RUN domain containing M2	GO:1903527 positive regulation of membrane tubulation;GO:1903525 regulation of membrane tubulation;GO:1903729 regulation of plasma membrane organization		Predicted intracellular proteins					0	0	0	0	0	0	0	0	0	0	1	0	0	0	0	0	0	0	0	0
POLA2	23649	symbol	H. sapiens	23649	H. sapiens	POLA2	DNA polymerase alpha 2, accessory subunit	GO:0006269 DNA replication, synthesis of RNA primer;GO:0006270 DNA replication initiation;GO:0006261 DNA-dependent DNA replication		Predicted intracellular proteins	Nucleoplasm (Supported); Additional: Cytosol	Dacarbazine		(M5898)HALLMARK DNA REPAIR; (M5901)HALLMARK G2M CHECKPOINT; (M5925)HALLMARK E2F TARGETS	0	0	0	0	0	0	0	0	0	0	0	0	1	0	0	1	0	0	0	0
POLR2D	5433	symbol	H. sapiens	5433	H. sapiens	POLR2D	RNA polymerase II subunit D	GO:0031990 mRNA export from nucleus in response to heat stress;GO:0034402 recruitment of 3'-end processing factors to RNA polymerase II holoenzyme complex;GO:0045948 positive regulation of translational initiation		Predicted intracellular proteins; RNA polymerase related proteins	Nuclear speckles;Nucleoplasm (Supported)			(M5898)HALLMARK DNA REPAIR	1	0	0	1	1	1	0	0	0	0	0	0	0	0	0	1	1	0	0	0
PPM1G	5496	symbol	H. sapiens	5496	H. sapiens	PPM1G	protein phosphatase, Mg2+/Mn2+ dependent 1G	GO:0035970 peptidyl-threonine dephosphorylation;GO:0006470 protein dephosphorylation;GO:0016311 dephosphorylation		Predicted intracellular proteins; ENZYME proteins:Hydrolases; Enzymes	Nucleoplasm (Enhanced)			(M5926)HALLMARK MYC TARGETS V1	0	0	0	0	1	0	0	0	0	0	0	0	0	0	0	0	0	0	0	0
PRDX5	25824	symbol	H. sapiens	25824	H. sapiens	PRDX5	peroxiredoxin 5	GO:0016480 negative regulation of transcription by RNA polymerase III;GO:0006359 regulation of transcription by RNA polymerase III;GO:0042744 hydrogen peroxide catabolic process		Predicted intracellular proteins; Enzymes; ENZYME proteins:Oxidoreductases; FDA approved drug targets:Small molecule drugs	Mitochondria (Supported)	Auranofin; Diminazene		(M5949)HALLMARK PEROXISOME; (M5948)HALLMARK BILE ACID METABOLISM; (M5891)HALLMARK HYPOXIA	1	0	0	1	0	0	0	0	0	0	0	1	0	0	0	1	0	0	0	0
PRKAB1	5564	symbol	H. sapiens	5564	H. sapiens	PRKAB1	protein kinase AMP-activated non-catalytic subunit beta 1	GO:0035878 nail development;GO:0120162 positive regulation of cold-induced thermogenesis;GO:0106106 cold-induced thermogenesis		Predicted intracellular proteins; FDA approved drug targets:Small molecule drugs	Cytosol (Approved); Additional: Nucleoplasm	Adenosine phosphate; Metformin	(M87)PID LKB1 PATHWAY; (M237)PID VEGFR1 2 PATHWAY; (M145)PID P53 DOWNSTREAM PATHWAY	(M5939)HALLMARK P53 PATHWAY	1	0	0	1	0	0	0	0	1	0	1	0	0	0	1	0	0	0	0	0
PROC	5624	symbol	H. sapiens	5624	H. sapiens	PROC	protein C, inactivator of coagulation factors Va and VIIIa	GO:1901552 positive regulation of endothelial cell development;GO:1903142 positive regulation of establishment of endothelial barrier;GO:1901550 regulation of endothelial cell development		Cancer-related genes:Candidate cancer biomarkers; Candidate cardiovascular disease genes; FDA approved drug targets:Biotech drugs; Predicted intracellular proteins; Predicted secreted proteins; FDA approved drug targets:Small molecule drugs; ENZYME proteins:Hydrolases; Enzymes; Disease related genes; Peptidases:Serine-type peptidases		Menadione; Sodium tetradecyl sulfate; Cupric Chloride; Kappadione; Protein S human	(M169)PID INTEGRIN2 PATHWAY	(M5946)HALLMARK COAGULATION	0	0	0	0	0	0	0	0	0	0	0	0	0	0	0	0	0	0	0	0
PSENEN	55851	symbol	H. sapiens	55851	H. sapiens	PSENEN	presenilin enhancer, gamma-secretase subunit	GO:0007220 Notch receptor processing;GO:0006509 membrane protein ectodomain proteolysis;GO:0034205 amyloid-beta formation		Disease related genes		E-2012	(M251)PID SYNDECAN 3 PATHWAY; (M70)PID PS1 PATHWAY; (M17)PID NOTCH PATHWAY	(M5903)HALLMARK NOTCH SIGNALING	1	0	0	0	0	0	0	0	0	0	0	1	0	0	0	0	0	0	0	0
R3HCC1	203069	symbol	H. sapiens	203069	H. sapiens	R3HCC1	R3H domain and coiled-coil containing 1			Predicted intracellular proteins	Cytosol (Approved); Additional: Nucleoplasm				0	0	0	0	0	0	0	0	0	0	0	0	0	0	0	0	0	0	0	0
RASA2	5922	symbol	H. sapiens	5922	H. sapiens	RASA2	RAS p21 protein activator 2	GO:0046580 negative regulation of Ras protein signal transduction;GO:0051058 negative regulation of small GTPase mediated signal transduction;GO:0046578 regulation of Ras protein signal transduction		Predicted intracellular proteins; RAS pathway related proteins	Vesicles (Approved)		(M269)PID RAS PATHWAY	(M5942)HALLMARK UV RESPONSE DN; (M5893)HALLMARK MITOTIC SPINDLE	1	0	0	0	0	0	0	0	0	0	0	0	0	0	0	0	0	0	0	0
RB1CC1	9821	symbol	H. sapiens	9821	H. sapiens	RB1CC1	RB1 inducible coiled-coil 1	GO:0061723 glycophagy;GO:0030242 autophagy of peroxisome;GO:0016237 lysosomal microautophagy		Predicted intracellular proteins	Cytosol (Supported); Additional: Nuclear membrane		(M121)PID MTOR 4PATHWAY		1	0	0	0	0	0	0	0	0	1	0	0	0	1	0	0	0	0	1	0
RBM10	8241	symbol	H. sapiens	8241	H. sapiens	RBM10	RNA binding motif protein 10	GO:0034393 positive regulation of smooth muscle cell apoptotic process;GO:0048025 negative regulation of mRNA splicing, via spliceosome;GO:0070935 3'-UTR-mediated mRNA stabilization		Cancer-related genes:Mutated cancer genes; Predicted intracellular proteins; Disease related genes	Nuclear speckles (Enhanced)				0	0	0	0	0	1	0	0	0	0	0	0	0	0	0	0	0	0	0	0
RBM42	79171	symbol	H. sapiens	79171	H. sapiens	RBM42	RNA binding motif protein 42	GO:0048025 negative regulation of mRNA splicing, via spliceosome;GO:0033119 negative regulation of RNA splicing;GO:0050686 negative regulation of mRNA processing		Predicted intracellular proteins	Nucleoplasm (Approved); Additional: Cytosol				0	0	0	0	0	1	0	0	0	0	0	0	0	0	0	0	0	0	0	0
RBMXL1	494115	symbol	H. sapiens	494115	H. sapiens	RBMXL1	RBMX like 1	GO:0048026 positive regulation of mRNA splicing, via spliceosome;GO:0050685 positive regulation of mRNA processing;GO:0033120 positive regulation of RNA splicing		Predicted intracellular proteins	Nucleoplasm (Approved)				0	0	0	0	0	1	0	0	0	0	0	0	0	0	0	0	1	0	0	0
RHOC	389	symbol	H. sapiens	389	H. sapiens	RHOC	ras homolog family member C	GO:1902766 skeletal muscle satellite cell migration;GO:0044319 wound healing, spreading of cells;GO:0090505 epiboly involved in wound healing		Cancer-related genes:Candidate cancer biomarkers; Predicted intracellular proteins			(M11)PID PRL SIGNALING EVENTS PATHWAY; (M153)PID P75 NTR PATHWAY; (M124)PID CXCR4 PATHWAY		0	0	0	0	0	0	1	0	0	0	0	0	0	0	0	0	0	0	0	0
RIC8A	60626	symbol	H. sapiens	60626	H. sapiens	RIC8A	RIC8 guanine nucleotide exchange factor A	GO:0070586 cell-cell adhesion involved in gastrulation;GO:0042074 cell migration involved in gastrulation;GO:0071711 basement membrane organization		Predicted intracellular proteins	Cytosol (Approved); Additional: Plasma membrane				0	0	0	0	0	0	0	0	0	0	0	0	0	0	0	0	0	0	0	0
RNH1	6050	symbol	H. sapiens	6050	H. sapiens	RNH1	ribonuclease/angiogenin inhibitor 1	GO:0006402 mRNA catabolic process;GO:0006401 RNA catabolic process;GO:0045765 regulation of angiogenesis		Predicted intracellular proteins	Cytosol;Nucleoplasm (Enhanced)			(M5947)HALLMARK IL2 STAT5 SIGNALING	0	0	0	0	0	1	0	0	0	0	0	0	0	0	0	0	0	0	0	0
RNPS1	10921	symbol	H. sapiens	10921	H. sapiens	RNPS1	RNA binding protein with serine rich domain 1	GO:0048025 negative regulation of mRNA splicing, via spliceosome;GO:0033119 negative regulation of RNA splicing;GO:0050686 negative regulation of mRNA processing		Predicted intracellular proteins; Transporters:Primary Active Transporters	Nucleoplasm (Supported)			(M5926)HALLMARK MYC TARGETS V1	0	0	0	0	1	1	0	0	0	0	0	0	0	0	0	0	0	0	0	0
RSBN1L	222194	symbol	H. sapiens	222194	H. sapiens	RSBN1L	round spermatid basic protein 1 like			Cancer-related genes:Mutated cancer genes; Predicted intracellular proteins	Nuclear speckles (Supported); Additional: Plasma membrane				0	0	0	0	0	0	0	0	0	0	0	0	0	0	0	0	0	0	0	0
RXRB	6257	symbol	H. sapiens	6257	H. sapiens	RXRB	retinoid X receptor beta	GO:0048384 retinoic acid receptor signaling pathway;GO:0032526 response to retinoic acid;GO:0043401 steroid hormone mediated signaling pathway		Cancer-related genes:Candidate cancer biomarkers; Transcription factors:Zinc-coordinating DNA-binding domains; Predicted intracellular proteins; FDA approved drug targets:Small molecule drugs; Nuclear receptors	Nucleoplasm (Supported)	Adapalene; Bexarotene; Rosiglitazone; Acitretin; Alitretinoin; Tretinoin; Tazarotene; Etretinate; Bezafibrate; LG-100268; Phthalic Acid; Doconexent; TO-901317; N-(TERT-BUTYL)-3,5-DIMETHYL-N'-[(5-METHYL-2,3-DIHYDRO-1,4-BENZODIOXIN-6-YL)CARBONYL]BENZOHYDRAZIDE; (2E,4E)-11-METHOXY-3,7,11-TRIMETHYLDODECA-2,4-DIENOIC ACID	(M162)PID RXR VDR PATHWAY; (M207)PID RETINOIC ACID PATHWAY; (M239)PID A6B1 A6B4 INTEGRIN PATHWAY	(M5941)HALLMARK UV RESPONSE UP	0	0	1	0	0	0	0	0	0	0	0	0	0	0	0	0	0	0	0	0
SAC3D1	29901	symbol	H. sapiens	29901	H. sapiens	SAC3D1	SAC3 domain containing 1	GO:0051298 centrosome duplication;GO:0007098 centrosome cycle;GO:0051225 spindle assembly		Predicted intracellular proteins	Cytosol (Approved)			(M5898)HALLMARK DNA REPAIR; (M5893)HALLMARK MITOTIC SPINDLE	0	0	0	0	0	0	1	0	0	0	0	0	0	0	0	0	0	0	0	0
SARS1	6301	symbol	H. sapiens	6301	H. sapiens	SARS1	seryl-tRNA synthetase 1	GO:0006434 seryl-tRNA aminoacylation;GO:0097056 selenocysteinyl-tRNA(Sec) biosynthetic process;GO:1904046 negative regulation of vascular endothelial growth factor production		ENZYME proteins:Ligase; Predicted intracellular proteins; Enzymes; Disease related genes; Potential drug targets	Cytosol (Enhanced)	Serine			0	0	0	0	0	0	0	0	0	0	0	0	0	0	0	0	1	0	0	0
SF3B2	10992	symbol	H. sapiens	10992	H. sapiens	SF3B2	splicing factor 3b subunit 2	GO:0000377 RNA splicing, via transesterification reactions with bulged adenosine as nucleophile;GO:0000398 mRNA splicing, via spliceosome;GO:0000375 RNA splicing, via transesterification reactions		Predicted intracellular proteins	Nuclear speckles (Enhanced)				0	0	0	0	1	1	0	0	0	0	0	0	0	0	0	0	0	0	0	0
SFXN4	119559	symbol	H. sapiens	119559	H. sapiens	SFXN4	sideroflexin 4	GO:1990542 mitochondrial transmembrane transport;GO:0006865 amino acid transport;GO:0006839 mitochondrial transport		Predicted intracellular proteins; Transporters:Electrochemical Potential-driven transporters; Potential drug targets; Disease related genes					0	0	0	0	0	0	0	0	0	0	0	0	0	0	0	0	0	0	0	0
SIRT2	22933	symbol	H. sapiens	22933	H. sapiens	SIRT2	sirtuin 2	GO:0061433 cellular response to caloric restriction;GO:0070446 negative regulation of oligodendrocyte progenitor proliferation;GO:2000777 positive regulation of proteasomal ubiquitin-dependent protein catabolic process involved in cellular response to hypoxia		Cancer-related genes:Candidate cancer biomarkers; Predicted intracellular proteins	Cytosol;Nucleoli (Supported); Additional: Nucleoplasm	Cambinol	(M32)PID HDAC CLASSIII PATHWAY; (M101)PID HDAC CLASSI PATHWAY	(M5946)HALLMARK COAGULATION; (M5909)HALLMARK MYOGENESIS	1	0	0	0	0	0	1	1	0	1	1	1	1	0	0	1	0	0	0	0
SKIV2L	6499	symbol	H. sapiens	6499	H. sapiens	SKIV2L	Ski2 like RNA helicase	GO:0070478 nuclear-transcribed mRNA catabolic process, 3'-5' exonucleolytic nonsense-mediated decay;GO:0034427 nuclear-transcribed mRNA catabolic process, exonucleolytic, 3'-5';GO:0000291 nuclear-transcribed mRNA catabolic process, exonucleolytic		Predicted intracellular proteins; Disease related genes	Nuclear bodies;Nucleoplasm (Approved); Additional: Cytosol;Mitotic spindle				0	0	0	0	1	1	0	0	0	0	0	0	0	0	0	0	0	0	0	0
SLC35A4	113829	symbol	H. sapiens	113829	H. sapiens	SLC35A4	solute carrier family 35 member A4	GO:0090481 pyrimidine nucleotide-sugar transmembrane transport;GO:0015780 nucleotide-sugar transmembrane transport;GO:1901264 carbohydrate derivative transport		Transporters:Electrochemical Potential-driven transporters	Nucleoplasm (Approved); Additional: Cytosol				0	0	0	0	0	0	0	0	0	0	0	0	0	0	0	0	0	0	0	0
SLC38A2	54407	symbol	H. sapiens	54407	H. sapiens	SLC38A2	solute carrier family 38 member 2	GO:0031460 glycine betaine transport;GO:1903840 response to arsenite(3-);GO:1903841 cellular response to arsenite(3-)			Vesicles (Uncertain)			(M5908)HALLMARK ANDROGEN RESPONSE	0	0	0	0	0	1	0	0	0	0	0	0	0	0	0	0	0	0	0	0
SMARCA2	6595	symbol	H. sapiens	6595	H. sapiens	SMARCA2	SWI/SNF related, matrix associated, actin dependent regulator of chromatin, subfamily a, member 2	GO:0043044 ATP-dependent chromatin remodeling;GO:0006338 chromatin remodeling;GO:0007286 spermatid development		Predicted intracellular proteins; Disease related genes	Nucleoplasm;Vesicles (Approved); Additional: Intermediate filaments		(M151)PID AR TF PATHWAY; (M40)PID E2F PATHWAY; (M195)PID CMYB PATHWAY		0	0	1	0	0	0	0	0	0	0	0	0	0	0	0	0	0	0	0	0
SMG9	56006	symbol	H. sapiens	56006	H. sapiens	SMG9	SMG9 nonsense mediated mRNA decay factor	GO:0000184 nuclear-transcribed mRNA catabolic process, nonsense-mediated decay;GO:0000956 nuclear-transcribed mRNA catabolic process;GO:0006402 mRNA catabolic process		Predicted intracellular proteins; Disease related genes	Cytosol;Mitochondria (Approved)				0	0	0	0	1	1	0	0	0	0	0	0	0	0	0	0	0	0	0	0
SMPD3	55512	symbol	H. sapiens	55512	H. sapiens	SMPD3	sphingomyelin phosphodiesterase 3	GO:0015774 polysaccharide transport;GO:0033037 polysaccharide localization;GO:1900126 negative regulation of hyaluronan biosynthetic process		Predicted intracellular proteins; ENZYME proteins:Hydrolases; Enzymes	Endoplasmic reticulum (Supported)	Phosphatidyl serine	(M144)PID CERAMIDE PATHWAY		0	0	0	0	0	0	1	0	0	0	0	0	0	1	0	0	0	0	1	0
SNAI3	333929	symbol	H. sapiens	333929	H. sapiens	SNAI3	snail family transcriptional repressor 3	GO:0000122 negative regulation of transcription by RNA polymerase II;GO:0045892 negative regulation of transcription, DNA-templated;GO:1903507 negative regulation of nucleic acid-templated transcription		Transcription factors:Zinc-coordinating DNA-binding domains; Predicted intracellular proteins	Nucleoplasm (Approved)				0	0	0	0	0	0	0	0	0	0	0	0	0	0	0	0	0	0	0	0
SNRPA	6626	symbol	H. sapiens	6626	H. sapiens	SNRPA	small nuclear ribonucleoprotein polypeptide A	GO:0000377 RNA splicing, via transesterification reactions with bulged adenosine as nucleophile;GO:0000398 mRNA splicing, via spliceosome;GO:0000375 RNA splicing, via transesterification reactions		Predicted intracellular proteins	Nucleoplasm (Supported)	Malonic acid		(M5926)HALLMARK MYC TARGETS V1	0	0	0	0	1	1	0	0	0	0	0	0	0	0	0	0	0	0	0	0
SPHK2	56848	symbol	H. sapiens	56848	H. sapiens	SPHK2	sphingosine kinase 2	GO:0006669 sphinganine-1-phosphate biosynthetic process;GO:0043977 histone H2A-K5 acetylation;GO:0043980 histone H2B-K12 acetylation		ENZYME proteins:Transferases; Predicted intracellular proteins; Enzymes	Nucleoplasm (Supported)		(M155)PID S1P META PATHWAY; (M144)PID CERAMIDE PATHWAY; (M54)PID IL12 2PATHWAY	(M5956)HALLMARK KRAS SIGNALING DN	1	0	1	0	0	0	1	1	1	0	0	0	0	0	0	0	0	0	1	0
ST3GAL4	6484	symbol	H. sapiens	6484	H. sapiens	ST3GAL4	ST3 beta-galactoside alpha-2,3-sialyltransferase 4	GO:1990743 protein sialylation;GO:1903238 positive regulation of leukocyte tethering or rolling;GO:0030259 lipid glycosylation		ENZYME proteins:Transferases; Predicted intracellular proteins; Enzymes				(M5947)HALLMARK IL2 STAT5 SIGNALING	0	1	0	0	0	0	0	0	0	0	1	0	0	1	0	0	0	0	1	0
STARD10	10809	symbol	H. sapiens	10809	H. sapiens	STARD10	StAR related lipid transfer domain containing 10	GO:0006869 lipid transport;GO:0010876 lipid localization;GO:0071702 organic substance transport		Predicted intracellular proteins	Cytosol (Supported)				0	0	0	0	0	0	0	0	0	0	0	0	0	0	0	0	0	0	0	0
STIM1	6786	symbol	H. sapiens	6786	H. sapiens	STIM1	stromal interaction molecule 1	GO:0032237 activation of store-operated calcium channel activity;GO:1901341 positive regulation of store-operated calcium channel activity;GO:1901339 regulation of store-operated calcium channel activity		Transporters:Transporter channels and pores; Predicted intracellular proteins; Potential drug targets; Disease related genes	Endoplasmic reticulum (Enhanced)		(M88)PID CD8 TCR PATHWAY; (M34)PID TCR PATHWAY		0	0	0	0	0	0	0	0	0	0	0	0	0	0	0	0	0	0	0	0
STK38	11329	symbol	H. sapiens	11329	H. sapiens	STK38	serine/threonine kinase 38	GO:0043407 negative regulation of MAP kinase activity;GO:0071901 negative regulation of protein serine/threonine kinase activity;GO:0043409 negative regulation of MAPK cascade	AGC Ser/Thr protein kinase family	ENZYME proteins:Transferases; Predicted intracellular proteins; Kinases:AGC Ser/Thr protein kinases; Enzymes	Cytosol (Approved)	Fostamatinib			1	0	0	0	0	0	0	0	0	0	0	0	0	0	0	0	0	0	0	0
STUB1	10273	symbol	H. sapiens	10273	H. sapiens	STUB1	STIP1 homology and U-box containing protein 1	GO:0090034 regulation of chaperone-mediated protein complex assembly;GO:0090035 positive regulation of chaperone-mediated protein complex assembly;GO:0030579 ubiquitin-dependent SMAD protein catabolic process		ENZYME proteins:Transferases; Predicted intracellular proteins; Enzymes; Disease related genes; Potential drug targets	Cytosol;Nucleoplasm (Supported)		(M275)PID ALPHA SYNUCLEIN PATHWAY		0	0	0	0	0	0	0	0	0	1	0	1	0	0	0	0	0	0	0	0
STX18	53407	symbol	H. sapiens	53407	H. sapiens	STX18	syntaxin 18	GO:1902953 positive regulation of ER to Golgi vesicle-mediated transport;GO:0090158 endoplasmic reticulum membrane organization;GO:0060628 regulation of ER to Golgi vesicle-mediated transport		Predicted intracellular proteins	Plasma membrane (Approved)				0	0	0	0	0	0	1	0	0	0	1	0	0	0	0	0	0	1	0	0
STX5	6811	symbol	H. sapiens	6811	H. sapiens	STX5	syntaxin 5	GO:0090166 Golgi disassembly;GO:0048280 vesicle fusion with Golgi apparatus;GO:0034498 early endosome to Golgi transport		Predicted intracellular proteins	Golgi apparatus (Supported); Additional: Nucleoplasm			(M5892)HALLMARK CHOLESTEROL HOMEOSTASIS	0	0	0	0	0	0	0	0	0	0	1	0	0	0	0	0	0	1	0	0
SUPV3L1	6832	symbol	H. sapiens	6832	H. sapiens	SUPV3L1	Suv3 like RNA helicase	GO:0035945 mitochondrial ncRNA surveillance;GO:0071026 cytoplasmic RNA surveillance;GO:2000827 mitochondrial RNA surveillance		Predicted intracellular proteins; ENZYME proteins:Hydrolases; Enzymes	Mitochondria (Supported)			(M5928)HALLMARK MYC TARGETS V2; (M5936)HALLMARK OXIDATIVE PHOSPHORYLATION	0	0	0	0	0	1	0	0	0	0	0	0	1	0	0	0	0	0	0	0
TARBP2	6895	symbol	H. sapiens	6895	H. sapiens	TARBP2	TARBP2 subunit of RISC loading complex	GO:0050689 negative regulation of defense response to virus by host;GO:0090065 regulation of production of siRNA involved in RNA interference;GO:0030423 targeting of mRNA for destruction involved in RNA interference		Predicted intracellular proteins	Nucleoplasm (Supported); Additional: Nuclear bodies			(M5898)HALLMARK DNA REPAIR	0	1	0	0	0	0	0	0	0	0	0	0	0	0	0	0	1	0	0	0
TAX1BP1	8887	symbol	H. sapiens	8887	H. sapiens	TAX1BP1	Tax1 binding protein 1	GO:0032088 negative regulation of NF-kappaB transcription factor activity;GO:0043433 negative regulation of DNA-binding transcription factor activity;GO:0051090 regulation of DNA-binding transcription factor activity		Predicted intracellular proteins	Cytosol (Approved); Additional: Nucleoplasm				0	0	0	0	0	0	0	0	0	0	0	0	0	0	0	0	0	0	0	0
TBC1D20	128637	symbol	H. sapiens	128637	H. sapiens	TBC1D20	TBC1 domain family member 20	GO:0046726 positive regulation by virus of viral protein levels in host cell;GO:1902953 positive regulation of ER to Golgi vesicle-mediated transport;GO:0070309 lens fiber cell morphogenesis		Disease related genes					0	1	0	0	0	0	0	0	0	0	1	0	0	0	0	0	0	1	0	0
TIMM22	29928	symbol	H. sapiens	29928	H. sapiens	TIMM22	translocase of inner mitochondrial membrane 22	GO:0045039 protein insertion into mitochondrial inner membrane;GO:0051204 protein insertion into mitochondrial membrane;GO:0090151 establishment of protein localization to mitochondrial membrane							0	0	0	0	0	0	0	0	0	0	0	0	0	0	0	0	0	0	0	0
TIPIN	54962	symbol	H. sapiens	54962	H. sapiens	TIPIN	TIMELESS interacting protein	GO:0043111 replication fork arrest;GO:0048478 replication fork protection;GO:0033262 regulation of nuclear cell cycle DNA replication		Predicted intracellular proteins			(M46)PID ATR PATHWAY	(M5925)HALLMARK E2F TARGETS	0	0	0	0	0	0	1	0	0	0	0	0	1	0	0	0	0	0	0	0
TMEM62	80021	symbol	H. sapiens	80021	H. sapiens	TMEM62	transmembrane protein 62			Predicted intracellular proteins	Cytoplasmic bodies;Nuclear bodies;Nucleoli fibrillar center;Nucleoplasm (Approved)				0	0	0	0	0	0	0	0	0	0	0	0	0	0	0	0	0	0	0	0
TMEM94	9772	symbol	H. sapiens	9772	H. sapiens	TMEM94	transmembrane protein 94			Predicted intracellular proteins	Nucleoplasm (Supported); Additional: Nuclear bodies				0	0	0	0	0	0	0	0	0	0	0	0	0	0	0	0	0	0	0	0
TNIP2	79155	symbol	H. sapiens	79155	H. sapiens	TNIP2	TNFAIP3 interacting protein 2	GO:0023035 CD40 signaling pathway;GO:0034138 toll-like receptor 3 signaling pathway;GO:0034162 toll-like receptor 9 signaling pathway		Predicted intracellular proteins	Nucleoplasm (Enhanced); Additional: Cytosol			(M5890)HALLMARK TNFA SIGNALING VIA NFKB	0	0	1	0	0	0	0	0	0	0	0	0	0	0	0	0	0	0	0	0
TPD52L2	7165	symbol	H. sapiens	7165	H. sapiens	TPD52L2	TPD52 like 2	GO:0005975 carbohydrate metabolic process;GO:0044238 primary metabolic process;GO:0071704 organic substance metabolic process		Predicted intracellular proteins	Vesicles (Approved); Additional: Cytosol	Phenethyl Isothiocyanate			0	0	0	0	0	0	0	0	0	0	0	0	0	1	0	0	0	0	0	0
TRAP1	10131	symbol	H. sapiens	10131	H. sapiens	TRAP1	TNF receptor associated protein 1	GO:0009386 translational attenuation;GO:1903750 regulation of intrinsic apoptotic signaling pathway in response to hydrogen peroxide;GO:1903751 negative regulation of intrinsic apoptotic signaling pathway in response to hydrogen peroxide		Predicted intracellular proteins	Mitochondria (Enhanced)				1	0	0	0	0	0	0	0	0	0	0	0	0	0	0	0	0	0	0	0
TRIM11	81559	symbol	H. sapiens	81559	H. sapiens	TRIM11	tripartite motif containing 11	GO:0046598 positive regulation of viral entry into host cell;GO:0075294 positive regulation by symbiont of entry into host;GO:1902187 negative regulation of viral release from host cell		ENZYME proteins:Transferases; Predicted intracellular proteins; Enzymes	Cytosol;Nucleoplasm (Enhanced)				0	1	0	0	0	0	0	0	0	0	0	0	0	0	0	0	0	0	0	0
TTC4	7268	symbol	H. sapiens	7268	H. sapiens	TTC4	tetratricopeptide repeat domain 4	GO:0051607 defense response to virus;GO:0140546 defense response to symbiont;GO:0009615 response to virus		Predicted intracellular proteins	Intermediate filaments (Enhanced); Additional: Cytoplasmic bodies				0	1	0	0	0	0	0	0	0	0	0	0	0	0	0	0	0	0	0	0
TWNK	56652	symbol	H. sapiens	56652	H. sapiens	TWNK	twinkle mtDNA helicase	GO:0034214 protein hexamerization;GO:0006264 mitochondrial DNA replication;GO:0006268 DNA unwinding involved in DNA replication		Predicted intracellular proteins; ENZYME proteins:Hydrolases; Enzymes; Disease related genes; Potential drug targets					0	0	0	0	0	0	0	0	0	0	0	0	1	0	1	0	0	0	0	0
TXNRD2	10587	symbol	H. sapiens	10587	H. sapiens	TXNRD2	thioredoxin reductase 2	GO:0000305 response to oxygen radical;GO:0045454 cell redox homeostasis;GO:0098869 cellular oxidant detoxification		Predicted intracellular proteins; Enzymes; ENZYME proteins:Oxidoreductases	Cytosol;Mitochondria;Vesicles (Approved)	Motexafin gadolinium		(M5938)HALLMARK REACTIVE OXYGEN SPECIES PATHWAY	0	0	0	0	0	0	0	0	0	0	0	0	0	0	0	1	0	0	0	0
UBR7	55148	symbol	H. sapiens	55148	H. sapiens	UBR7	ubiquitin protein ligase E3 component n-recognin 7	GO:0016567 protein ubiquitination;GO:0032446 protein modification by small protein conjugation;GO:0070647 protein modification by small protein conjugation or removal		ENZYME proteins:Transferases; Predicted intracellular proteins; Enzymes	Nucleoplasm (Approved)			(M5925)HALLMARK E2F TARGETS	0	0	0	0	0	0	0	0	0	0	0	0	0	0	0	0	0	0	0	0
UBXN6	80700	symbol	H. sapiens	80700	H. sapiens	UBXN6	UBX domain protein 6	GO:0032510 endosome to lysosome transport via multivesicular body sorting pathway;GO:0032509 endosome transport via multivesicular body sorting pathway;GO:0071985 multivesicular body sorting pathway		Predicted intracellular proteins	Cytosol;Golgi apparatus (Approved)				0	0	0	0	0	0	0	0	0	1	0	0	0	0	0	0	0	0	0	0
UCK1	83549	symbol	H. sapiens	83549	H. sapiens	UCK1	uridine-cytidine kinase 1	GO:0044211 CTP salvage;GO:0010138 pyrimidine ribonucleotide salvage;GO:0032262 pyrimidine nucleotide salvage		ENZYME proteins:Transferases; Predicted intracellular proteins; Enzymes	Nucleoplasm (Approved); Additional: Nucleoli			(M5905)HALLMARK ADIPOGENESIS	0	0	0	0	0	0	0	0	0	0	0	0	0	0	0	0	0	0	1	0
URI1	8725	symbol	H. sapiens	8725	H. sapiens	URI1	URI1 prefoldin like chaperone	GO:0010923 negative regulation of phosphatase activity;GO:0035305 negative regulation of dephosphorylation;GO:0010921 regulation of phosphatase activity		Predicted intracellular proteins	Nucleoplasm (Supported); Additional: Cytosol				1	1	1	0	0	0	0	0	0	0	0	0	0	0	0	0	0	0	0	0
UTP14A	10813	symbol	H. sapiens	10813	H. sapiens	UTP14A	UTP14A small subunit processome component	GO:0006364 rRNA processing;GO:0016072 rRNA metabolic process;GO:0042254 ribosome biogenesis		Predicted intracellular proteins	Nucleoli (Supported); Additional: Cytosol				0	0	0	0	1	0	0	0	0	0	0	0	0	0	0	0	1	0	0	0
VPS39	23339	symbol	H. sapiens	23339	H. sapiens	VPS39	VPS39 subunit of HOPS complex	GO:0061909 autophagosome-lysosome fusion;GO:1902774 late endosome to lysosome transport;GO:0034058 endosomal vesicle fusion		Predicted intracellular proteins					0	0	0	0	0	0	0	0	0	1	0	0	0	0	0	0	0	1	0	0
ZBTB1	22890	symbol	H. sapiens	22890	H. sapiens	ZBTB1	zinc finger and BTB domain containing 1	GO:2000174 regulation of pro-T cell differentiation;GO:2000176 positive regulation of pro-T cell differentiation;GO:1905458 positive regulation of lymphoid progenitor cell differentiation		Transcription factors:Zinc-coordinating DNA-binding domains; Predicted intracellular proteins	Nucleoplasm (Supported)				0	0	0	0	0	1	0	0	0	0	0	0	0	0	0	0	0	0	0	0
ZC3H11A	9877	symbol	H. sapiens	9877	H. sapiens	ZC3H11A	zinc finger CCCH-type containing 11A	GO:0016973 poly(A)+ mRNA export from nucleus;GO:0006406 mRNA export from nucleus;GO:0071427 mRNA-containing ribonucleoprotein complex export from nucleus		Predicted intracellular proteins	Nuclear speckles (Approved)				0	0	0	0	1	0	0	0	0	0	0	0	0	0	0	0	0	0	0	0
ZNF155	7711	symbol	H. sapiens	7711	H. sapiens	ZNF155	zinc finger protein 155	GO:0006357 regulation of transcription by RNA polymerase II;GO:0006366 transcription by RNA polymerase II;GO:0006355 regulation of transcription, DNA-templated		Transcription factors:Zinc-coordinating DNA-binding domains; Predicted intracellular proteins	Cytosol;Nucleoplasm (Approved)				0	0	0	0	0	0	0	0	0	0	0	0	0	0	0	0	0	0	0	0
ZNF23	7571	symbol	H. sapiens	7571	H. sapiens	ZNF23	zinc finger protein 23	GO:0006357 regulation of transcription by RNA polymerase II;GO:0006366 transcription by RNA polymerase II;GO:0006355 regulation of transcription, DNA-templated		Transcription factors:Zinc-coordinating DNA-binding domains; Predicted intracellular proteins	Cytosol (Approved)				0	0	0	0	0	0	0	0	0	0	0	0	0	0	0	0	0	0	0	0
ZNF282	8427	symbol	H. sapiens	8427	H. sapiens	ZNF282	zinc finger protein 282	GO:0000122 negative regulation of transcription by RNA polymerase II;GO:0045892 negative regulation of transcription, DNA-templated;GO:1903507 negative regulation of nucleic acid-templated transcription		Transcription factors:Zinc-coordinating DNA-binding domains; Predicted intracellular proteins	Nucleoplasm (Approved); Additional: Cytosol				0	0	0	0	0	0	0	0	0	0	0	0	0	0	0	0	0	0	0	0
ZNF483	158399	symbol	H. sapiens	158399	H. sapiens	ZNF483	zinc finger protein 483	GO:0006357 regulation of transcription by RNA polymerase II;GO:0006366 transcription by RNA polymerase II;GO:0006355 regulation of transcription, DNA-templated		Cancer-related genes:Mutated cancer genes; Transcription factors:Zinc-coordinating DNA-binding domains; Predicted intracellular proteins	Nucleoli (Approved)				0	0	0	0	0	0	0	0	0	0	0	0	0	0	0	0	0	0	0	0
ZNF511	118472	symbol	H. sapiens	118472	H. sapiens	ZNF511	zinc finger protein 511	GO:0006357 regulation of transcription by RNA polymerase II;GO:0006366 transcription by RNA polymerase II;GO:0006355 regulation of transcription, DNA-templated		Transcription factors:Zinc-coordinating DNA-binding domains; Predicted intracellular proteins	Nuclear bodies (Approved); Additional: Nucleoplasm;Vesicles				0	0	0	0	0	0	0	0	0	0	0	0	0	0	0	0	0	0	0	0
ZNF644	84146	symbol	H. sapiens	84146	H. sapiens	ZNF644	zinc finger protein 644	GO:0006357 regulation of transcription by RNA polymerase II;GO:0006366 transcription by RNA polymerase II;GO:0006355 regulation of transcription, DNA-templated		Transcription factors:Zinc-coordinating DNA-binding domains; Disease related genes; Predicted intracellular proteins	Vesicles (Uncertain)				0	0	0	0	0	0	0	0	0	0	0	0	0	0	0	0	0	0	0	0
ZNF672	79894	symbol	H. sapiens	79894	H. sapiens	ZNF672	zinc finger protein 672	GO:0006357 regulation of transcription by RNA polymerase II;GO:0006366 transcription by RNA polymerase II;GO:0006355 regulation of transcription, DNA-templated		Transcription factors:Zinc-coordinating DNA-binding domains; Predicted intracellular proteins	Nucleoplasm (Enhanced)				0	0	0	0	0	0	0	0	0	0	0	0	0	0	0	0	0	0	0	0
ZNF676	163223	symbol	H. sapiens	163223	H. sapiens	ZNF676	zinc finger protein 676	GO:0006357 regulation of transcription by RNA polymerase II;GO:0006366 transcription by RNA polymerase II;GO:0006355 regulation of transcription, DNA-templated		Transcription factors:Zinc-coordinating DNA-binding domains; Predicted intracellular proteins					0	0	0	0	0	0	0	0	0	0	0	0	0	0	0	0	0	0	0	0
ZNF793	390927	symbol	H. sapiens	390927	H. sapiens	ZNF793	zinc finger protein 793	GO:0006357 regulation of transcription by RNA polymerase II;GO:0006366 transcription by RNA polymerase II;GO:0006355 regulation of transcription, DNA-templated		Transcription factors:Zinc-coordinating DNA-binding domains; Predicted intracellular proteins	Nucleoplasm (Approved); Additional: Cytosol;Nucleoli				0	0	0	0	0	0	0	0	0	0	0	0	0	0	0	0	0	0	0	0

## Sheet: Enrichment
GroupID	Category	Term	Description	LogP	Log(q-value)	InTerm_InList	Genes	Symbols
1_Summary	GO Biological Processes	GO:0006091	generation of precursor metabolites and energy	-6.01862	-1.65691	16/490	1340,1352,1537,2647,2821,3098,3418,3420,3588,4722,5261,9821,10007,10131,51079,56848,578,3301,3428,3708,8454,8725,1639,5433,5564,55851,3430,5300,5922,11329,55870,22933,1613,25824	COX6B1,COX10,CYC1,BLOC1S1,GPI,HK1,IDH2,IDH3B,IL10RB,NDUFS3,PHKG2,RB1CC1,GNPDA1,TRAP1,NDUFA13,SPHK2,BAK1,DNAJA1,IFI16,ITPR1,CUL1,URI1,DCTN1,POLR2D,PRKAB1,PSENEN,IFI35,PIN1,RASA2,STK38,ASH1L,SIRT2,DAPK3,PRDX5
1_Member	GO Biological Processes	GO:0006091	generation of precursor metabolites and energy	-6.01862	-1.65691	16/490	1340,1352,1537,2647,2821,3098,3418,3420,3588,4722,5261,9821,10007,10131,51079,56848	COX6B1,COX10,CYC1,BLOC1S1,GPI,HK1,IDH2,IDH3B,IL10RB,NDUFS3,PHKG2,RB1CC1,GNPDA1,TRAP1,NDUFA13,SPHK2
1_Member	GO Biological Processes	GO:0015980	energy derivation by oxidation of organic compounds	-4.53126	-0.746862	11/318	1340,1352,1537,2647,3418,3420,3588,4722,5261,9821,10131	COX6B1,COX10,CYC1,BLOC1S1,IDH2,IDH3B,IL10RB,NDUFS3,PHKG2,RB1CC1,TRAP1
1_Member	GO Biological Processes	GO:0045333	cellular respiration	-4.2108	-0.746862	9/230	1340,1352,1537,2647,3418,3420,3588,4722,10131	COX6B1,COX10,CYC1,BLOC1S1,IDH2,IDH3B,IL10RB,NDUFS3,TRAP1
1_Member	GO Biological Processes	GO:0097193	intrinsic apoptotic signaling pathway	-3.47845	-0.515667	9/288	578,3301,3428,3708,4722,8454,8725,10131,51079	BAK1,DNAJA1,IFI16,ITPR1,NDUFS3,CUL1,URI1,TRAP1,NDUFA13
1_Member	Reactome Gene Sets	R-HSA-1428517	The citric acid (TCA) cycle and respiratory electron transport	-3.40378	-0.515667	7/178	1340,1537,3418,3420,4722,10131,51079	COX6B1,CYC1,IDH2,IDH3B,NDUFS3,TRAP1,NDUFA13
1_Member	GO Biological Processes	GO:0009060	aerobic respiration	-3.24824	-0.462088	7/189	1340,1352,1537,2647,3418,3420,4722	COX6B1,COX10,CYC1,BLOC1S1,IDH2,IDH3B,NDUFS3
1_Member	KEGG Pathway	hsa05016	Huntington's disease	-3.19438	-0.445453	7/193	1340,1537,1639,3708,4722,5433,51079	COX6B1,CYC1,DCTN1,ITPR1,NDUFS3,POLR2D,NDUFA13
1_Member	KEGG Pathway	ko05016	Huntington's disease	-3.19438	-0.445453	7/193	1340,1537,1639,3708,4722,5433,51079	COX6B1,CYC1,DCTN1,ITPR1,NDUFS3,POLR2D,NDUFA13
1_Member	GO Biological Processes	GO:2001243	negative regulation of intrinsic apoptotic signaling pathway	-3.0699	-0.41576	5/98	3301,4722,8725,10131,51079	DNAJA1,NDUFS3,URI1,TRAP1,NDUFA13
1_Member	Reactome Gene Sets	R-HSA-611105	Respiratory electron transport	-2.97265	-0.374364	5/103	1340,1537,4722,10131,51079	COX6B1,CYC1,NDUFS3,TRAP1,NDUFA13
1_Member	WikiPathways	WP4396	Nonalcoholic fatty liver disease	-2.88256	-0.327036	6/160	578,1340,1537,4722,5564,51079	BAK1,COX6B1,CYC1,NDUFS3,PRKAB1,NDUFA13
1_Member	KEGG Pathway	hsa05010	Alzheimer's disease	-2.73585	-0.293222	6/171	1340,1537,3708,4722,51079,55851	COX6B1,CYC1,ITPR1,NDUFS3,NDUFA13,PSENEN
1_Member	KEGG Pathway	ko05010	Alzheimer's disease	-2.73585	-0.293222	6/171	1340,1537,3708,4722,51079,55851	COX6B1,CYC1,ITPR1,NDUFS3,NDUFA13,PSENEN
1_Member	GO Biological Processes	GO:1902532	negative regulation of intracellular signal transduction	-2.64664	-0.248719	11/531	3301,3430,3708,4722,5300,5922,8725,10131,11329,51079,55870	DNAJA1,IFI35,ITPR1,NDUFS3,PIN1,RASA2,URI1,TRAP1,STK38,NDUFA13,ASH1L
1_Member	Reactome Gene Sets	R-HSA-163200	Respiratory electron transport, ATP synthesis by chemiosmotic coupling, and heat production by uncoupling proteins.	-2.57197	-0.231446	5/127	1340,1537,4722,10131,51079	COX6B1,CYC1,NDUFS3,TRAP1,NDUFA13
1_Member	KEGG Pathway	hsa00190	Oxidative phosphorylation	-2.48569	-0.213886	5/133	1340,1352,1537,4722,51079	COX6B1,COX10,CYC1,NDUFS3,NDUFA13
1_Member	KEGG Pathway	ko00190	Oxidative phosphorylation	-2.48569	-0.213886	5/133	1340,1352,1537,4722,51079	COX6B1,COX10,CYC1,NDUFS3,NDUFA13
1_Member	GO Biological Processes	GO:0021762	substantia nigra development	-2.36417	-0.151676	3/44	1340,4722,22933	COX6B1,NDUFS3,SIRT2
1_Member	GO Biological Processes	GO:0097190	apoptotic signaling pathway	-2.34631	-0.141981	11/582	578,1613,3301,3428,3708,4722,8454,8725,9821,10131,51079	BAK1,DAPK3,DNAJA1,IFI16,ITPR1,NDUFS3,CUL1,URI1,RB1CC1,TRAP1,NDUFA13
1_Member	KEGG Pathway	ko04932	Non-alcoholic fatty liver disease (NAFLD)	-2.2768	-0.124606	5/149	1340,1537,4722,5564,51079	COX6B1,CYC1,NDUFS3,PRKAB1,NDUFA13
1_Member	GO Biological Processes	GO:2001234	negative regulation of apoptotic signaling pathway	-2.16335	-0.0666933	6/224	3301,4722,8725,9821,10131,51079	DNAJA1,NDUFS3,URI1,RB1CC1,TRAP1,NDUFA13
1_Member	GO Biological Processes	GO:2001242	regulation of intrinsic apoptotic signaling pathway	-2.10446	-0.0523834	5/164	3301,4722,8725,10131,51079	DNAJA1,NDUFS3,URI1,TRAP1,NDUFA13
1_Member	KEGG Pathway	hsa04932	Non-alcoholic fatty liver disease (NAFLD)	-2.05132	-0.0470772	5/169	1340,1537,4722,5564,51079	COX6B1,CYC1,NDUFS3,PRKAB1,NDUFA13
1_Member	GO Biological Processes	GO:0072593	reactive oxygen species metabolic process	-2.03208	-0.0358584	6/239	4722,10131,22933,25824,51079,56848	NDUFS3,TRAP1,SIRT2,PRDX5,NDUFA13,SPHK2
2_Summary	GO Biological Processes	GO:0009615	response to virus	-4.62959	-0.746862	12/369	1072,2962,3428,3588,4343,6895,7268,8725,9020,10410,27297,81559,51079,1656,6484,9798,128637	CFL1,GTF2F1,IFI16,IL10RB,MOV10,TARBP2,TTC4,URI1,MAP3K14,IFITM3,CRCP,TRIM11,NDUFA13,DDX6,ST3GAL4,IST1,TBC1D20
2_Member	GO Biological Processes	GO:0009615	response to virus	-4.62959	-0.746862	12/369	1072,2962,3428,3588,4343,6895,7268,8725,9020,10410,27297,81559	CFL1,GTF2F1,IFI16,IL10RB,MOV10,TARBP2,TTC4,URI1,MAP3K14,IFITM3,CRCP,TRIM11
2_Member	GO Biological Processes	GO:0051607	defense response to virus	-3.72064	-0.657835	9/267	3428,3588,4343,6895,7268,9020,10410,27297,81559	IFI16,IL10RB,MOV10,TARBP2,TTC4,MAP3K14,IFITM3,CRCP,TRIM11
2_Member	GO Biological Processes	GO:0140546	defense response to symbiont	-3.72064	-0.657835	9/267	3428,3588,4343,6895,7268,9020,10410,27297,81559	IFI16,IL10RB,MOV10,TARBP2,TTC4,MAP3K14,IFITM3,CRCP,TRIM11
2_Member	GO Biological Processes	GO:0046782	regulation of viral transcription	-3.44042	-0.515667	3/19	6895,10410,81559	TARBP2,IFITM3,TRIM11
2_Member	GO Biological Processes	GO:0035456	response to interferon-beta	-2.76224	-0.293957	3/32	3428,10410,51079	IFI16,IFITM3,NDUFA13
2_Member	GO Biological Processes	GO:0016032	viral process	-2.37668	-0.151688	9/416	1072,1656,3428,6484,6895,9798,10410,81559,128637	CFL1,DDX6,IFI16,ST3GAL4,TARBP2,IST1,IFITM3,TRIM11,TBC1D20
2_Member	GO Biological Processes	GO:0019080	viral gene expression	-2.26494	-0.12072	4/94	6484,6895,10410,81559	ST3GAL4,TARBP2,IFITM3,TRIM11
2_Member	GO Biological Processes	GO:0019083	viral transcription	-2.20812	-0.0816224	3/50	6895,10410,81559	TARBP2,IFITM3,TRIM11
2_Member	GO Biological Processes	GO:0050792	regulation of viral process	-2.10446	-0.0523834	5/164	3428,6895,10410,81559,128637	IFI16,TARBP2,IFITM3,TRIM11,TBC1D20
3_Summary	Canonical Pathways	M151	PID AR TF PATHWAY	-4.32634	-0.746862	5/53	3301,6257,6595,7181,10524,1910,8725,11057,51079,54623,56848,57655,79155,8431	DNAJA1,RXRB,SMARCA2,NR2C1,KAT5,EDNRB,URI1,ABHD2,NDUFA13,PAF1,SPHK2,GRAMD1A,TNIP2,NR0B2
3_Member	Canonical Pathways	M151	PID AR TF PATHWAY	-4.32634	-0.746862	5/53	3301,6257,6595,7181,10524	DNAJA1,RXRB,SMARCA2,NR2C1,KAT5
3_Member	GO Biological Processes	GO:0071396	cellular response to lipid	-2.86803	-0.319238	12/575	1910,3301,6257,7181,8725,10524,11057,51079,54623,56848,57655,79155	EDNRB,DNAJA1,RXRB,NR2C1,URI1,KAT5,ABHD2,NDUFA13,PAF1,SPHK2,GRAMD1A,TNIP2
3_Member	Reactome Gene Sets	R-HSA-383280	Nuclear Receptor transcription pathway	-2.1607	-0.0666933	3/52	6257,7181,8431	RXRB,NR2C1,NR0B2
4_Summary	Reactome Gene Sets	R-HSA-5628897	TP53 Regulates Metabolic Genes	-4.31052	-0.746862	6/87	1340,2744,2821,4343,5564,25824,1111,2962,5300,5433,10524	COX6B1,GLS,GPI,MOV10,PRKAB1,PRDX5,CHEK1,GTF2F1,PIN1,POLR2D,KAT5
4_Member	Reactome Gene Sets	R-HSA-5628897	TP53 Regulates Metabolic Genes	-4.31052	-0.746862	6/87	1340,2744,2821,4343,5564,25824	COX6B1,GLS,GPI,MOV10,PRKAB1,PRDX5
4_Member	Reactome Gene Sets	R-HSA-3700989	Transcriptional Regulation by TP53	-3.99463	-0.746862	11/365	1111,1340,2744,2821,2962,4343,5300,5433,5564,10524,25824	CHEK1,COX6B1,GLS,GPI,GTF2F1,MOV10,PIN1,POLR2D,PRKAB1,KAT5,PRDX5
5_Summary	Reactome Gene Sets	R-HSA-8953854	Metabolism of RNA	-4.3028	-0.746862	16/673	1656,2962,4839,5433,6499,6626,9877,10199,10813,10921,10992,23536,54555,56006,56259,79922,4343,5496,11052	DDX6,GTF2F1,NOP2,POLR2D,SKIV2L,SNRPA,ZC3H11A,MPHOSPH10,UTP14A,RNPS1,SF3B2,ADAT1,DDX49,SMG9,CTNNBL1,MRM1,MOV10,PPM1G,CPSF6
5_Member	Reactome Gene Sets	R-HSA-8953854	Metabolism of RNA	-4.3028	-0.746862	16/673	1656,2962,4839,5433,6499,6626,9877,10199,10813,10921,10992,23536,54555,56006,56259,79922	DDX6,GTF2F1,NOP2,POLR2D,SKIV2L,SNRPA,ZC3H11A,MPHOSPH10,UTP14A,RNPS1,SF3B2,ADAT1,DDX49,SMG9,CTNNBL1,MRM1
5_Member	CORUM	CORUM:351	Spliceosome	-4.02554	-0.746862	7/141	4343,5496,6626,10921,10992,11052,56259	MOV10,PPM1G,SNRPA,RNPS1,SF3B2,CPSF6,CTNNBL1
5_Member	Reactome Gene Sets	R-HSA-72203	Processing of Capped Intron-Containing Pre-mRNA	-2.60917	-0.245401	7/244	2962,5433,6626,9877,10921,10992,56259	GTF2F1,POLR2D,SNRPA,ZC3H11A,RNPS1,SF3B2,CTNNBL1
5_Member	Reactome Gene Sets	R-HSA-72163	mRNA Splicing - Major Pathway	-2.5884	-0.234499	6/183	2962,5433,6626,10921,10992,56259	GTF2F1,POLR2D,SNRPA,RNPS1,SF3B2,CTNNBL1
5_Member	Reactome Gene Sets	R-HSA-72172	mRNA Splicing	-2.49658	-0.216657	6/191	2962,5433,6626,10921,10992,56259	GTF2F1,POLR2D,SNRPA,RNPS1,SF3B2,CTNNBL1
5_Member	Reactome Gene Sets	R-HSA-72165	mRNA Splicing - Minor Pathway	-2.1607	-0.0666933	3/52	2962,5433,10992	GTF2F1,POLR2D,SF3B2
6_Summary	GO Biological Processes	GO:0016071	mRNA metabolic process	-4.07426	-0.746862	16/704	4343,5433,6050,6499,6626,6832,8241,10921,10992,11052,22890,54623,56006,56259,79171,494115,54555,57026,54407,10199	MOV10,POLR2D,RNH1,SKIV2L,SNRPA,SUPV3L1,RBM10,RNPS1,SF3B2,CPSF6,ZBTB1,PAF1,SMG9,CTNNBL1,RBM42,RBMXL1,DDX49,PDXP,SLC38A2,MPHOSPH10
6_Member	GO Biological Processes	GO:0016071	mRNA metabolic process	-4.07426	-0.746862	16/704	4343,5433,6050,6499,6626,6832,8241,10921,10992,11052,22890,54623,56006,56259,79171,494115	MOV10,POLR2D,RNH1,SKIV2L,SNRPA,SUPV3L1,RBM10,RNPS1,SF3B2,CPSF6,ZBTB1,PAF1,SMG9,CTNNBL1,RBM42,RBMXL1
6_Member	GO Biological Processes	GO:0006401	RNA catabolic process	-3.55665	-0.537362	9/281	4343,5433,6050,6499,6832,8241,10921,54555,56006	MOV10,POLR2D,RNH1,SKIV2L,SUPV3L1,RBM10,RNPS1,DDX49,SMG9
6_Member	GO Biological Processes	GO:0006402	mRNA catabolic process	-3.40587	-0.515667	8/234	4343,5433,6050,6499,6832,8241,10921,56006	MOV10,POLR2D,RNH1,SKIV2L,SUPV3L1,RBM10,RNPS1,SMG9
6_Member	GO Biological Processes	GO:0048025	negative regulation of mRNA splicing, via spliceosome	-3.37223	-0.515667	3/20	8241,10921,79171	RBM10,RNPS1,RBM42
6_Member	GO Biological Processes	GO:0050684	regulation of mRNA processing	-3.23273	-0.462088	6/137	8241,10921,11052,54623,79171,494115	RBM10,RNPS1,CPSF6,PAF1,RBM42,RBMXL1
6_Member	GO Biological Processes	GO:0033119	negative regulation of RNA splicing	-3.07933	-0.41576	3/25	8241,10921,79171	RBM10,RNPS1,RBM42
6_Member	GO Biological Processes	GO:0050686	negative regulation of mRNA processing	-2.88782	-0.327036	3/29	8241,10921,79171	RBM10,RNPS1,RBM42
6_Member	GO Biological Processes	GO:1903311	regulation of mRNA metabolic process	-2.82224	-0.30465	8/288	4343,5433,8241,10921,11052,54623,79171,494115	MOV10,POLR2D,RBM10,RNPS1,CPSF6,PAF1,RBM42,RBMXL1
6_Member	GO Biological Processes	GO:0046700	heterocycle catabolic process	-2.62757	-0.245401	10/456	4343,5433,6050,6499,6832,8241,10921,54555,56006,57026	MOV10,POLR2D,RNH1,SKIV2L,SUPV3L1,RBM10,RNPS1,DDX49,SMG9,PDXP
6_Member	GO Biological Processes	GO:0044270	cellular nitrogen compound catabolic process	-2.58684	-0.234499	10/462	4343,5433,6050,6499,6832,8241,10921,54555,56006,57026	MOV10,POLR2D,RNH1,SKIV2L,SUPV3L1,RBM10,RNPS1,DDX49,SMG9,PDXP
6_Member	GO Biological Processes	GO:0000184	nuclear-transcribed mRNA catabolic process, nonsense-mediated decay	-2.57917	-0.234499	3/37	6499,10921,56006	SKIV2L,RNPS1,SMG9
6_Member	GO Biological Processes	GO:0019439	aromatic compound catabolic process	-2.51408	-0.227279	10/473	4343,5433,6050,6499,6832,8241,10921,54555,56006,57026	MOV10,POLR2D,RNH1,SKIV2L,SUPV3L1,RBM10,RNPS1,DDX49,SMG9,PDXP
6_Member	GO Biological Processes	GO:0034655	nucleobase-containing compound catabolic process	-2.40384	-0.154352	9/412	4343,5433,6050,6499,6832,8241,10921,54555,56006	MOV10,POLR2D,RNH1,SKIV2L,SUPV3L1,RBM10,RNPS1,DDX49,SMG9
6_Member	GO Biological Processes	GO:0006397	mRNA processing	-2.34533	-0.141981	10/500	5433,6626,8241,10921,10992,11052,54623,56259,79171,494115	POLR2D,SNRPA,RBM10,RNPS1,SF3B2,CPSF6,PAF1,CTNNBL1,RBM42,RBMXL1
6_Member	GO Biological Processes	GO:1901361	organic cyclic compound catabolic process	-2.30961	-0.132597	10/506	4343,5433,6050,6499,6832,8241,10921,54555,56006,57026	MOV10,POLR2D,RNH1,SKIV2L,SUPV3L1,RBM10,RNPS1,DDX49,SMG9,PDXP
6_Member	GO Biological Processes	GO:0043484	regulation of RNA splicing	-2.28904	-0.128482	5/148	8241,10921,54407,79171,494115	RBM10,RNPS1,SLC38A2,RBM42,RBMXL1
6_Member	GO Biological Processes	GO:0008380	RNA splicing	-2.26522	-0.12072	9/433	6626,8241,10199,10921,10992,54407,56259,79171,494115	SNRPA,RBM10,MPHOSPH10,RNPS1,SF3B2,SLC38A2,CTNNBL1,RBM42,RBMXL1
6_Member	GO Biological Processes	GO:0048024	regulation of mRNA splicing, via spliceosome	-2.15566	-0.0666933	4/101	8241,10921,79171,494115	RBM10,RNPS1,RBM42,RBMXL1
7_Summary	GO Biological Processes	GO:0051783	regulation of nuclear division	-4.06449	-0.746862	7/139	1111,1613,5300,22933,25906,55512,57026,546,10726,389,1639,4171,8454,10106,54962,26973,54623,578,11151,26147,53407,56848,5641,1352,9798,29882,29901	CHEK1,DAPK3,PIN1,SIRT2,ANAPC15,SMPD3,PDXP,ATRX,NUDC,RHOC,DCTN1,MCM2,CUL1,CTDSP2,TIPIN,CHORDC1,PAF1,BAK1,CORO1A,PHF19,STX18,SPHK2,LGMN,COX10,IST1,ANAPC2,SAC3D1
7_Member	GO Biological Processes	GO:0051783	regulation of nuclear division	-4.06449	-0.746862	7/139	1111,1613,5300,22933,25906,55512,57026	CHEK1,DAPK3,PIN1,SIRT2,ANAPC15,SMPD3,PDXP
7_Member	GO Biological Processes	GO:0007088	regulation of mitotic nuclear division	-3.74462	-0.657835	6/110	1111,1613,5300,25906,55512,57026	CHEK1,DAPK3,PIN1,ANAPC15,SMPD3,PDXP
7_Member	GO Biological Processes	GO:0140014	mitotic nuclear division	-3.44567	-0.515667	9/291	546,1111,1613,5300,10726,22933,25906,55512,57026	ATRX,CHEK1,DAPK3,PIN1,NUDC,SIRT2,ANAPC15,SMPD3,PDXP
7_Member	GO Biological Processes	GO:1903047	mitotic cell cycle process	-3.41119	-0.515667	15/726	389,546,1111,1613,1639,4171,5300,8454,10106,10726,22933,25906,54962,55512,57026	RHOC,ATRX,CHEK1,DAPK3,DCTN1,MCM2,PIN1,CUL1,CTDSP2,NUDC,SIRT2,ANAPC15,TIPIN,SMPD3,PDXP
7_Member	GO Biological Processes	GO:0010564	regulation of cell cycle process	-2.88597	-0.327036	13/652	546,1111,1613,1639,5300,10106,22933,25906,26973,54623,54962,55512,57026	ATRX,CHEK1,DAPK3,DCTN1,PIN1,CTDSP2,SIRT2,ANAPC15,CHORDC1,PAF1,TIPIN,SMPD3,PDXP
7_Member	GO Biological Processes	GO:0010638	positive regulation of organelle organization	-2.79911	-0.294737	12/586	389,546,578,1639,11151,22933,26147,53407,54623,55512,56848,57026	RHOC,ATRX,BAK1,DCTN1,CORO1A,SIRT2,PHF19,STX18,PAF1,SMPD3,SPHK2,PDXP
7_Member	GO Biological Processes	GO:0007346	regulation of mitotic cell cycle	-2.60711	-0.245401	10/459	1111,1613,5300,5641,10106,22933,25906,54962,55512,57026	CHEK1,DAPK3,PIN1,LGMN,CTDSP2,SIRT2,ANAPC15,TIPIN,SMPD3,PDXP
7_Member	GO Biological Processes	GO:0048285	organelle fission	-2.39393	-0.153187	10/492	546,1111,1352,1613,5300,10726,22933,25906,55512,57026	ATRX,CHEK1,COX10,DAPK3,PIN1,NUDC,SIRT2,ANAPC15,SMPD3,PDXP
7_Member	GO Biological Processes	GO:0000280	nuclear division	-2.20253	-0.0816224	9/443	546,1111,1613,5300,10726,22933,25906,55512,57026	ATRX,CHEK1,DAPK3,PIN1,NUDC,SIRT2,ANAPC15,SMPD3,PDXP
7_Member	GO Biological Processes	GO:0051301	cell division	-2.1823	-0.071015	11/613	389,1639,5300,9798,10726,22933,25906,29882,29901,54962,57026	RHOC,DCTN1,PIN1,IST1,NUDC,SIRT2,ANAPC15,ANAPC2,SAC3D1,TIPIN,PDXP
8_Summary	GO Biological Processes	GO:0040029	regulation of gene expression, epigenetic	-4.00631	-0.746862	7/142	1111,3428,8545,8971,10943,22933,56848,546,2647,6885,8535,10524,26147,55870,54623,55611	CHEK1,IFI16,CGGBP1,H1-10,MSL3,SIRT2,SPHK2,ATRX,BLOC1S1,MAP3K7,CBX4,KAT5,PHF19,ASH1L,PAF1,OTUB1
8_Member	GO Biological Processes	GO:0040029	regulation of gene expression, epigenetic	-4.00631	-0.746862	7/142	1111,3428,8545,8971,10943,22933,56848	CHEK1,IFI16,CGGBP1,H1-10,MSL3,SIRT2,SPHK2
8_Member	GO Biological Processes	GO:0018205	peptidyl-lysine modification	-3.84161	-0.657835	11/380	546,1111,2647,6885,8535,10524,10943,22933,26147,55870,56848	ATRX,CHEK1,BLOC1S1,MAP3K7,CBX4,KAT5,MSL3,SIRT2,PHF19,ASH1L,SPHK2
8_Member	GO Biological Processes	GO:0061647	histone H3-K9 modification	-3.24349	-0.462088	4/51	546,1111,55870,56848	ATRX,CHEK1,ASH1L,SPHK2
8_Member	GO Biological Processes	GO:1902275	regulation of chromatin organization	-3.09063	-0.41576	7/201	546,1111,8971,26147,54623,55611,56848	ATRX,CHEK1,H1-10,PHF19,PAF1,OTUB1,SPHK2
8_Member	GO Biological Processes	GO:0016570	histone modification	-3.08806	-0.41576	11/467	546,1111,6885,10524,10943,22933,26147,54623,55611,55870,56848	ATRX,CHEK1,MAP3K7,KAT5,MSL3,SIRT2,PHF19,PAF1,OTUB1,ASH1L,SPHK2
8_Member	GO Biological Processes	GO:0016569	covalent chromatin modification	-2.9845	-0.37867	11/481	546,1111,6885,10524,10943,22933,26147,54623,55611,55870,56848	ATRX,CHEK1,MAP3K7,KAT5,MSL3,SIRT2,PHF19,PAF1,OTUB1,ASH1L,SPHK2
8_Member	GO Biological Processes	GO:0031056	regulation of histone modification	-2.93897	-0.355411	6/156	546,1111,26147,54623,55611,56848	ATRX,CHEK1,PHF19,PAF1,OTUB1,SPHK2
8_Member	GO Biological Processes	GO:0045815	positive regulation of gene expression, epigenetic	-2.80261	-0.294737	3/31	1111,8971,56848	CHEK1,H1-10,SPHK2
8_Member	GO Biological Processes	GO:0018394	peptidyl-lysine acetylation	-2.72309	-0.290798	6/172	1111,2647,6885,10524,10943,56848	CHEK1,BLOC1S1,MAP3K7,KAT5,MSL3,SPHK2
8_Member	GO Biological Processes	GO:0006473	protein acetylation	-2.37788	-0.151688	6/202	1111,2647,6885,10524,10943,56848	CHEK1,BLOC1S1,MAP3K7,KAT5,MSL3,SPHK2
8_Member	GO Biological Processes	GO:0016573	histone acetylation	-2.2054	-0.0816224	5/155	1111,6885,10524,10943,56848	CHEK1,MAP3K7,KAT5,MSL3,SPHK2
8_Member	GO Biological Processes	GO:0018393	internal peptidyl-lysine acetylation	-2.13733	-0.0566542	5/161	1111,6885,10524,10943,56848	CHEK1,MAP3K7,KAT5,MSL3,SPHK2
8_Member	GO Biological Processes	GO:0006475	internal protein amino acid acetylation	-2.11533	-0.0530127	5/163	1111,6885,10524,10943,56848	CHEK1,MAP3K7,KAT5,MSL3,SPHK2
9_Summary	Reactome Gene Sets	R-HSA-4086398	Ca2+ pathway	-3.9968	-0.746862	5/62	2783,3708,4343,5158,6885,4209,5564,5605,56848	GNB2,ITPR1,MOV10,PDE6B,MAP3K7,MEF2D,PRKAB1,MAP2K2,SPHK2
9_Member	Reactome Gene Sets	R-HSA-4086398	Ca2+ pathway	-3.9968	-0.746862	5/62	2783,3708,4343,5158,6885	GNB2,ITPR1,MOV10,PDE6B,MAP3K7
9_Member	KEGG Pathway	hsa04371	Apelin signaling pathway	-3.08791	-0.41576	6/146	2783,3708,4209,5564,5605,56848	GNB2,ITPR1,MEF2D,PRKAB1,MAP2K2,SPHK2
9_Member	Reactome Gene Sets	R-HSA-3858494	Beta-catenin independent WNT signaling	-2.31383	-0.132597	5/146	2783,3708,4343,5158,6885	GNB2,ITPR1,MOV10,PDE6B,MAP3K7
10_Summary	GO Biological Processes	GO:0006914	autophagy	-3.74046	-0.657835	13/528	1613,3428,3708,6885,9821,10273,10524,22933,23339,23400,57655,79065,80700,5605	DAPK3,IFI16,ITPR1,MAP3K7,RB1CC1,STUB1,KAT5,SIRT2,VPS39,ATP13A2,GRAMD1A,ATG9A,UBXN6,MAP2K2
10_Member	GO Biological Processes	GO:0006914	autophagy	-3.74046	-0.657835	13/528	1613,3428,3708,6885,9821,10273,10524,22933,23339,23400,57655,79065,80700	DAPK3,IFI16,ITPR1,MAP3K7,RB1CC1,STUB1,KAT5,SIRT2,VPS39,ATP13A2,GRAMD1A,ATG9A,UBXN6
10_Member	GO Biological Processes	GO:0061919	process utilizing autophagic mechanism	-3.74046	-0.657835	13/528	1613,3428,3708,6885,9821,10273,10524,22933,23339,23400,57655,79065,80700	DAPK3,IFI16,ITPR1,MAP3K7,RB1CC1,STUB1,KAT5,SIRT2,VPS39,ATP13A2,GRAMD1A,ATG9A,UBXN6
10_Member	KEGG Pathway	ko04140	Autophagy - animal	-3.38922	-0.515667	6/128	1613,3708,5605,6885,9821,79065	DAPK3,ITPR1,MAP2K2,MAP3K7,RB1CC1,ATG9A
10_Member	KEGG Pathway	hsa04140	Regulation of autophagy	-3.31813	-0.500487	6/132	1613,3708,5605,6885,9821,79065	DAPK3,ITPR1,MAP2K2,MAP3K7,RB1CC1,ATG9A
11_Summary	GO Biological Processes	GO:0007030	Golgi organization	-3.71851	-0.657835	7/158	5605,6811,23207,53407,55361,91949,128637,1639,2647,9798,22933,6484,10121,3831,3301,5564,79058,84315	MAP2K2,STX5,PLEKHM2,STX18,PI4K2A,COG7,TBC1D20,DCTN1,BLOC1S1,IST1,SIRT2,ST3GAL4,ACTR1A,KLC1,DNAJA1,PRKAB1,ASPSCR1,MON1A
11_Member	GO Biological Processes	GO:0007030	Golgi organization	-3.71851	-0.657835	7/158	5605,6811,23207,53407,55361,91949,128637	MAP2K2,STX5,PLEKHM2,STX18,PI4K2A,COG7,TBC1D20
11_Member	GO Biological Processes	GO:1903358	regulation of Golgi organization	-3.51266	-0.515667	3/18	5605,6811,53407	MAP2K2,STX5,STX18
11_Member	GO Biological Processes	GO:0010256	endomembrane system organization	-2.61536	-0.245401	11/536	1639,2647,5605,6811,9798,22933,23207,53407,55361,91949,128637	DCTN1,BLOC1S1,MAP2K2,STX5,IST1,SIRT2,PLEKHM2,STX18,PI4K2A,COG7,TBC1D20
11_Member	Reactome Gene Sets	R-HSA-948021	Transport to the Golgi and subsequent modification	-2.56499	-0.230185	6/185	1639,6484,6811,10121,91949,128637	DCTN1,ST3GAL4,STX5,ACTR1A,COG7,TBC1D20
11_Member	Reactome Gene Sets	R-HSA-6811442	Intra-Golgi and retrograde Golgi-to-ER traffic	-2.37788	-0.151688	6/202	1639,3831,6811,10121,53407,91949	DCTN1,KLC1,STX5,ACTR1A,STX18,COG7
11_Member	Reactome Gene Sets	R-HSA-199977	ER to Golgi Anterograde Transport	-2.21706	-0.0831546	5/154	1639,6811,10121,91949,128637	DCTN1,STX5,ACTR1A,COG7,TBC1D20
11_Member	Reactome Gene Sets	R-HSA-6807878	COPI-mediated anterograde transport	-2.15566	-0.0666933	4/101	1639,6811,10121,91949	DCTN1,STX5,ACTR1A,COG7
11_Member	Reactome Gene Sets	R-HSA-3371497	HSP90 chaperone cycle for steroid hormone receptors (SHR) in the presence of ligand	-2.09329	-0.0517253	3/55	1639,3301,10121	DCTN1,DNAJA1,ACTR1A
11_Member	Reactome Gene Sets	R-HSA-199991	Membrane Trafficking	-2.07826	-0.0470772	11/634	1639,2647,3831,5564,6811,10121,53407,79058,84315,91949,128637	DCTN1,BLOC1S1,KLC1,PRKAB1,STX5,ACTR1A,STX18,ASPSCR1,MON1A,COG7,TBC1D20
12_Summary	GO Biological Processes	GO:0097202	activation of cysteine-type endopeptidase activity	-3.67139	-0.631896	3/16	578,3428,5641,9798,10273,22933,51079,54982,55851,2821,23400,25824,474383	BAK1,IFI16,LGMN,IST1,STUB1,SIRT2,NDUFA13,CLN6,PSENEN,GPI,ATP13A2,PRDX5,F8A2
12_Member	GO Biological Processes	GO:0097202	activation of cysteine-type endopeptidase activity	-3.67139	-0.631896	3/16	578,3428,5641	BAK1,IFI16,LGMN
12_Member	GO Biological Processes	GO:0045862	positive regulation of proteolysis	-2.66604	-0.263373	9/376	578,3428,5641,9798,10273,22933,51079,54982,55851	BAK1,IFI16,LGMN,IST1,STUB1,SIRT2,NDUFA13,CLN6,PSENEN
12_Member	GO Biological Processes	GO:0030162	regulation of proteolysis	-2.35382	-0.144397	13/752	578,2821,3428,5641,9798,10273,22933,23400,25824,51079,54982,55851,474383	BAK1,GPI,IFI16,LGMN,IST1,STUB1,SIRT2,ATP13A2,PRDX5,NDUFA13,CLN6,PSENEN,F8A2
12_Member	GO Biological Processes	GO:2000116	regulation of cysteine-type endopeptidase activity	-2.04049	-0.0423948	6/238	578,2821,3428,5641,25824,51079	BAK1,GPI,IFI16,LGMN,PRDX5,NDUFA13
13_Summary	GO Biological Processes	GO:0032508	DNA duplex unwinding	-3.37576	-0.515667	5/84	546,4171,6832,56652,84181,8971,22933,54623,1111,54962,23649	ATRX,MCM2,SUPV3L1,TWNK,CHD6,H1-10,SIRT2,PAF1,CHEK1,TIPIN,POLA2
13_Member	GO Biological Processes	GO:0032508	DNA duplex unwinding	-3.37576	-0.515667	5/84	546,4171,6832,56652,84181	ATRX,MCM2,SUPV3L1,TWNK,CHD6
13_Member	GO Biological Processes	GO:0032392	DNA geometric change	-3.23803	-0.462088	5/90	546,4171,6832,56652,84181	ATRX,MCM2,SUPV3L1,TWNK,CHD6
13_Member	GO Biological Processes	GO:0071103	DNA conformation change	-2.54739	-0.230185	8/319	546,4171,6832,8971,22933,54623,56652,84181	ATRX,MCM2,SUPV3L1,H1-10,SIRT2,PAF1,TWNK,CHD6
13_Member	Canonical Pathways	M46	PID ATR PATHWAY	-2.51344	-0.227279	3/39	1111,4171,54962	CHEK1,MCM2,TIPIN
13_Member	GO Biological Processes	GO:0033260	nuclear DNA replication	-2.45132	-0.189985	3/41	546,4171,54962	ATRX,MCM2,TIPIN
13_Member	GO Biological Processes	GO:0044786	cell cycle DNA replication	-2.33657	-0.136229	3/45	546,4171,54962	ATRX,MCM2,TIPIN
13_Member	GO Biological Processes	GO:0006261	DNA-dependent DNA replication	-2.24067	-0.0990676	5/152	546,4171,23649,54962,56652	ATRX,MCM2,POLA2,TIPIN,TWNK
14_Summary	KEGG Pathway	hsa00520	Amino sugar and nucleotide sugar metabolism	-3.34458	-0.514352	4/48	2821,3073,3098,10007,2132,3418,5261,6484,7165,9821,55512,57704	GPI,HEXA,HK1,GNPDA1,EXT2,IDH2,PHKG2,ST3GAL4,TPD52L2,RB1CC1,SMPD3,GBA2
14_Member	KEGG Pathway	hsa00520	Amino sugar and nucleotide sugar metabolism	-3.34458	-0.514352	4/48	2821,3073,3098,10007	GPI,HEXA,HK1,GNPDA1
14_Member	KEGG Pathway	ko00520	Amino sugar and nucleotide sugar metabolism	-3.34458	-0.514352	4/48	2821,3073,3098,10007	GPI,HEXA,HK1,GNPDA1
14_Member	GO Biological Processes	GO:0005975	carbohydrate metabolic process	-2.75623	-0.293957	12/593	2132,2821,3073,3098,3418,5261,6484,7165,9821,10007,55512,57704	EXT2,GPI,HEXA,HK1,IDH2,PHKG2,ST3GAL4,TPD52L2,RB1CC1,GNPDA1,SMPD3,GBA2
14_Member	Reactome Gene Sets	R-HSA-71387	Metabolism of carbohydrates	-2.16254	-0.0666933	7/295	2132,2821,3073,3098,5261,6484,10007	EXT2,GPI,HEXA,HK1,PHKG2,ST3GAL4,GNPDA1
15_Summary	Reactome Gene Sets	R-HSA-1592230	Mitochondrial biogenesis	-3.13104	-0.41576	5/95	3418,4209,5564,54927,56652,1639,10121,11020	IDH2,MEF2D,PRKAB1,CHCHD3,TWNK,DCTN1,ACTR1A,IFT27
15_Member	Reactome Gene Sets	R-HSA-1592230	Mitochondrial biogenesis	-3.13104	-0.41576	5/95	3418,4209,5564,54927,56652	IDH2,MEF2D,PRKAB1,CHCHD3,TWNK
15_Member	Reactome Gene Sets	R-HSA-1852241	Organelle biogenesis and maintenance	-2.74771	-0.293957	8/296	1639,3418,4209,5564,10121,11020,54927,56652	DCTN1,IDH2,MEF2D,PRKAB1,ACTR1A,IFT27,CHCHD3,TWNK
15_Member	Reactome Gene Sets	R-HSA-2151201	Transcriptional activation of mitochondrial biogenesis	-2.07173	-0.0470772	3/56	3418,4209,56652	IDH2,MEF2D,TWNK
16_Summary	Reactome Gene Sets	R-HSA-1640170	Cell Cycle	-3.12949	-0.41576	14/692	546,1111,1639,4171,5433,8454,9798,10121,10524,10726,22933,23649,25906,29882,1340,3301,4209,4343,8535,10106,10587,25824	ATRX,CHEK1,DCTN1,MCM2,POLR2D,CUL1,IST1,ACTR1A,KAT5,NUDC,SIRT2,POLA2,ANAPC15,ANAPC2,COX6B1,DNAJA1,MEF2D,MOV10,CBX4,CTDSP2,TXNRD2,PRDX5
16_Member	Reactome Gene Sets	R-HSA-1640170	Cell Cycle	-3.12949	-0.41576	14/692	546,1111,1639,4171,5433,8454,9798,10121,10524,10726,22933,23649,25906,29882	ATRX,CHEK1,DCTN1,MCM2,POLR2D,CUL1,IST1,ACTR1A,KAT5,NUDC,SIRT2,POLA2,ANAPC15,ANAPC2
16_Member	Reactome Gene Sets	R-HSA-2262752	Cellular responses to stress	-2.76177	-0.293957	14/757	1340,1639,3301,4209,4343,8454,8535,10106,10121,10524,10587,25824,25906,29882	COX6B1,DCTN1,DNAJA1,MEF2D,MOV10,CUL1,CBX4,CTDSP2,ACTR1A,KAT5,TXNRD2,PRDX5,ANAPC15,ANAPC2
16_Member	Reactome Gene Sets	R-HSA-8953897	Cellular responses to stimuli	-2.6888	-0.27231	14/771	1340,1639,3301,4209,4343,8454,8535,10106,10121,10524,10587,25824,25906,29882	COX6B1,DCTN1,DNAJA1,MEF2D,MOV10,CUL1,CBX4,CTDSP2,ACTR1A,KAT5,TXNRD2,PRDX5,ANAPC15,ANAPC2
16_Member	Reactome Gene Sets	R-HSA-69239	Synthesis of DNA	-2.67897	-0.271502	5/120	4171,8454,23649,25906,29882	MCM2,CUL1,POLA2,ANAPC15,ANAPC2
16_Member	Reactome Gene Sets	R-HSA-69306	DNA Replication	-2.55725	-0.230185	5/128	4171,8454,23649,25906,29882	MCM2,CUL1,POLA2,ANAPC15,ANAPC2
16_Member	Reactome Gene Sets	R-HSA-9675126	Diseases of mitotic cell cycle	-2.54583	-0.230185	3/38	546,25906,29882	ATRX,ANAPC15,ANAPC2
16_Member	Reactome Gene Sets	R-HSA-8853884	Transcriptional Regulation by VENTX	-2.51344	-0.227279	3/39	4343,25906,29882	MOV10,ANAPC15,ANAPC2
16_Member	Reactome Gene Sets	R-HSA-69052	Switching of origins to a post-replicative state	-2.31474	-0.132597	4/91	4171,8454,25906,29882	MCM2,CUL1,ANAPC15,ANAPC2
16_Member	Reactome Gene Sets	R-HSA-69242	S Phase	-2.12629	-0.0530127	5/162	4171,8454,23649,25906,29882	MCM2,CUL1,POLA2,ANAPC15,ANAPC2
16_Member	Reactome Gene Sets	R-HSA-69278	Cell Cycle, Mitotic	-2.00918	-0.0203832	10/561	1639,4171,8454,9798,10121,10726,22933,23649,25906,29882	DCTN1,MCM2,CUL1,IST1,ACTR1A,NUDC,SIRT2,POLA2,ANAPC15,ANAPC2
17_Summary	GO Biological Processes	GO:0022613	ribonucleoprotein complex biogenesis	-3.11844	-0.41576	11/463	4839,5433,6895,10199,10813,11052,26284,51575,54555,79922,494115,6301,8846,23536,3831	NOP2,POLR2D,TARBP2,MPHOSPH10,UTP14A,CPSF6,ERAL1,ESF1,DDX49,MRM1,RBMXL1,SARS1,ALKBH1,ADAT1,KLC1
17_Member	GO Biological Processes	GO:0022613	ribonucleoprotein complex biogenesis	-3.11844	-0.41576	11/463	4839,5433,6895,10199,10813,11052,26284,51575,54555,79922,494115	NOP2,POLR2D,TARBP2,MPHOSPH10,UTP14A,CPSF6,ERAL1,ESF1,DDX49,MRM1,RBMXL1
17_Member	GO Biological Processes	GO:0034470	ncRNA processing	-3.08885	-0.41576	10/395	4839,6301,6895,8846,10199,10813,23536,51575,54555,79922	NOP2,SARS1,TARBP2,ALKBH1,MPHOSPH10,UTP14A,ADAT1,ESF1,DDX49,MRM1
17_Member	Reactome Gene Sets	R-HSA-6790901	rRNA modification in the nucleus and cytosol	-2.9489	-0.358043	4/61	4839,10199,10813,54555	NOP2,MPHOSPH10,UTP14A,DDX49
17_Member	GO Biological Processes	GO:0071826	ribonucleoprotein complex subunit organization	-2.78575	-0.293957	7/227	3831,4839,5433,6895,11052,26284,494115	KLC1,NOP2,POLR2D,TARBP2,CPSF6,ERAL1,RBMXL1
17_Member	GO Biological Processes	GO:0034660	ncRNA metabolic process	-2.42489	-0.170392	10/487	4839,6301,6895,8846,10199,10813,23536,51575,54555,79922	NOP2,SARS1,TARBP2,ALKBH1,MPHOSPH10,UTP14A,ADAT1,ESF1,DDX49,MRM1
17_Member	GO Biological Processes	GO:0022618	ribonucleoprotein complex assembly	-2.20029	-0.0816224	6/220	4839,5433,6895,11052,26284,494115	NOP2,POLR2D,TARBP2,CPSF6,ERAL1,RBMXL1
17_Member	GO Biological Processes	GO:0006364	rRNA processing	-2.15424	-0.0666933	6/225	4839,10199,10813,51575,54555,79922	NOP2,MPHOSPH10,UTP14A,ESF1,DDX49,MRM1
17_Member	GO Biological Processes	GO:0042254	ribosome biogenesis	-2.13189	-0.055735	7/299	4839,10199,10813,26284,51575,54555,79922	NOP2,MPHOSPH10,UTP14A,ERAL1,ESF1,DDX49,MRM1
17_Member	GO Biological Processes	GO:0016072	rRNA metabolic process	-2.05746	-0.0470772	6/236	4839,10199,10813,51575,54555,79922	NOP2,MPHOSPH10,UTP14A,ESF1,DDX49,MRM1
18_Summary	GO Biological Processes	GO:0048284	organelle fusion	-3.07248	-0.41576	6/147	578,6811,11151,23339,23400,54927,2647,9798,55361,128637,53407	BAK1,STX5,CORO1A,VPS39,ATP13A2,CHCHD3,BLOC1S1,IST1,PI4K2A,TBC1D20,STX18
18_Member	GO Biological Processes	GO:0048284	organelle fusion	-3.07248	-0.41576	6/147	578,6811,11151,23339,23400,54927	BAK1,STX5,CORO1A,VPS39,ATP13A2,CHCHD3
18_Member	GO Biological Processes	GO:0016050	vesicle organization	-2.68463	-0.27231	8/303	2647,6811,9798,11151,23339,23400,55361,128637	BLOC1S1,STX5,IST1,CORO1A,VPS39,ATP13A2,PI4K2A,TBC1D20
18_Member	GO Biological Processes	GO:0061025	membrane fusion	-2.11533	-0.0530127	5/163	6811,11151,23339,23400,53407	STX5,CORO1A,VPS39,ATP13A2,STX18
18_Member	GO Biological Processes	GO:0006906	vesicle fusion	-2.08293	-0.0496016	4/106	6811,11151,23339,23400	STX5,CORO1A,VPS39,ATP13A2
18_Member	GO Biological Processes	GO:0090174	organelle membrane fusion	-2.02762	-0.033267	4/110	6811,11151,23339,23400	STX5,CORO1A,VPS39,ATP13A2
19_Summary	GO Biological Processes	GO:0006643	membrane lipid metabolic process	-3.05302	-0.407318	7/204	3073,6484,8733,54982,55512,56848,57704,2132,10007,63917,63941,83549,91949,4209,5261,9821	HEXA,ST3GAL4,GPAA1,CLN6,SMPD3,SPHK2,GBA2,EXT2,GNPDA1,GALNT11,NECAB3,UCK1,COG7,MEF2D,PHKG2,RB1CC1
19_Member	GO Biological Processes	GO:0006643	membrane lipid metabolic process	-3.05302	-0.407318	7/204	3073,6484,8733,54982,55512,56848,57704	HEXA,ST3GAL4,GPAA1,CLN6,SMPD3,SPHK2,GBA2
19_Member	GO Biological Processes	GO:0006664	glycolipid metabolic process	-3.03032	-0.392891	5/100	3073,6484,8733,54982,57704	HEXA,ST3GAL4,GPAA1,CLN6,GBA2
19_Member	GO Biological Processes	GO:1903509	liposaccharide metabolic process	-3.01088	-0.382581	5/101	3073,6484,8733,54982,57704	HEXA,ST3GAL4,GPAA1,CLN6,GBA2
19_Member	GO Biological Processes	GO:0006672	ceramide metabolic process	-2.99165	-0.37867	5/102	3073,54982,55512,56848,57704	HEXA,CLN6,SMPD3,SPHK2,GBA2
19_Member	GO Biological Processes	GO:0030149	sphingolipid catabolic process	-2.76224	-0.293957	3/32	3073,55512,57704	HEXA,SMPD3,GBA2
19_Member	GO Biological Processes	GO:0030203	glycosaminoglycan metabolic process	-2.7109	-0.283692	5/118	2132,3073,6484,54982,55512	EXT2,HEXA,ST3GAL4,CLN6,SMPD3
19_Member	GO Biological Processes	GO:0006024	glycosaminoglycan biosynthetic process	-2.61689	-0.245401	4/75	2132,3073,6484,55512	EXT2,HEXA,ST3GAL4,SMPD3
19_Member	GO Biological Processes	GO:0046466	membrane lipid catabolic process	-2.57917	-0.234499	3/37	3073,55512,57704	HEXA,SMPD3,GBA2
19_Member	GO Biological Processes	GO:0006022	aminoglycan metabolic process	-2.54268	-0.230185	5/129	2132,3073,6484,54982,55512	EXT2,HEXA,ST3GAL4,CLN6,SMPD3
19_Member	GO Biological Processes	GO:0006023	aminoglycan biosynthetic process	-2.53484	-0.230037	4/79	2132,3073,6484,55512	EXT2,HEXA,ST3GAL4,SMPD3
19_Member	Reactome Gene Sets	R-HSA-428157	Sphingolipid metabolism	-2.33176	-0.134403	4/90	3073,55512,56848,57704	HEXA,SMPD3,SPHK2,GBA2
19_Member	Reactome Gene Sets	R-HSA-1660662	Glycosphingolipid metabolism	-2.30965	-0.132597	3/46	3073,55512,57704	HEXA,SMPD3,GBA2
19_Member	KEGG Pathway	hsa00600	Sphingolipid metabolism	-2.28337	-0.128482	3/47	55512,56848,57704	SMPD3,SPHK2,GBA2
19_Member	KEGG Pathway	ko00600	Sphingolipid metabolism	-2.28337	-0.128482	3/47	55512,56848,57704	SMPD3,SPHK2,GBA2
19_Member	GO Biological Processes	GO:0006665	sphingolipid metabolic process	-2.19383	-0.0776365	5/156	3073,54982,55512,56848,57704	HEXA,CLN6,SMPD3,SPHK2,GBA2
19_Member	GO Biological Processes	GO:1901137	carbohydrate derivative biosynthetic process	-2.15704	-0.0666933	11/618	2132,3073,6484,8733,10007,55512,56848,63917,63941,83549,91949	EXT2,HEXA,ST3GAL4,GPAA1,GNPDA1,SMPD3,SPHK2,GALNT11,NECAB3,UCK1,COG7
19_Member	GO Biological Processes	GO:0060350	endochondral bone morphogenesis	-2.11529	-0.0530127	3/54	2132,4209,55512	EXT2,MEF2D,SMPD3
19_Member	GO Biological Processes	GO:0006687	glycosphingolipid metabolic process	-2.07173	-0.0470772	3/56	3073,54982,57704	HEXA,CLN6,GBA2
19_Member	GO Biological Processes	GO:0005976	polysaccharide metabolic process	-2.05497	-0.0470772	4/108	2132,5261,9821,55512	EXT2,PHKG2,RB1CC1,SMPD3
20_Summary	GO Biological Processes	GO:1901215	negative regulation of neuron death	-3.00393	-0.382581	7/208	2821,3134,5300,5641,8846,11151,23400	GPI,HLA-F,PIN1,LGMN,ALKBH1,CORO1A,ATP13A2
20_Member	GO Biological Processes	GO:1901215	negative regulation of neuron death	-3.00393	-0.382581	7/208	2821,3134,5300,5641,8846,11151,23400	GPI,HLA-F,PIN1,LGMN,ALKBH1,CORO1A,ATP13A2
20_Member	GO Biological Processes	GO:0043524	negative regulation of neuron apoptotic process	-2.32638	-0.132597	5/145	2821,5300,5641,8846,11151	GPI,PIN1,LGMN,ALKBH1,CORO1A
