# Supplementary material for: Identification of intrinsic genes across general hypertension, hypertension with left ventricular remodeling, and uncontrolled hypertension
Source: Front Cardiovasc Med. 2022 Oct 6;9:992284. doi: 10.3389/fcvm.2022.992284 (PMC9582241; doi:10.3389/fcvm.2022.992284)
Supplement: Supplementary file 4 [file Table_4.xlsx]

## Sheet: Annotation
MyList	Gene ID	Type	Tax ID	Homologene Gene ID	Homologene Gene Tax ID	Gene Symbol	Description	Biological Process (GO)	Kinase Class (UniProt)	Protein Function (Protein Atlas)	Subcellular Location (Protein Atlas)	Drug (DrugBank)	Canonical Pathways	Hallmark Gene Sets	R-HSA-109582 Hemostasis	R-HSA-445355 Smooth Muscle Contraction	GO:0003013 circulatory system process	GO:0030155 regulation of cell adhesion	GO:0010700 negative regulation of norepin	GO:0033627 cell adhesion mediated by inte	GO:0071560 cellular response to transform	hsa04510 Focal adhesion	WP289 Myometrial relaxation and cont	GO:0048514 blood vessel morphogenesis	GO:0019932 second-messenger-mediated sign	GO:0006929 substrate-dependent cell migra	GO:0002719 negative regulation of cytokin	GO:0120031 plasma membrane bounded cell p	GO:0000904 cell morphogenesis involved in	GO:0060317 cardiac epithelial to mesenchy	hsa05410 Hypertrophic cardiomyopathy (H	GO:0031503 protein-containing complex loc	GO:1901137 carbohydrate derivative biosyn	GO:0007265 Ras protein signal transductio
ABCC4	10257	symbol	H. sapiens	10257	H. sapiens	ABCC4	ATP binding cassette subfamily C member 4	GO:0070730 cAMP transport;GO:0034775 glutathione transmembrane transport;GO:0071716 leukotriene transport		Transporters:Primary Active Transporters	Nucleoli;Plasma membrane (Approved); Additional: Golgi apparatus	ATP		(M5908)HALLMARK ANDROGEN RESPONSE	1	0	1	0	1	0	0	0	0	0	1	0	0	1	0	0	1	0	0	0
ACER2	340485	symbol	H. sapiens	340485	H. sapiens	ACER2	alkaline ceramidase 2	GO:0090285 negative regulation of protein glycosylation in Golgi;GO:0060051 negative regulation of protein glycosylation;GO:0090283 regulation of protein glycosylation in Golgi		ENZYME proteins:Hydrolases; Enzymes					0	0	0	1	0	1	0	1	0	0	1	0	1	0	0	0	0	0	1	0
ANGPT1	284	symbol	H. sapiens	284	H. sapiens	ANGPT1	angiopoietin 1	GO:0035691 macrophage migration inhibitory factor signaling pathway;GO:2000446 regulation of macrophage migration inhibitory factor signaling pathway;GO:0048014 Tie signaling pathway		Cancer-related genes:Candidate cancer biomarkers; Predicted intracellular proteins; Predicted secreted proteins; RAS pathway related proteins			(M92)PID ANGIOPOIETIN RECEPTOR PATHWAY; (M100)PID SHP2 PATHWAY; (M5883)NABA SECRETED FACTORS	(M5905)HALLMARK ADIPOGENESIS	1	0	1	1	0	1	0	1	0	1	0	1	1	0	0	0	1	0	1	0
ANKRD55	79722	symbol	H. sapiens	79722	H. sapiens	ANKRD55	ankyrin repeat domain 55			Predicted intracellular proteins	Nuclear speckles;Nucleoplasm (Approved); Additional: Cytosol				0	0	0	0	0	0	0	0	0	0	0	0	0	0	0	0	0	0	0	0
ANKRD61	100310846	symbol	H. sapiens	100310846	H. sapiens	ANKRD61	ankyrin repeat domain 61			Predicted intracellular proteins	Nucleoplasm (Enhanced)				0	0	0	0	0	0	0	0	0	0	0	0	0	0	0	0	0	0	0	0
ARMC3	219681	symbol	H. sapiens	219681	H. sapiens	ARMC3	armadillo repeat containing 3			Predicted intracellular proteins					0	0	0	0	0	0	0	0	0	0	0	0	0	0	0	0	0	0	0	0
ASAP2	8853	symbol	H. sapiens	8853	H. sapiens	ASAP2	ArfGAP with SH3 domain, ankyrin repeat and PH domain 2	GO:0043547 positive regulation of GTPase activity;GO:0043087 regulation of GTPase activity;GO:0051345 positive regulation of hydrolase activity		Predicted intracellular proteins	Cytosol (Supported)		(M67)PID ARF6 TRAFFICKING PATHWAY		0	0	0	1	0	0	0	0	0	0	0	0	0	0	0	0	0	0	0	0
ATL1	51062	symbol	H. sapiens	51062	H. sapiens	ATL1	atlastin GTPase 1	GO:1990809 endoplasmic reticulum tubular network membrane organization;GO:0090158 endoplasmic reticulum membrane organization;GO:0071786 endoplasmic reticulum tubular network organization		Predicted intracellular proteins; Disease related genes					0	0	0	0	0	0	0	0	0	0	0	0	0	0	1	0	0	0	0	0
ATP1A4	480	symbol	H. sapiens	480	H. sapiens	ATP1A4	ATPase Na+/K+ transporting subunit alpha 4	GO:0010248 establishment or maintenance of transmembrane electrochemical gradient;GO:0030007 cellular potassium ion homeostasis;GO:0036376 sodium ion export across plasma membrane		ENZYME proteins:Hydrolases; Enzymes					0	1	1	0	0	0	0	0	0	0	0	0	0	0	0	0	1	0	0	0
AVPR1A	552	symbol	H. sapiens	552	H. sapiens	AVPR1A	arginine vasopressin receptor 1A	GO:0042631 cellular response to water deprivation;GO:0002125 maternal aggressive behavior;GO:0007621 negative regulation of female receptivity		FDA approved drug targets:Small molecule drugs; G-protein coupled receptors:GPCRs excl olfactory receptors		Desmopressin; Vasopressin; Felypressin; Conivaptan; Terlipressin; PH-284; Tolvaptan; Atosiban; Relcovaptan; Lypressin		(M5892)HALLMARK CHOLESTEROL HOMEOSTASIS; (M5902)HALLMARK APOPTOSIS	0	1	1	1	1	0	0	0	0	0	1	0	0	0	0	0	0	0	0	0
B4GALT6	9331	symbol	H. sapiens	9331	H. sapiens	B4GALT6	beta-1,4-galactosyltransferase 6	GO:0001572 lactosylceramide biosynthetic process;GO:0046478 lactosylceramide metabolic process;GO:0010706 ganglioside biosynthetic process via lactosylceramide		ENZYME proteins:Transferases; Predicted intracellular proteins; Enzymes					0	0	0	0	0	0	0	0	0	0	0	0	0	0	1	0	0	0	1	0
BEND2	139105	symbol	H. sapiens	139105	H. sapiens	BEND2	BEN domain containing 2			Predicted intracellular proteins					0	0	0	0	0	0	0	0	0	0	0	0	0	0	0	0	0	0	0	0
CA13	377677	symbol	H. sapiens	377677	H. sapiens	CA13	carbonic anhydrase 13	GO:0006730 one-carbon metabolic process;GO:0044281 small molecule metabolic process;GO:0044237 cellular metabolic process		Predicted intracellular proteins; Enzymes; ENZYME proteins:Lyases	Nucleoli (Approved); Additional: Nucleoplasm;Vesicles	Zonisamide; N-(4-chlorobenzyl)-N-methylbenzene-1,4-disulfonamide			0	0	0	0	0	0	0	0	0	0	0	0	0	0	0	0	0	0	0	0
CALD1	800	symbol	H. sapiens	800	H. sapiens	CALD1	caldesmon 1	GO:0051017 actin filament bundle assembly;GO:0061572 actin filament bundle organization;GO:0006936 muscle contraction		Predicted intracellular proteins	Actin filaments;Plasma membrane (Enhanced)			(M5930)HALLMARK EPITHELIAL MESENCHYMAL TRANSITION	0	1	0	0	0	0	0	0	1	1	0	0	0	0	0	0	0	0	0	0
CAVIN2	8436	symbol	H. sapiens	8436	H. sapiens	CAVIN2	caveolae associated protein 2	GO:0097320 plasma membrane tubulation;GO:0007009 plasma membrane organization;GO:0010256 endomembrane system organization		Predicted intracellular proteins	Plasma membrane (Enhanced); Additional: Cytosol			(M5905)HALLMARK ADIPOGENESIS	0	0	0	0	0	0	0	0	0	0	0	0	0	0	0	0	0	0	0	0
CDC14B	8555	symbol	H. sapiens	8555	H. sapiens	CDC14B	cell division cycle 14B	GO:1904668 positive regulation of ubiquitin protein ligase activity;GO:0007096 regulation of exit from mitosis;GO:1904666 regulation of ubiquitin protein ligase activity		Predicted intracellular proteins; ENZYME proteins:Hydrolases; Enzymes	Nucleoplasm (Supported)		(M129)PID PLK1 PATHWAY	(M5908)HALLMARK ANDROGEN RESPONSE	0	0	0	0	0	1	0	0	0	0	0	0	0	1	0	0	0	0	0	0
CHST4	10164	symbol	H. sapiens	10164	H. sapiens	CHST4	carbohydrate sulfotransferase 4	GO:0006477 protein sulfation;GO:1903238 positive regulation of leukocyte tethering or rolling;GO:1903236 regulation of leukocyte tethering or rolling		Predicted intracellular proteins				(M5937)HALLMARK GLYCOLYSIS	0	0	0	1	0	1	0	0	0	0	0	0	0	0	0	0	0	0	1	0
CLEC1B	51266	symbol	H. sapiens	51266	H. sapiens	CLEC1B	C-type lectin domain family 1 member B	GO:0006952 defense response;GO:0007166 cell surface receptor signaling pathway;GO:0006950 response to stress		Predicted intracellular proteins			(M5880)NABA ECM AFFILIATED; (M5885)NABA MATRISOME ASSOCIATED; (M5889)NABA MATRISOME		1	0	0	0	0	0	0	0	0	0	0	0	1	0	0	0	0	0	0	0
COL4A3	1285	symbol	H. sapiens	1285	H. sapiens	COL4A3	collagen type IV alpha 3 chain	GO:0032836 glomerular basement membrane development;GO:0038063 collagen-activated tyrosine kinase receptor signaling pathway;GO:0038065 collagen-activated signaling pathway		Cancer-related genes:Candidate cancer biomarkers; Predicted intracellular proteins; Predicted secreted proteins; Disease related genes	Vesicles (Approved); Additional: Endoplasmic reticulum		(M5887)NABA BASEMENT MEMBRANES; (M53)PID INTEGRIN3 PATHWAY; (M3005)NABA COLLAGENS		0	0	1	1	0	1	0	1	0	1	0	0	0	0	0	0	0	0	0	0
CORIN	10699	symbol	H. sapiens	10699	H. sapiens	CORIN	corin, serine peptidase	GO:0003050 regulation of systemic arterial blood pressure by atrial natriuretic peptide;GO:0035813 regulation of renal sodium excretion;GO:0035812 renal sodium excretion		Predicted intracellular proteins; Peptidases:Serine-type peptidases; Enzymes; Disease related genes; Potential drug targets	Plasma membrane (Approved); Additional: Actin filaments;Nuclear bodies				0	1	1	0	1	0	0	0	1	0	0	0	0	0	0	0	0	0	0	0
CRH	1392	symbol	H. sapiens	1392	H. sapiens	CRH	corticotropin releasing hormone	GO:0042322 negative regulation of circadian sleep/wake cycle, REM sleep;GO:2000854 positive regulation of corticosterone secretion;GO:0010841 positive regulation of circadian sleep/wake cycle, wakefulness		Predicted secreted proteins		Corticotropin; D-Phenylalanine; 2-aminoisobutyric acid			0	1	1	0	1	1	0	0	1	1	1	0	0	0	0	0	0	0	0	0
CTNNAL1	8727	symbol	H. sapiens	8727	H. sapiens	CTNNAL1	catenin alpha like 1	GO:0007266 Rho protein signal transduction;GO:0007265 Ras protein signal transduction;GO:0007264 small GTPase mediated signal transduction		Predicted intracellular proteins					0	0	0	0	0	0	0	0	0	0	0	0	0	0	0	0	0	0	0	1
DAB2	1601	symbol	H. sapiens	1601	H. sapiens	DAB2	DAB adaptor protein 2	GO:0035026 leading edge cell differentiation;GO:2000370 positive regulation of clathrin-dependent endocytosis;GO:2000643 positive regulation of early endosome to late endosome transport		Predicted intracellular proteins	Plasma membrane;Vesicles (Enhanced); Additional: Nucleoli fibrillar center		(M286)PID TGFBR PATHWAY	(M5942)HALLMARK UV RESPONSE DN; (M5930)HALLMARK EPITHELIAL MESENCHYMAL TRANSITION	0	0	0	0	0	1	1	1	0	0	1	1	0	0	0	1	1	0	0	0
DENND2C	163259	symbol	H. sapiens	163259	H. sapiens	DENND2C	DENN domain containing 2C	GO:0050790 regulation of catalytic activity;GO:0065009 regulation of molecular function;GO:0065007 biological regulation		Predicted intracellular proteins	Nucleoplasm (Enhanced)				0	0	0	0	0	0	0	0	0	0	0	0	0	0	0	0	0	0	0	0
DEPDC1	55635	symbol	H. sapiens	55635	H. sapiens	DEPDC1	DEP domain containing 1	GO:0045892 negative regulation of transcription, DNA-templated;GO:1903507 negative regulation of nucleic acid-templated transcription;GO:1902679 negative regulation of RNA biosynthetic process		Predicted intracellular proteins	Nucleoplasm (Supported); Additional: Nucleoli fibrillar center			(M5925)HALLMARK E2F TARGETS; (M5937)HALLMARK GLYCOLYSIS	0	0	0	0	0	0	0	0	0	0	0	0	0	0	0	0	0	0	0	0
DNM3	26052	symbol	H. sapiens	26052	H. sapiens	DNM3	dynamin 3	GO:0061002 negative regulation of dendritic spine morphogenesis;GO:1903423 positive regulation of synaptic vesicle recycling;GO:0061000 negative regulation of dendritic spine development		Predicted intracellular proteins; ENZYME proteins:Hydrolases; Enzymes	Golgi apparatus (Approved)				0	0	0	0	0	0	0	1	0	0	0	0	0	1	1	0	0	1	0	0
EFHC2	80258	symbol	H. sapiens	80258	H. sapiens	EFHC2	EF-hand domain containing 2	GO:0000281 mitotic cytokinesis;GO:1990830 cellular response to leukemia inhibitory factor;GO:1990823 response to leukemia inhibitory factor		Predicted intracellular proteins	Nucleoli fibrillar center;Nucleoplasm (Approved); Additional: Plasma membrane				0	0	0	0	0	0	0	0	0	0	0	0	0	0	0	0	0	0	0	0
EIF4E	1977	symbol	H. sapiens	1977	H. sapiens	EIF4E	eukaryotic translation initiation factor 4E	GO:0099578 regulation of translation at postsynapse, modulating synaptic transmission;GO:0140245 regulation of translation at postsynapse;GO:0099547 regulation of translation at synapse, modulating synaptic transmission		Cancer-related genes:Candidate cancer biomarkers; Predicted intracellular proteins; Disease related genes	Cytoplasmic bodies;Cytosol (Supported); Additional: Nucleoplasm	7-methyl-GpppA; 7-methyl-7,8-dihydroguanosine-5'-diphosphate; 7-methyl-guanosine-5'-triphosphate; LY2275796; S-[(1-Hydroxy-2,2,5,5-tetramethyl-2,5-dihydro-1H-pyrrol-3-yl)methyl] methanesulfonothioate	(M4910)ST ERK1 ERK2 MAPK PATHWAY; (M12012)ST P38 MAPK PATHWAY; (M229)PID P38 ALPHA BETA DOWNSTREAM PATHWAY	(M5923)HALLMARK PI3K AKT MTOR SIGNALING; (M5922)HALLMARK UNFOLDED PROTEIN RESPONSE; (M5926)HALLMARK MYC TARGETS V1	0	0	0	0	1	1	0	0	0	0	1	0	0	0	0	0	0	0	0	0
ELOVL7	79993	symbol	H. sapiens	79993	H. sapiens	ELOVL7	ELOVL fatty acid elongase 7	GO:0019367 fatty acid elongation, saturated fatty acid;GO:0019368 fatty acid elongation, unsaturated fatty acid;GO:0034625 fatty acid elongation, monounsaturated fatty acid		ENZYME proteins:Transferases; Enzymes					0	0	0	0	0	0	0	0	0	0	0	0	0	0	0	0	0	0	1	0
ENKUR	219670	symbol	H. sapiens	219670	H. sapiens	ENKUR	enkurin, TRPC channel interacting protein	GO:0061966 establishment of left/right asymmetry;GO:0030317 flagellated sperm motility;GO:0097722 sperm motility		Predicted intracellular proteins					0	0	0	0	0	0	0	0	0	0	0	0	0	0	0	0	0	0	0	0
ENOX1	55068	symbol	H. sapiens	55068	H. sapiens	ENOX1	ecto-NOX disulfide-thiol exchanger 1	GO:0007624 ultradian rhythm;GO:0048511 rhythmic process;GO:0008150 biological_process		Predicted intracellular proteins	Plasma membrane (Supported)				0	0	0	0	0	0	0	0	0	0	0	0	0	0	0	0	0	0	0	0
ERVW-1	30816	symbol	H. sapiens	30816	H. sapiens	ERVW-1	endogenous retrovirus group W member 1, envelope	GO:0007520 myoblast fusion;GO:0000768 syncytium formation by plasma membrane fusion;GO:0140253 cell-cell fusion		Transporters:Transporter channels and pores					0	0	0	0	0	0	0	0	0	0	0	0	0	0	0	0	0	0	0	0
F13A1	2162	symbol	H. sapiens	2162	H. sapiens	F13A1	coagulation factor XIII A chain	GO:0072378 blood coagulation, fibrin clot formation;GO:0072376 protein activation cascade;GO:0018149 peptide cross-linking		Cancer-related genes:Candidate cancer biomarkers; ENZYME proteins:Transferases; Candidate cardiovascular disease genes; FDA approved drug targets:Biotech drugs; Predicted intracellular proteins; Predicted secreted proteins; Enzymes; Disease related genes		N-Acetyl-Serine; Thrombin; Prothrombin; Human thrombin; Anti-inhibitor coagulant complex	(M118)PID INTEGRIN A9B1 PATHWAY; (M18)PID INTEGRIN1 PATHWAY; (M3468)NABA ECM REGULATORS	(M5953)HALLMARK KRAS SIGNALING UP	1	0	0	0	0	0	0	0	0	1	0	0	1	0	0	0	0	0	0	0
FAM118A	55007	symbol	H. sapiens	55007	H. sapiens	FAM118A	family with sequence similarity 118 member A			Predicted intracellular proteins	Intermediate filaments (Approved); Additional: Cytosol				0	0	0	0	0	0	0	0	0	0	0	0	0	0	0	0	0	0	0	0
FAM209A	200232	symbol	H. sapiens	200232	H. sapiens	FAM209A	family with sequence similarity 209 member A	GO:0008150 biological_process							0	0	0	0	0	0	0	0	0	0	0	0	0	0	0	0	0	0	0	0
FAM81B	153643	symbol	H. sapiens	153643	H. sapiens	FAM81B	family with sequence similarity 81 member B			Predicted intracellular proteins					0	0	0	0	0	0	0	0	0	0	0	0	0	0	0	0	0	0	0	0
FRMPD1	22844	symbol	H. sapiens	22844	H. sapiens	FRMPD1	FERM and PDZ domain containing 1	GO:0008277 regulation of G protein-coupled receptor signaling pathway;GO:0090150 establishment of protein localization to membrane;GO:0072657 protein localization to membrane		Predicted intracellular proteins					0	0	0	0	0	0	0	0	0	0	0	0	0	0	0	0	0	0	0	0
GET1	7485	symbol	H. sapiens	7485	H. sapiens	GET1	guided entry of tail-anchored proteins factor 1	GO:0071816 tail-anchored membrane protein insertion into ER membrane;GO:0045048 protein insertion into ER membrane;GO:0051205 protein insertion into membrane		Predicted intracellular proteins; Transporters:Primary Active Transporters					0	0	0	0	0	0	0	0	0	0	0	0	0	0	0	0	0	0	0	0
GGTA1	2681	symbol	H. sapiens	2681	H. sapiens	GGTA1	glycoprotein alpha-galactosyltransferase 1 (inactive)	GO:0033575 protein glycosylation at cell surface;GO:0033580 protein galactosylation at cell surface;GO:0042125 protein galactosylation							0	0	0	0	0	0	0	0	0	0	0	0	0	0	0	0	0	0	1	0
GPRIN2	9721	symbol	H. sapiens	9721	H. sapiens	GPRIN2	G protein regulated inducer of neurite outgrowth 2	GO:0031175 neuron projection development;GO:0048666 neuron development;GO:0030182 neuron differentiation		Predicted intracellular proteins	Microtubules;Plasma membrane (Approved); Additional: Cytokinetic bridge;Mitotic spindle				0	0	0	0	0	0	0	0	0	0	0	0	0	0	0	0	0	0	0	0
GRB14	2888	symbol	H. sapiens	2888	H. sapiens	GRB14	growth factor receptor bound protein 14	GO:0046627 negative regulation of insulin receptor signaling pathway;GO:1900077 negative regulation of cellular response to insulin stimulus;GO:1900076 regulation of cellular response to insulin stimulus		Predicted intracellular proteins	Cytosol;Nucleoplasm (Approved)		(M16)PID INSULIN PATHWAY; (M92)PID ANGIOPOIETIN RECEPTOR PATHWAY		1	0	0	0	0	0	0	0	0	0	0	0	0	0	0	0	0	0	0	0
GRHL1	29841	symbol	H. sapiens	29841	H. sapiens	GRHL1	grainyhead like transcription factor 1	GO:0002934 desmosome organization;GO:0061436 establishment of skin barrier;GO:0033561 regulation of water loss via skin		Predicted intracellular proteins; Transcription factors:Immunoglobulin fold	Nucleoplasm (Supported); Additional: Vesicles				1	0	0	0	0	0	0	1	0	0	0	0	0	0	0	0	0	0	0	0
GUCY1A1	2982	symbol	H. sapiens	2982	H. sapiens	GUCY1A1	guanylate cyclase 1 soluble subunit alpha 1	GO:0098925 retrograde trans-synaptic signaling by nitric oxide, modulating synaptic transmission;GO:0098923 retrograde trans-synaptic signaling by soluble gas;GO:0098924 retrograde trans-synaptic signaling by nitric oxide		ENZYME proteins:Lyases; Predicted intracellular proteins; Enzymes; Disease related genes; Potential drug targets	Nucleoplasm (Supported)			(M5908)HALLMARK ANDROGEN RESPONSE; (M5953)HALLMARK KRAS SIGNALING UP	1	1	1	0	0	0	0	0	1	0	1	0	0	0	0	0	0	0	1	0
GUCY1B1	2983	symbol	H. sapiens	2983	H. sapiens	GUCY1B1	guanylate cyclase 1 soluble subunit beta 1	GO:0099554 trans-synaptic signaling by soluble gas, modulating synaptic transmission;GO:0099555 trans-synaptic signaling by nitric oxide, modulating synaptic transmission;GO:0099163 synaptic signaling by nitric oxide		Predicted intracellular proteins; Enzymes; ENZYME proteins:Lyases	Cytosol (Approved)			(M5947)HALLMARK IL2 STAT5 SIGNALING	1	1	1	0	0	0	0	0	0	0	1	0	0	0	0	0	0	0	1	0
HAS2	3037	symbol	H. sapiens	3037	H. sapiens	HAS2	hyaluronan synthase 2	GO:0070295 renal water absorption;GO:1900623 regulation of monocyte aggregation;GO:1900625 positive regulation of monocyte aggregation		ENZYME proteins:Transferases; Potential drug targets; Enzymes; Disease related genes	Nuclear speckles (Approved)			(M5942)HALLMARK UV RESPONSE DN; (M5932)HALLMARK INFLAMMATORY RESPONSE	1	0	0	1	0	1	1	1	0	1	0	0	0	0	1	1	1	0	1	0
HEMGN	55363	symbol	H. sapiens	55363	H. sapiens	HEMGN	hemogen	GO:0045667 regulation of osteoblast differentiation;GO:0001649 osteoblast differentiation;GO:0001503 ossification		Predicted intracellular proteins	Nucleoplasm (Enhanced)				0	0	0	0	0	0	0	0	0	0	0	0	0	0	0	0	0	0	0	0
HSD17B3	3293	symbol	H. sapiens	3293	H. sapiens	HSD17B3	hydroxysteroid 17-beta dehydrogenase 3	GO:0061370 testosterone biosynthetic process;GO:0006702 androgen biosynthetic process;GO:0030539 male genitalia development		Predicted intracellular proteins; Enzymes; ENZYME proteins:Oxidoreductases; Disease related genes; Potential drug targets	Vesicles (Approved)	NADH			0	0	0	0	0	0	0	0	0	0	0	0	0	0	0	0	0	0	0	0
HSPA4L	22824	symbol	H. sapiens	22824	H. sapiens	HSPA4L	heat shock protein family A (Hsp70) member 4 like	GO:0006986 response to unfolded protein;GO:0035966 response to topologically incorrect protein;GO:0006457 protein folding		Predicted intracellular proteins	Centrosome;Cytosol (Approved)			(M5951)HALLMARK SPERMATOGENESIS; (M5907)HALLMARK ESTROGEN RESPONSE LATE; (M5939)HALLMARK P53 PATHWAY	0	0	0	0	0	0	0	0	0	0	0	0	0	0	0	0	0	0	0	0
IFNA2	3440	symbol	H. sapiens	3440	H. sapiens	IFNA2	interferon alpha 2	GO:2000552 negative regulation of T-helper 2 cell cytokine production;GO:0032696 negative regulation of interleukin-13 production;GO:0032714 negative regulation of interleukin-5 production		Predicted secreted proteins		Sifalimumab	(M272)PID CD8 TCR DOWNSTREAM PATHWAY; (M5883)NABA SECRETED FACTORS; (M5885)NABA MATRISOME ASSOCIATED		1	0	0	1	0	1	0	0	0	0	0	0	1	0	0	0	0	0	0	0
IFRD1	3475	symbol	H. sapiens	3475	H. sapiens	IFRD1	interferon related developmental regulator 1	GO:0007518 myoblast fate determination;GO:0048625 myoblast fate commitment;GO:0001709 cell fate determination		Predicted intracellular proteins	Cytosol;Plasma membrane (Approved)			(M5909)HALLMARK MYOGENESIS; (M5924)HALLMARK MTORC1 SIGNALING; (M5926)HALLMARK MYC TARGETS V1	0	0	0	0	0	0	0	0	0	0	0	0	0	0	0	0	0	0	0	0
IFT81	28981	symbol	H. sapiens	28981	H. sapiens	IFT81	intraflagellar transport 81	GO:0035735 intraciliary transport involved in cilium assembly;GO:0042073 intraciliary transport;GO:0008589 regulation of smoothened signaling pathway		Predicted intracellular proteins	Centrosome;Cytosol (Approved)				0	0	0	0	0	0	0	0	0	0	0	0	0	1	0	0	0	1	0	0
IGF2BP2	10644	symbol	H. sapiens	10644	H. sapiens	IGF2BP2	insulin like growth factor 2 mRNA binding protein 2	GO:0051028 mRNA transport;GO:0050657 nucleic acid transport;GO:0050658 RNA transport		Predicted intracellular proteins	Cytosol (Enhanced)				0	0	0	0	0	0	0	0	0	0	0	0	0	0	0	0	0	0	0	0
IGF2BP3	10643	symbol	H. sapiens	10643	H. sapiens	IGF2BP3	insulin like growth factor 2 mRNA binding protein 3	GO:0051028 mRNA transport;GO:0050657 nucleic acid transport;GO:0050658 RNA transport		Predicted intracellular proteins	Cytosol (Supported)				0	0	0	0	0	0	0	0	0	0	0	0	0	0	0	0	0	0	0	0
ITGA2	3673	symbol	H. sapiens	3673	H. sapiens	ITGA2	integrin subunit alpha 2	GO:0033343 positive regulation of collagen binding;GO:0033341 regulation of collagen binding;GO:0033591 response to L-ascorbic acid		Cancer-related genes:Candidate cancer biomarkers; CD markers	Nucleoplasm (Approved); Additional: Cytosol		(M274)PID LYMPH ANGIOGENESIS PATHWAY; (M47)PID INTEGRIN CS PATHWAY; (M240)PID SYNDECAN 2 PATHWAY	(M5946)HALLMARK COAGULATION; (M5915)HALLMARK APICAL JUNCTION; (M5930)HALLMARK EPITHELIAL MESENCHYMAL TRANSITION	1	1	1	1	0	1	0	1	0	1	1	1	0	0	0	0	1	0	0	0
KITLG	4254	symbol	H. sapiens	4254	H. sapiens	KITLG	KIT ligand	GO:0033026 negative regulation of mast cell apoptotic process;GO:0070668 positive regulation of mast cell proliferation;GO:0033024 mast cell apoptotic process		Cancer-related genes:Candidate cancer biomarkers; Predicted intracellular proteins; Disease related genes; RAS pathway related proteins	Vesicles (Approved)		(M231)PID KIT PATHWAY; (M195)PID CMYB PATHWAY; (M5883)NABA SECRETED FACTORS		0	0	0	0	0	1	0	0	0	1	0	0	1	0	0	1	0	0	0	1
KLHDC1	122773	symbol	H. sapiens	122773	H. sapiens	KLHDC1	kelch domain containing 1	GO:0140627 ubiquitin-dependent protein catabolic process via the C-end degron rule pathway;GO:0043161 proteasome-mediated ubiquitin-dependent protein catabolic process;GO:0010498 proteasomal protein catabolic process		Predicted intracellular proteins	Cytosol (Supported)				0	0	0	0	0	0	0	0	0	0	0	0	0	0	0	0	0	0	0	0
KRT1	3848	symbol	H. sapiens	3848	H. sapiens	KRT1	keratin 1	GO:0001867 complement activation, lectin pathway;GO:0051290 protein heterotetramerization;GO:0061436 establishment of skin barrier		Predicted intracellular proteins; Disease related genes		Zinc; Copper; Zinc acetate	(M223)PID BETA CATENIN NUC PATHWAY	(M5950)HALLMARK ALLOGRAFT REJECTION; (M5956)HALLMARK KRAS SIGNALING DN	1	0	0	0	0	0	0	0	0	1	0	0	0	0	0	0	0	0	0	0
KRTAP9-3	83900	symbol	H. sapiens	83900	H. sapiens	KRTAP9-3	keratin associated protein 9-3			Predicted intracellular proteins					0	0	0	0	0	0	0	0	0	0	0	0	0	0	0	0	0	0	0	0
LANCL3	347404	symbol	H. sapiens	347404	H. sapiens	LANCL3	LanC like 3	GO:0005975 carbohydrate metabolic process;GO:0044238 primary metabolic process;GO:0071704 organic substance metabolic process		Predicted intracellular proteins	Mitochondria (Approved)				0	0	0	0	0	0	0	0	0	0	0	0	0	0	0	0	0	0	0	0
LGALSL	29094	symbol	H. sapiens	29094	H. sapiens	LGALSL	galectin like			Predicted intracellular proteins	Nucleoplasm (Approved)		(M5880)NABA ECM AFFILIATED; (M5885)NABA MATRISOME ASSOCIATED; (M5889)NABA MATRISOME		0	0	0	0	0	0	0	0	0	0	0	0	1	0	0	0	0	0	0	0
LIMS1	3987	symbol	H. sapiens	3987	H. sapiens	LIMS1	LIM zinc finger domain containing 1	GO:2001046 positive regulation of integrin-mediated signaling pathway;GO:2001044 regulation of integrin-mediated signaling pathway;GO:0051894 positive regulation of focal adhesion assembly		Predicted intracellular proteins	Cytosol (Supported); Additional: Focal adhesion sites		(M71)PID ILK PATHWAY		0	0	0	1	0	0	1	1	0	1	0	0	0	0	1	1	0	0	0	0
LINC00470	56651	symbol	H. sapiens	56651	H. sapiens	LINC00470	long intergenic non-protein coding RNA 470	GO:0008150 biological_process							0	0	0	0	0	0	0	0	0	0	0	0	0	0	0	0	0	0	0	0
LINC00472	79940	symbol	H. sapiens	79940	H. sapiens	LINC00472	long intergenic non-protein coding RNA 472								0	0	0	0	0	0	0	0	0	0	0	0	0	0	0	0	0	0	0	0
LINC02915	400360	symbol	H. sapiens	400360	H. sapiens	LINC02915	long intergenic non-protein coding RNA 2915								0	0	0	0	0	0	0	0	0	0	0	0	0	0	0	0	0	0	0	0
LOX	4015	symbol	H. sapiens	4015	H. sapiens	LOX	lysyl oxidase	GO:0035906 descending aorta development;GO:0035905 ascending aorta development;GO:0018057 peptidyl-lysine oxidation		Predicted secreted proteins; Enzymes; ENZYME proteins:Oxidoreductases; Disease related genes; Potential drug targets	Endoplasmic reticulum (Approved)		(M3468)NABA ECM REGULATORS; (M5885)NABA MATRISOME ASSOCIATED; (M5889)NABA MATRISOME	(M5891)HALLMARK HYPOXIA; (M5930)HALLMARK EPITHELIAL MESENCHYMAL TRANSITION	1	0	0	0	0	1	1	0	0	1	1	0	1	0	0	0	1	0	0	0
LPA	4018	symbol	H. sapiens	4018	H. sapiens	LPA	lipoprotein(a)	GO:0010951 negative regulation of endopeptidase activity;GO:0010466 negative regulation of peptidase activity;GO:0045861 negative regulation of proteolysis		Candidate cardiovascular disease genes; Predicted intracellular proteins; Predicted secreted proteins; Peptidases:Serine-type peptidases; Enzymes			(M12645)ST GA13 PATHWAY; (M159)PID AMB2 NEUTROPHILS PATHWAY; (M3468)NABA ECM REGULATORS		0	0	1	0	0	0	0	0	0	0	0	0	1	0	0	0	0	0	0	0
LPAR4	2846	symbol	H. sapiens	2846	H. sapiens	LPAR4	lysophosphatidic acid receptor 4	GO:0035025 positive regulation of Rho protein signal transduction;GO:0051482 positive regulation of cytosolic calcium ion concentration involved in phospholipase C-activating G protein-coupled signaling pathway;GO:0046579 positive regulation of Ras protein signal transduction		Predicted intracellular proteins; Transporters; G-protein coupled receptors:Lysolipids receptors; G-protein coupled receptors:GPCRs excl olfactory receptors	Plasma membrane (Supported); Additional: Nuclear bodies;Vesicles		(M56)PID LPA4 PATHWAY; (M15)PID LYSOPHOSPHOLIPID PATHWAY		0	0	0	0	1	1	0	0	0	1	0	0	0	0	0	0	0	0	0	1
LRP5L	91355	symbol	H. sapiens	91355	H. sapiens	LRP5L	LDL receptor related protein 5 like	GO:0061304 retinal blood vessel morphogenesis;GO:0048539 bone marrow development;GO:0061299 retina vasculature morphogenesis in camera-type eye							0	0	0	0	1	0	0	0	0	1	0	0	0	0	0	0	1	0	0	0
LRRC74B	400891	symbol	H. sapiens	400891	H. sapiens	LRRC74B	leucine rich repeat containing 74B			Predicted intracellular proteins					0	0	0	0	0	0	0	0	0	0	0	0	0	0	0	0	0	0	0	0
LSMEM1	286006	symbol	H. sapiens	286006	H. sapiens	LSMEM1	leucine rich single-pass membrane protein 1				Cytosol (Supported); Additional: Vesicles				0	0	0	0	0	0	0	0	0	0	0	0	0	0	0	0	0	0	0	0
MAPK10	5602	symbol	H. sapiens	5602	H. sapiens	MAPK10	mitogen-activated protein kinase 10	GO:0007258 JUN phosphorylation;GO:0009414 response to water deprivation;GO:0071474 cellular hyperosmotic response	CMGC Ser/Thr protein kinase family	ENZYME proteins:Transferases; RAS pathway related proteins; Predicted intracellular proteins; Kinases:CMGC Ser/Thr protein kinases; Enzymes; Disease related genes; Potential drug targets		Pyrazolanthrone; Cyclohexyl-{4-[5-(3,4-Dichlorophenyl)-2-Piperidin-4-Yl-3-Propyl-3h-Imidazol-4-Yl]-Pyrimidin-2-Yl}Amine; Cyclopropyl-{4-[5-(3,4-Dichlorophenyl)-2-[(1-Methyl)-Piperidin]-4-Yl-3-Propyl-3h-Imidazol-4-Yl]-Pyrimidin-2-Yl}Amine; 9-(4-Hydroxyphenyl)-2,7-Phenanthroline; Phosphoaminophosphonic Acid-Adenylate Ester; N-(tert-butyl)-4-[5-(pyridin-2-ylamino)quinolin-3-yl]benzenesulfonamide; N-…	(M7871)ST GRANULE CELL SURVIVAL PATHWAY; (M45)PID CD40 PATHWAY; (M193)PID NEPHRIN NEPH1 PATHWAY	(M5923)HALLMARK PI3K AKT MTOR SIGNALING	0	0	0	0	0	0	0	1	0	1	0	0	0	0	0	0	0	1	0	0
MBOAT2	129642	symbol	H. sapiens	129642	H. sapiens	MBOAT2	membrane bound O-acyltransferase domain containing 2	GO:0036150 phosphatidylserine acyl-chain remodeling;GO:0036152 phosphatidylethanolamine acyl-chain remodeling;GO:0036151 phosphatidylcholine acyl-chain remodeling		ENZYME proteins:Transferases; Enzymes	Vesicles (Approved)			(M5945)HALLMARK HEME METABOLISM	0	0	0	0	0	0	0	0	0	0	0	0	0	0	0	0	0	0	0	0
MCU	90550	symbol	H. sapiens	90550	H. sapiens	MCU	mitochondrial calcium uniporter	GO:0090527 actin filament reorganization;GO:0051561 positive regulation of mitochondrial calcium ion concentration;GO:0036444 calcium import into the mitochondrion		Predicted intracellular proteins	Mitochondria (Supported)				0	0	0	0	1	1	0	0	0	0	1	0	0	0	0	0	0	0	0	0
MFAP3L	9848	symbol	H. sapiens	9848	H. sapiens	MFAP3L	microfibril associated protein 3 like			Predicted intracellular proteins	Nucleoplasm (Supported); Additional: Cell Junctions				0	0	0	0	0	0	0	0	0	0	0	0	0	0	0	0	0	0	0	0
MMD	23531	symbol	H. sapiens	23531	H. sapiens	MMD	monocyte to macrophage differentiation associated	GO:0019835 cytolysis;GO:0045666 positive regulation of neuron differentiation;GO:0045664 regulation of neuron differentiation		Transporters:Transporter channels and pores	Vesicles (Approved)			(M5953)HALLMARK KRAS SIGNALING UP	0	0	0	0	0	1	0	0	0	0	0	0	0	0	0	0	0	0	0	0
MMRN1	22915	symbol	H. sapiens	22915	H. sapiens	MMRN1	multimerin 1	GO:0007596 blood coagulation;GO:0007599 hemostasis;GO:0050817 coagulation		Predicted intracellular proteins; Predicted secreted proteins; Disease related genes	Endoplasmic reticulum (Approved)		(M3008)NABA ECM GLYCOPROTEINS; (M5884)NABA CORE MATRISOME; (M5889)NABA MATRISOME		1	0	0	0	0	0	0	0	0	0	0	0	0	0	0	0	0	0	0	0
MYCT1	80177	symbol	H. sapiens	80177	H. sapiens	MYCT1	MYC target 1	GO:0061484 hematopoietic stem cell homeostasis;GO:0048872 homeostasis of number of cells;GO:0042592 homeostatic process		Predicted intracellular proteins	Nucleoplasm (Approved); Additional: Vesicles		(M66)PID MYC ACTIV PATHWAY		0	0	0	0	0	0	0	0	0	0	0	0	0	0	0	0	0	0	0	0
MYLK	4638	symbol	H. sapiens	4638	H. sapiens	MYLK	myosin light chain kinase	GO:0060414 aorta smooth muscle tissue morphogenesis;GO:0071476 cellular hypotonic response;GO:0032060 bleb assembly	CAMK Ser/Thr protein kinase family	ENZYME proteins:Transferases; Predicted intracellular proteins; Enzymes; Disease related genes; Kinases:CAMK Ser/Thr protein kinases; Potential drug targets	Actin filaments (Enhanced); Additional: Plasma membrane	Fostamatinib	(M16801)SIG REGULATION OF THE ACTIN CYTOSKELETON BY RHO GTPASES; (M14)PID AURORA B PATHWAY; (M5193)SIG CHEMOTAXIS	(M5905)HALLMARK ADIPOGENESIS; (M5909)HALLMARK MYOGENESIS; (M5930)HALLMARK EPITHELIAL MESENCHYMAL TRANSITION	1	1	0	0	0	1	0	1	0	1	0	0	0	1	0	0	1	0	0	0
NCKAP1	10787	symbol	H. sapiens	10787	H. sapiens	NCKAP1	NCK associated protein 1	GO:2000601 positive regulation of Arp2/3 complex-mediated actin nucleation;GO:0051127 positive regulation of actin nucleation;GO:0034315 regulation of Arp2/3 complex-mediated actin nucleation			Cytosol (Approved)		(M156)PID ECADHERIN NASCENT AJ PATHWAY; (M232)PID ECADHERIN STABILIZATION PATHWAY; (M278)PID RAC1 PATHWAY		0	0	0	0	0	0	0	1	0	0	0	0	0	1	1	0	0	0	0	1
NEXN	91624	symbol	H. sapiens	91624	H. sapiens	NEXN	nexilin F-actin binding protein	GO:0070593 dendrite self-avoidance;GO:0008038 neuron recognition;GO:0007156 homophilic cell adhesion via plasma membrane adhesion molecules		Predicted intracellular proteins; Disease related genes	Actin filaments;Plasma membrane (Supported)			(M5915)HALLMARK APICAL JUNCTION	0	0	0	0	0	1	0	0	0	0	0	0	0	0	1	0	0	0	0	0
NFIB	4781	symbol	H. sapiens	4781	H. sapiens	NFIB	nuclear factor I B	GO:2000790 regulation of mesenchymal cell proliferation involved in lung development;GO:2000791 negative regulation of mesenchymal cell proliferation involved in lung development;GO:2000795 negative regulation of epithelial cell proliferation involved in lung morphogenesis		Predicted intracellular proteins; Cancer-related genes; Transcription factors:beta-Hairpin exposed by an alpha/beta-scaffold	Nucleoli fibrillar center;Nucleoplasm (Supported)		(M285)PID HNF3A PATHWAY	(M5942)HALLMARK UV RESPONSE DN	0	0	0	0	0	1	0	0	0	1	0	0	0	0	1	0	0	0	0	0
NINJ2-AS1	100049716	symbol	H. sapiens	100049716	H. sapiens	NINJ2-AS1	NINJ2 antisense RNA 1								0	0	0	0	0	0	0	0	0	0	0	0	0	0	0	0	0	0	0	0
NKAIN2	154215	symbol	H. sapiens	154215	H. sapiens	NKAIN2	sodium/potassium transporting ATPase interacting 2	GO:0002028 regulation of sodium ion transport;GO:0006814 sodium ion transport;GO:0010959 regulation of metal ion transport		Potential drug targets; Disease related genes; Transporters:Accessory Factors Involved in Transport	Cytosol (Approved)				0	0	0	0	0	0	0	0	0	0	0	0	0	0	0	0	0	0	0	0
NLK	51701	symbol	H. sapiens	51701	H. sapiens	NLK	nemo like kinase	GO:0007223 Wnt signaling pathway, calcium modulating pathway;GO:0042501 serine phosphorylation of STAT protein;GO:0035567 non-canonical Wnt signaling pathway	CMGC Ser/Thr protein kinase family	ENZYME proteins:Transferases; Predicted intracellular proteins; Kinases:CMGC Ser/Thr protein kinases; Enzymes	Nucleoplasm (Approved); Additional: Cell Junctions;Nucleoli		(M23)PID WNT NONCANONICAL PATHWAY; (M70)PID PS1 PATHWAY; (M195)PID CMYB PATHWAY		0	0	0	0	0	0	1	0	0	0	0	0	0	0	0	0	0	0	0	0
NPTN	27020	symbol	H. sapiens	27020	H. sapiens	NPTN	neuroplastin	GO:0099557 trans-synaptic signaling by trans-synaptic complex, modulating synaptic transmission;GO:0048170 positive regulation of long-term neuronal synaptic plasticity;GO:0045743 positive regulation of fibroblast growth factor receptor signaling pathway		Predicted intracellular proteins; Transporters:Accessory Factors Involved in Transport	Plasma membrane (Approved)				0	1	0	0	1	1	1	1	0	0	0	0	1	0	1	0	0	1	0	0
OPHN1	4983	symbol	H. sapiens	4983	H. sapiens	OPHN1	oligophrenin 1	GO:0098880 maintenance of postsynaptic specialization structure;GO:0021684 cerebellar granular layer formation;GO:0021707 cerebellar granule cell differentiation		Predicted intracellular proteins; Disease related genes	Nucleoplasm;Plasma membrane (Approved)		(M68)PID RHOA REG PATHWAY	(M5919)HALLMARK HEDGEHOG SIGNALING; (M5893)HALLMARK MITOTIC SPINDLE	0	0	0	0	0	1	0	1	0	0	0	1	0	1	1	0	1	1	0	1
OR2A5	393046	symbol	H. sapiens	393046	H. sapiens	OR2A5	olfactory receptor family 2 subfamily A member 5	GO:0050911 detection of chemical stimulus involved in sensory perception of smell;GO:0007608 sensory perception of smell;GO:0050907 detection of chemical stimulus involved in sensory perception		G-protein coupled receptors:Odorant/olfactory and gustatory receptors					0	0	0	0	0	0	0	0	0	0	0	0	0	0	0	0	0	0	0	0
OR2G3	81469	symbol	H. sapiens	81469	H. sapiens	OR2G3	olfactory receptor family 2 subfamily G member 3	GO:0050911 detection of chemical stimulus involved in sensory perception of smell;GO:0007608 sensory perception of smell;GO:0050907 detection of chemical stimulus involved in sensory perception		G-protein coupled receptors:Odorant/olfactory and gustatory receptors					0	0	0	0	0	0	0	0	0	0	0	0	0	0	0	0	0	0	0	0
OR2L13	284521	symbol	H. sapiens	284521	H. sapiens	OR2L13	olfactory receptor family 2 subfamily L member 13	GO:0050911 detection of chemical stimulus involved in sensory perception of smell;GO:0007608 sensory perception of smell;GO:0050907 detection of chemical stimulus involved in sensory perception		G-protein coupled receptors:Odorant/olfactory and gustatory receptors					0	0	0	0	0	0	0	0	0	0	0	0	0	0	0	0	0	0	0	0
OR4D9	390199	symbol	H. sapiens	390199	H. sapiens	OR4D9	olfactory receptor family 4 subfamily D member 9	GO:0050911 detection of chemical stimulus involved in sensory perception of smell;GO:0007608 sensory perception of smell;GO:0050907 detection of chemical stimulus involved in sensory perception		G-protein coupled receptors:Odorant/olfactory and gustatory receptors					0	0	0	0	0	0	0	0	0	0	0	0	0	0	0	0	0	0	0	0
P2RY1	5028	symbol	H. sapiens	5028	H. sapiens	P2RY1	purinergic receptor P2Y1	GO:0060406 positive regulation of penile erection;GO:0032962 positive regulation of inositol trisphosphate biosynthetic process;GO:0032960 regulation of inositol trisphosphate biosynthetic process		G-protein coupled receptors:Adenosine and adenine nucleotide receptors; Transporters; G-protein coupled receptors:GPCRs excl olfactory receptors				(M5946)HALLMARK COAGULATION	1	1	1	0	1	1	1	0	0	0	0	1	0	0	0	0	0	1	0	0
P2RY12	64805	symbol	H. sapiens	64805	H. sapiens	P2RY12	purinergic receptor P2Y12	GO:0021806 initiation of movement involved in cerebral cortex radial glia guided migration;GO:0021808 cytosolic calcium signaling involved in initiation of cell movement in glial-mediated radial cell migration;GO:0033626 positive regulation of integrin activation by cell surface receptor linked signal transduction		G-protein coupled receptors:Adenosine and adenine nucleotide receptors; FDA approved drug targets:Small molecule drugs; G-protein coupled receptors:GPCRs excl olfactory receptors; Disease related genes		Ticlopidine; Treprostinil; Clopidogrel; Epoprostenol; Regrelor; Prasugrel; Elinogrel; Cangrelor; Ticagrelor			1	1	0	1	1	1	0	0	0	0	1	1	0	1	0	0	0	0	0	0
PAX8-AS1	654433	symbol	H. sapiens	654433	H. sapiens	PAX8-AS1	PAX8 antisense RNA 1								0	0	0	0	0	0	0	0	0	0	0	0	0	0	0	0	0	0	0	0
PCDH18	54510	symbol	H. sapiens	54510	H. sapiens	PCDH18	protocadherin 18	GO:0007156 homophilic cell adhesion via plasma membrane adhesion molecules;GO:0098742 cell-cell adhesion via plasma-membrane adhesion molecules;GO:0007420 brain development		Predicted intracellular proteins	Cytosol (Approved); Additional: Golgi apparatus				0	0	0	0	0	0	0	0	0	0	0	0	0	0	0	0	0	0	0	0
PDE5A	8654	symbol	H. sapiens	8654	H. sapiens	PDE5A	phosphodiesterase 5A	GO:0046069 cGMP catabolic process;GO:0009214 cyclic nucleotide catabolic process;GO:0046068 cGMP metabolic process		Predicted intracellular proteins; FDA approved drug targets:Small molecule drugs; ENZYME proteins:Hydrolases; Enzymes	Cytosol (Approved)	Sildenafil; Theophylline; Tadalafil; Vardenafil; Dipyridamole; Guanosine-5'-Monophosphate; gamma-Glutamyl[S-(2-iodobenzyl)cysteinyl]glycine; OSI-461; Avanafil; Exisulind; Udenafil; 3-isobutyl-1-methyl-7H-xanthine; 5-ethoxy-4-(1-methyl-7-oxo-3-propyl-6,7-dihydro-1H-pyrazolo[4,3-d]pyrimidin-5-yl)thiophene-2-sulfonamide; Fostamatinib			1	1	0	0	0	0	0	0	0	0	0	0	0	0	0	0	0	0	0	0
PGLYRP3	114771	symbol	H. sapiens	114771	H. sapiens	PGLYRP3	peptidoglycan recognition protein 3	GO:0000270 peptidoglycan metabolic process;GO:0009253 peptidoglycan catabolic process;GO:0016045 detection of bacterium		Predicted secreted proteins		2-ACETAMIDO-2-DEOXY-BETA-D-GLUCOPYRANOSE(BETA1-4)-2-ACETAMIDO-1,6-ANHYDRO-3-O-[(R)-1-CARBOXYETHYL]-2-DEOXY-BETA-D-GLUCOPYRANOSE-L-ALANYL-GAMMA-D-GLUTAMYL-MESO-DIAMINOPIMELYL-D-ALANINE			0	0	0	0	0	0	0	0	0	0	0	0	0	0	0	0	0	0	0	0
PGRMC1	10857	symbol	H. sapiens	10857	H. sapiens	PGRMC1	progesterone receptor membrane component 1	GO:0006783 heme biosynthetic process;GO:0006779 porphyrin-containing compound biosynthetic process;GO:0033014 tetrapyrrole biosynthetic process			Endoplasmic reticulum (Supported); Additional: Nucleoli	Dextromethorphan; Nortriptyline; Sertraline		(M5934)HALLMARK XENOBIOTIC METABOLISM	0	0	0	0	0	0	0	0	0	0	0	0	0	0	0	0	0	0	0	0
PIP4P2	55529	symbol	H. sapiens	55529	H. sapiens	PIP4P2	phosphatidylinositol-4,5-bisphosphate 4-phosphatase 2	GO:0050765 negative regulation of phagocytosis;GO:0046856 phosphatidylinositol dephosphorylation;GO:0046839 phospholipid dephosphorylation		Predicted intracellular proteins; ENZYME proteins:Hydrolases; Enzymes					0	0	0	0	0	0	0	0	0	0	0	1	0	0	0	0	0	0	0	0
PKHD1L1	93035	symbol	H. sapiens	93035	H. sapiens	PKHD1L1	PKHD1 like 1	GO:0007605 sensory perception of sound;GO:0050954 sensory perception of mechanical stimulus;GO:0007600 sensory perception							0	0	0	0	0	0	0	0	0	0	0	0	0	0	0	0	0	0	0	0
PLCH1	23007	symbol	H. sapiens	23007	H. sapiens	PLCH1	phospholipase C eta 1	GO:0048015 phosphatidylinositol-mediated signaling;GO:0048017 inositol lipid-mediated signaling;GO:0016042 lipid catabolic process		Predicted intracellular proteins; ENZYME proteins:Hydrolases; Enzymes	Vesicles (Enhanced)				0	0	0	0	0	0	0	0	0	0	0	0	0	0	0	0	0	0	0	0
PLOD2	5352	symbol	H. sapiens	5352	H. sapiens	PLOD2	procollagen-lysine,2-oxoglutarate 5-dioxygenase 2	GO:0046946 hydroxylysine metabolic process;GO:0046947 hydroxylysine biosynthetic process;GO:0017185 peptidyl-lysine hydroxylation		Predicted intracellular proteins; Enzymes; ENZYME proteins:Oxidoreductases; Disease related genes; Potential drug targets	Cytosol;Nucleoli (Uncertain)	Ascorbic acid	(M3468)NABA ECM REGULATORS; (M5885)NABA MATRISOME ASSOCIATED; (M5889)NABA MATRISOME	(M5924)HALLMARK MTORC1 SIGNALING; (M5930)HALLMARK EPITHELIAL MESENCHYMAL TRANSITION; (M5937)HALLMARK GLYCOLYSIS	0	0	0	0	0	0	0	0	0	1	0	0	1	0	0	0	0	0	1	0
PMS2CL	441194	symbol	H. sapiens	441194	H. sapiens	PMS2CL	PMS2 C-terminal like pseudogene								0	0	0	0	0	0	0	0	0	0	0	0	0	0	0	0	0	0	0	0
POM121L2	94026	symbol	H. sapiens	94026	H. sapiens	POM121L2	POM121 transmembrane nucleoporin like 2	GO:0006405 RNA export from nucleus;GO:0006606 protein import into nucleus;GO:0051168 nuclear export		Predicted intracellular proteins					0	0	0	0	0	0	0	0	0	0	0	0	0	0	0	0	0	0	0	0
PRKAR2B	5577	symbol	H. sapiens	5577	H. sapiens	PRKAR2B	protein kinase cAMP-dependent type II regulatory subunit beta	GO:0097332 response to antipsychotic drug;GO:0097338 response to clozapine;GO:2000480 negative regulation of cAMP-dependent protein kinase activity		Predicted intracellular proteins	Mitochondria (Uncertain)	Cyclic adenosine monophosphate		(M5942)HALLMARK UV RESPONSE DN; (M5907)HALLMARK ESTROGEN RESPONSE LATE	1	0	0	0	1	0	0	0	1	0	1	0	0	0	0	0	0	0	0	0
PROS1	5627	symbol	H. sapiens	5627	H. sapiens	PROS1	protein S	GO:0042730 fibrinolysis;GO:0030195 negative regulation of blood coagulation;GO:1900047 negative regulation of hemostasis		Candidate cardiovascular disease genes; Predicted intracellular proteins; Predicted secreted proteins; FDA approved drug targets:Small molecule drugs; Disease related genes		Drotrecogin alfa; Menadione; Sodium tetradecyl sulfate; Kappadione		(M5946)HALLMARK COAGULATION; (M5934)HALLMARK XENOBIOTIC METABOLISM	1	0	0	0	0	0	0	0	0	0	0	0	0	0	0	0	0	0	0	0
PTK2	5747	symbol	H. sapiens	5747	H. sapiens	PTK2	protein tyrosine kinase 2	GO:0120041 positive regulation of macrophage proliferation;GO:0035995 detection of muscle stretch;GO:0120040 regulation of macrophage proliferation	Tyr protein kinase family	Cancer-related genes:Candidate cancer biomarkers; ENZYME proteins:Transferases; Kinases:Tyr protein kinases; Predicted intracellular proteins; Enzymes; Disease related genes; Potential drug targets	Focal adhesion sites (Supported); Additional: Cytosol;Vesicles	Endostatin; 7-PYRIDIN-2-YL-N-(3,4,5-TRIMETHOXYPHENYL)-7H-PYRROLO[2,3-D]PYRIMIDIN-2-AMINE; 2-({5-CHLORO-2-[(2-METHOXY-4-MORPHOLIN-4-YLPHENYL)AMINO]PYRIMIDIN-4-YL}AMINO)-N-METHYLBENZAMIDE; Fostamatinib	(M273)PID EPHA2 FWD PATHWAY; (M15743)ST GA12 PATHWAY; (M125)PID IGF1 PATHWAY	(M5944)HALLMARK ANGIOGENESIS; (M5902)HALLMARK APOPTOSIS; (M5915)HALLMARK APICAL JUNCTION	1	0	0	1	0	1	1	1	0	1	0	0	1	0	1	1	0	0	0	0
RAB27B	5874	symbol	H. sapiens	5874	H. sapiens	RAB27B	RAB27B, member RAS oncogene family	GO:0099640 axo-dendritic protein transport;GO:0099641 anterograde axonal protein transport;GO:1905383 protein localization to presynapse		Predicted intracellular proteins	Golgi apparatus;Plasma membrane (Approved); Additional: Cytosol				1	0	0	0	1	0	0	0	0	0	0	1	0	0	0	0	0	1	0	0
RAB3C	115827	symbol	H. sapiens	115827	H. sapiens	RAB3C	RAB3C, member RAS oncogene family	GO:0006904 vesicle docking involved in exocytosis;GO:0048278 vesicle docking;GO:0140056 organelle localization by membrane tethering		Predicted intracellular proteins	Cytosol (Approved)				0	0	0	0	1	0	0	0	0	0	0	1	0	0	0	0	0	0	0	0
RAD21L1	642636	symbol	H. sapiens	642636	H. sapiens	RAD21L1	RAD21 cohesin complex component like 1	GO:1990414 replication-born double-strand break repair via sister chromatid exchange;GO:0007130 synaptonemal complex assembly;GO:0070193 synaptonemal complex organization		Predicted intracellular proteins					0	0	0	0	0	0	0	0	0	0	0	0	0	0	0	0	0	0	0	0
RBMS2	5939	symbol	H. sapiens	5939	H. sapiens	RBMS2	RNA binding motif single stranded interacting protein 2	GO:0006396 RNA processing;GO:0016070 RNA metabolic process;GO:0090304 nucleic acid metabolic process		Predicted intracellular proteins	Nucleoli fibrillar center (Approved); Additional: Cytosol;Nucleoplasm				0	0	0	0	0	0	0	0	0	0	0	0	0	0	0	0	0	0	0	0
RGS13	6003	symbol	H. sapiens	6003	H. sapiens	RGS13	regulator of G protein signaling 13	GO:0045744 negative regulation of G protein-coupled receptor signaling pathway;GO:0008277 regulation of G protein-coupled receptor signaling pathway;GO:0009968 negative regulation of signal transduction		Predicted intracellular proteins					0	0	0	0	0	0	0	0	0	0	0	0	0	0	0	0	0	0	0	0
RGS18	64407	symbol	H. sapiens	64407	H. sapiens	RGS18	regulator of G protein signaling 18	GO:0008277 regulation of G protein-coupled receptor signaling pathway;GO:0009968 negative regulation of signal transduction;GO:0007186 G protein-coupled receptor signaling pathway		Predicted intracellular proteins	Golgi apparatus (Approved)				0	0	0	0	0	0	0	0	1	0	0	0	0	0	0	0	0	0	0	0
RNF11	26994	symbol	H. sapiens	26994	H. sapiens	RNF11	ring finger protein 11	GO:0051865 protein autoubiquitination;GO:0006511 ubiquitin-dependent protein catabolic process;GO:0019941 modification-dependent protein catabolic process		Predicted intracellular proteins				(M5905)HALLMARK ADIPOGENESIS	0	0	0	0	0	0	0	0	0	0	0	0	0	0	0	0	0	0	0	0
RSU1	6251	symbol	H. sapiens	6251	H. sapiens	RSU1	Ras suppressor protein 1	GO:0010811 positive regulation of cell-substrate adhesion;GO:0010810 regulation of cell-substrate adhesion;GO:0043547 positive regulation of GTPase activity		Predicted intracellular proteins	Vesicles (Approved)			(M5915)HALLMARK APICAL JUNCTION	0	0	0	1	0	0	0	1	0	0	0	0	0	0	0	0	0	0	0	0
SH3BGRL2	83699	symbol	H. sapiens	83699	H. sapiens	SH3BGRL2	SH3 domain binding glutamate rich protein like 2			Predicted intracellular proteins	Nucleoplasm (Supported)			(M5947)HALLMARK IL2 STAT5 SIGNALING	0	0	0	0	0	0	0	0	0	0	0	0	0	0	0	0	0	0	0	0
SLFN14	342618	symbol	H. sapiens	342618	H. sapiens	SLFN14	schlafen family member 14	GO:0036345 platelet maturation;GO:0071286 cellular response to magnesium ion;GO:0071287 cellular response to manganese ion		Predicted intracellular proteins; Disease related genes					0	0	0	0	0	0	0	0	0	0	0	0	0	0	0	0	0	0	0	0
SNRPD3	6634	symbol	H. sapiens	6634	H. sapiens	SNRPD3	small nuclear ribonucleoprotein D3 polypeptide	GO:0000387 spliceosomal snRNP assembly;GO:0006479 protein methylation;GO:0008213 protein alkylation		Predicted intracellular proteins	Nucleoplasm (Supported); Additional: Cytosol;Nuclear bodies			(M5926)HALLMARK MYC TARGETS V1	0	0	0	0	0	0	0	0	0	0	0	0	0	0	0	0	0	0	0	0
SSX2IP	117178	symbol	H. sapiens	117178	H. sapiens	SSX2IP	SSX family member 2 interacting protein	GO:0035735 intraciliary transport involved in cilium assembly;GO:0035020 regulation of Rac protein signal transduction;GO:0042073 intraciliary transport		Predicted intracellular proteins	Cell Junctions (Approved)				0	0	0	0	0	0	0	0	0	0	0	0	0	1	0	0	0	1	0	1
STOM	2040	symbol	H. sapiens	2040	H. sapiens	STOM	stomatin	GO:1901585 regulation of acid-sensing ion channel activity;GO:0044829 positive regulation by host of viral genome replication;GO:0044794 positive regulation by host of viral process		Transporters:Accessory Factors Involved in Transport	Plasma membrane (Enhanced); Additional: Cytosol;Vesicles			(M5905)HALLMARK ADIPOGENESIS; (M5939)HALLMARK P53 PATHWAY	0	0	0	0	0	0	0	0	0	0	0	0	0	0	0	0	0	0	0	0
SULT1C4	27233	symbol	H. sapiens	27233	H. sapiens	SULT1C4	sulfotransferase family 1C member 4	GO:0030638 polyketide metabolic process;GO:0044598 doxorubicin metabolic process;GO:0006068 ethanol catabolic process		Predicted intracellular proteins	Cytosol (Approved)				0	0	0	0	0	0	0	0	0	0	0	0	0	0	0	0	0	0	0	0
TGFB2	7042	symbol	H. sapiens	7042	H. sapiens	TGFB2	transforming growth factor beta 2	GO:1903701 substantia propria of cornea development;GO:0042704 uterine wall breakdown;GO:0051795 positive regulation of timing of catagen		Cancer-related genes:Candidate cancer biomarkers; Predicted secreted proteins; Disease related genes			(M11736)SA MMP CYTOKINE CONNECTION; (M211)PID HEDGEHOG 2PATHWAY; (M33)PID GLYPICAN 1PATHWAY	(M5902)HALLMARK APOPTOSIS; (M5934)HALLMARK XENOBIOTIC METABOLISM; (M5950)HALLMARK ALLOGRAFT REJECTION	1	0	1	1	1	1	1	1	0	1	1	0	1	0	0	1	1	0	0	1
THBS1	7057	symbol	H. sapiens	7057	H. sapiens	THBS1	thrombospondin 1	GO:0010751 negative regulation of nitric oxide mediated signal transduction;GO:0002581 negative regulation of antigen processing and presentation of peptide or polysaccharide antigen via MHC class II;GO:0010748 negative regulation of long-chain fatty acid import across plasma membrane		Cancer-related genes:Candidate cancer biomarkers; Candidate cardiovascular disease genes; Predicted secreted proteins	Plasma membrane (Approved)		(M165)PID SYNDECAN 4 PATHWAY; (M277)PID INTEGRIN A4B1 PATHWAY; (M53)PID INTEGRIN3 PATHWAY	(M5896)HALLMARK TGF BETA SIGNALING; (M5946)HALLMARK COAGULATION; (M5930)HALLMARK EPITHELIAL MESENCHYMAL TRANSITION	1	1	0	1	1	1	1	1	0	1	1	0	1	0	0	0	1	0	0	0
THRB	7068	symbol	H. sapiens	7068	H. sapiens	THRB	thyroid hormone receptor beta	GO:0097474 retinal cone cell apoptotic process;GO:0008050 female courtship behavior;GO:0007619 courtship behavior		Cancer-related genes:Candidate cancer biomarkers; Transcription factors:Zinc-coordinating DNA-binding domains; Predicted intracellular proteins; FDA approved drug targets:Small molecule drugs; Disease related genes; Nuclear receptors	Nuclear bodies (Supported)	Liothyronine; Levothyroxine; Dextrothyroxine; Liotrix; [3,5-Dibromo-4-(4-Hydroxy-3-Phenethylcarbamoyl-Phenoxy)-Phenyl]-Acetic Acid; KB-141; 2-[4-(4-Hydroxy-3-Isopropyl-Phenoxy)-3,5-Dimethyl-Phenyl]-2h-[1,2,4]Triazine-3,5-Dione; Tiratricol; GC-24; Eprotirome; MB07811; Sobetirome; 1-(4-HEXYLPHENYL)PROP-2-EN-1-ONE; Thyroid, porcine	(M162)PID RXR VDR PATHWAY	(M5956)HALLMARK KRAS SIGNALING DN	0	0	1	0	1	0	0	0	0	0	0	0	0	0	0	0	0	0	0	0
TM2D2	83877	symbol	H. sapiens	83877	H. sapiens	TM2D2	TM2 domain containing 2			Predicted intracellular proteins	Nucleoplasm;Plasma membrane;Vesicles (Approved)				0	0	0	0	0	0	0	0	0	0	0	0	0	0	0	0	0	0	0	0
TMEM100	55273	symbol	H. sapiens	55273	H. sapiens	TMEM100	transmembrane protein 100	GO:0060842 arterial endothelial cell differentiation;GO:0060837 blood vessel endothelial cell differentiation;GO:2001214 positive regulation of vasculogenesis			Nucleoplasm (Uncertain)			(M5953)HALLMARK KRAS SIGNALING UP	0	0	1	0	0	1	1	0	0	1	1	0	0	0	0	1	1	0	0	0
TMEM236	653567	symbol	H. sapiens	653567	H. sapiens	TMEM236	transmembrane protein 236								0	0	0	0	0	0	0	0	0	0	0	0	0	0	0	0	0	0	0	0
TMEM50A	23585	symbol	H. sapiens	23585	H. sapiens	TMEM50A	transmembrane protein 50A	GO:0032511 late endosome to vacuole transport via multivesicular body sorting pathway;GO:0045324 late endosome to vacuole transport;GO:0032509 endosome transport via multivesicular body sorting pathway		Transporters	Plasma membrane (Approved); Additional: Actin filaments;Cytosol			(M5908)HALLMARK ANDROGEN RESPONSE	0	0	0	0	0	0	0	0	0	0	0	0	0	0	0	0	0	0	0	0
TNFSF4	7292	symbol	H. sapiens	7292	H. sapiens	TNFSF4	TNF superfamily member 4	GO:0035713 response to nitrogen dioxide;GO:1900281 positive regulation of CD4-positive, alpha-beta T cell costimulation;GO:0035708 interleukin-4-dependent isotype switching to IgE isotypes		Cancer-related genes:Candidate cancer biomarkers; Predicted intracellular proteins; Disease related genes; CD markers	Nucleoplasm;Vesicles (Approved)		(M5883)NABA SECRETED FACTORS; (M5885)NABA MATRISOME ASSOCIATED; (M5889)NABA MATRISOME		0	0	0	1	0	0	0	0	0	0	1	0	1	0	0	0	0	0	0	0
TPM1	7168	symbol	H. sapiens	7168	H. sapiens	TPM1	tropomyosin 1	GO:0003065 positive regulation of heart rate by epinephrine;GO:0001996 positive regulation of heart rate by epinephrine-norepinephrine;GO:0003321 positive regulation of blood pressure by epinephrine-norepinephrine		Cancer-related genes:Candidate cancer biomarkers; Candidate cardiovascular disease genes; Disease related genes; Predicted intracellular proteins	Actin filaments (Approved); Additional: Cytosol	Artenimol; Phenethyl Isothiocyanate		(M5930)HALLMARK EPITHELIAL MESENCHYMAL TRANSITION	1	1	1	1	0	0	0	0	0	0	0	0	0	0	1	1	1	0	0	0
TPM4	7171	symbol	H. sapiens	7171	H. sapiens	TPM4	tropomyosin 4	GO:0001649 osteoblast differentiation;GO:0006936 muscle contraction;GO:0001503 ossification		Predicted intracellular proteins; Cancer-related genes	Actin filaments (Approved); Additional: Cytosol	Phenethyl Isothiocyanate		(M5930)HALLMARK EPITHELIAL MESENCHYMAL TRANSITION	0	1	0	0	0	0	0	0	0	0	0	0	0	0	0	0	1	0	0	0
TRHDE	29953	symbol	H. sapiens	29953	H. sapiens	TRHDE	thyrotropin releasing hormone degrading enzyme	GO:0043171 peptide catabolic process;GO:0008217 regulation of blood pressure;GO:0008015 blood circulation		Predicted intracellular proteins; ENZYME proteins:Hydrolases; Enzymes; Peptidases:Metallopeptidases					0	0	1	0	0	0	0	0	0	0	0	0	0	0	0	0	0	0	0	0
TSC22D1	8848	symbol	H. sapiens	8848	H. sapiens	TSC22D1	TSC22 domain family member 1	GO:0006357 regulation of transcription by RNA polymerase II;GO:0006366 transcription by RNA polymerase II;GO:0006355 regulation of transcription, DNA-templated		Predicted intracellular proteins; Transcription factors:Basic domains	Nuclear bodies;Nucleoplasm (Approved)			(M5908)HALLMARK ANDROGEN RESPONSE; (M5890)HALLMARK TNFA SIGNALING VIA NFKB; (M5939)HALLMARK P53 PATHWAY	0	0	0	0	0	0	0	0	0	0	0	0	0	0	0	0	0	0	0	0
VCL	7414	symbol	H. sapiens	7414	H. sapiens	VCL	vinculin	GO:1904702 regulation of protein localization to adherens junction;GO:0150106 regulation of protein localization to cell-cell junction;GO:0071896 protein localization to adherens junction		Predicted intracellular proteins; Disease related genes	Focal adhesion sites (Enhanced)		(M232)PID ECADHERIN STABILIZATION PATHWAY; (M12)PID RHOA PATHWAY; (M281)PID FAK PATHWAY	(M5893)HALLMARK MITOTIC SPINDLE; (M5915)HALLMARK APICAL JUNCTION	1	1	0	1	0	0	0	1	0	0	0	0	0	1	1	0	1	0	0	0
VEPH1	79674	symbol	H. sapiens	79674	H. sapiens	VEPH1	ventricular zone expressed PH domain containing 1	GO:0060392 negative regulation of SMAD protein signal transduction;GO:0060390 regulation of SMAD protein signal transduction;GO:0030512 negative regulation of transforming growth factor beta receptor signaling pathway		Predicted intracellular proteins	Cytosol;Nucleoli;Nucleoplasm (Approved)				0	0	0	0	0	0	1	0	0	0	0	0	0	0	0	0	0	0	0	0
VKORC1L1	154807	symbol	H. sapiens	154807	H. sapiens	VKORC1L1	vitamin K epoxide reductase complex subunit 1 like 1	GO:0017187 peptidyl-glutamic acid carboxylation;GO:0018214 protein carboxylation;GO:0042373 vitamin K metabolic process		Enzymes; ENZYME proteins:Oxidoreductases; FDA approved drug targets:Small molecule drugs	Endoplasmic reticulum (Supported)	Menadione			0	0	0	0	0	0	0	0	0	0	0	0	0	0	0	0	0	0	0	0
ZC3HAV1L	92092	symbol	H. sapiens	92092	H. sapiens	ZC3HAV1L	zinc finger CCCH-type containing, antiviral 1 like			Predicted intracellular proteins	Cytosol (Enhanced)				0	0	0	0	0	0	0	0	0	0	0	0	0	0	0	0	0	0	0	0

## Sheet: Enrichment
GroupID	Category	Term	Description	LogP	Log(q-value)	InTerm_InList	Genes	Symbols
1_Summary	Reactome Gene Sets	R-HSA-109582	Hemostasis	-10.6498	-6.28809	20/621	284,2162,2888,2982,2983,3440,3673,5028,5577,5627,5747,5874,7042,7057,7414,8654,10257,22915,51266,64805,3848,4015,4638,7168,3037,29841	ANGPT1,F13A1,GRB14,GUCY1A1,GUCY1B1,IFNA2,ITGA2,P2RY1,PRKAR2B,PROS1,PTK2,RAB27B,TGFB2,THBS1,VCL,PDE5A,ABCC4,MMRN1,CLEC1B,P2RY12,KRT1,LOX,MYLK,TPM1,HAS2,GRHL1
1_Member	Reactome Gene Sets	R-HSA-109582	Hemostasis	-10.6498	-6.28809	20/621	284,2162,2888,2982,2983,3440,3673,5028,5577,5627,5747,5874,7042,7057,7414,8654,10257,22915,51266,64805	ANGPT1,F13A1,GRB14,GUCY1A1,GUCY1B1,IFNA2,ITGA2,P2RY1,PRKAR2B,PROS1,PTK2,RAB27B,TGFB2,THBS1,VCL,PDE5A,ABCC4,MMRN1,CLEC1B,P2RY12
1_Member	Reactome Gene Sets	R-HSA-76002	Platelet activation, signaling and aggregation	-8.20514	-4.32055	12/263	2162,5028,5627,5747,5874,7042,7057,7414,10257,22915,51266,64805	F13A1,P2RY1,PROS1,PTK2,RAB27B,TGFB2,THBS1,VCL,ABCC4,MMRN1,CLEC1B,P2RY12
1_Member	GO Biological Processes	GO:0042060	wound healing	-7.69998	-3.94034	14/424	2162,3673,3848,4015,4638,5028,5627,5747,7042,7057,7168,7414,22915,64805	F13A1,ITGA2,KRT1,LOX,MYLK,P2RY1,PROS1,PTK2,TGFB2,THBS1,TPM1,VCL,MMRN1,P2RY12
1_Member	Reactome Gene Sets	R-HSA-114608	Platelet degranulation	-6.64892	-3.06537	8/129	2162,5627,5874,7042,7057,7414,10257,22915	F13A1,PROS1,RAB27B,TGFB2,THBS1,VCL,ABCC4,MMRN1
1_Member	Reactome Gene Sets	R-HSA-76005	Response to elevated platelet cytosolic Ca2+	-6.52192	-3.00531	8/134	2162,5627,5874,7042,7057,7414,10257,22915	F13A1,PROS1,RAB27B,TGFB2,THBS1,VCL,ABCC4,MMRN1
1_Member	GO Biological Processes	GO:0009611	response to wounding	-6.30063	-2.8762	14/552	2162,3673,3848,4015,4638,5028,5627,5747,7042,7057,7168,7414,22915,64805	F13A1,ITGA2,KRT1,LOX,MYLK,P2RY1,PROS1,PTK2,TGFB2,THBS1,TPM1,VCL,MMRN1,P2RY12
1_Member	GO Biological Processes	GO:0007596	blood coagulation	-5.91691	-2.58767	9/218	2162,3673,3848,5028,5627,7057,7414,22915,64805	F13A1,ITGA2,KRT1,P2RY1,PROS1,THBS1,VCL,MMRN1,P2RY12
1_Member	GO Biological Processes	GO:0007599	hemostasis	-5.83543	-2.58767	9/223	2162,3673,3848,5028,5627,7057,7414,22915,64805	F13A1,ITGA2,KRT1,P2RY1,PROS1,THBS1,VCL,MMRN1,P2RY12
1_Member	GO Biological Processes	GO:0050817	coagulation	-5.83543	-2.58767	9/223	2162,3673,3848,5028,5627,7057,7414,22915,64805	F13A1,ITGA2,KRT1,P2RY1,PROS1,THBS1,VCL,MMRN1,P2RY12
1_Member	GO Biological Processes	GO:0050878	regulation of body fluid levels	-5.57551	-2.35993	11/382	2162,3037,3673,3848,5028,5627,7057,7414,22915,29841,64805	F13A1,HAS2,ITGA2,KRT1,P2RY1,PROS1,THBS1,VCL,MMRN1,GRHL1,P2RY12
1_Member	GO Biological Processes	GO:0042730	fibrinolysis	-3.62998	-1.02415	3/25	3848,5627,7057	KRT1,PROS1,THBS1
1_Member	GO Biological Processes	GO:0061041	regulation of wound healing	-3.3055	-0.830281	5/134	3848,4638,5627,5747,7057	KRT1,MYLK,PROS1,PTK2,THBS1
1_Member	GO Biological Processes	GO:0018149	peptide cross-linking	-3.19112	-0.753694	3/35	2162,3848,7057	F13A1,KRT1,THBS1
1_Member	GO Biological Processes	GO:1903034	regulation of response to wounding	-2.87587	-0.606718	5/167	3848,4638,5627,5747,7057	KRT1,MYLK,PROS1,PTK2,THBS1
1_Member	WikiPathways	WP2806	Complement system	-2.86198	-0.604078	4/99	2162,3673,5627,7057	F13A1,ITGA2,PROS1,THBS1
1_Member	GO Biological Processes	GO:0030195	negative regulation of blood coagulation	-2.76305	-0.525193	3/49	3848,5627,7057	KRT1,PROS1,THBS1
1_Member	GO Biological Processes	GO:1900047	negative regulation of hemostasis	-2.7377	-0.512716	3/50	3848,5627,7057	KRT1,PROS1,THBS1
1_Member	GO Biological Processes	GO:0050819	negative regulation of coagulation	-2.66484	-0.464498	3/53	3848,5627,7057	KRT1,PROS1,THBS1
1_Member	GO Biological Processes	GO:0030193	regulation of blood coagulation	-2.39385	-0.29792	3/66	3848,5627,7057	KRT1,PROS1,THBS1
1_Member	GO Biological Processes	GO:1900046	regulation of hemostasis	-2.3574	-0.269845	3/68	3848,5627,7057	KRT1,PROS1,THBS1
1_Member	GO Biological Processes	GO:0050818	regulation of coagulation	-2.30488	-0.235833	3/71	3848,5627,7057	KRT1,PROS1,THBS1
1_Member	GO Biological Processes	GO:0061045	negative regulation of wound healing	-2.19131	-0.17301	3/78	3848,5627,7057	KRT1,PROS1,THBS1
2_Summary	Reactome Gene Sets	R-HSA-445355	Smooth Muscle Contraction	-9.0675	-5.00683	7/40	800,2982,2983,4638,7168,7171,7414,480,10699,27020,3673,5028,64805,8654,7057,552,1392	CALD1,GUCY1A1,GUCY1B1,MYLK,TPM1,TPM4,VCL,ATP1A4,CORIN,NPTN,ITGA2,P2RY1,P2RY12,PDE5A,THBS1,AVPR1A,CRH
2_Member	Reactome Gene Sets	R-HSA-445355	Smooth Muscle Contraction	-9.0675	-5.00683	7/40	800,2982,2983,4638,7168,7171,7414	CALD1,GUCY1A1,GUCY1B1,MYLK,TPM1,TPM4,VCL
2_Member	Reactome Gene Sets	R-HSA-397014	Muscle contraction	-6.28366	-2.8762	9/197	480,800,2982,2983,4638,7168,7171,7414,10699	ATP1A4,CALD1,GUCY1A1,GUCY1B1,MYLK,TPM1,TPM4,VCL,CORIN
2_Member	GO Biological Processes	GO:0099550	trans-synaptic signaling, modulating synaptic transmission	-4.75271	-1.62145	3/11	2982,2983,27020	GUCY1A1,GUCY1B1,NPTN
2_Member	KEGG Pathway	hsa04611	Platelet activation	-4.38224	-1.40891	6/130	2982,2983,3673,4638,5028,64805	GUCY1A1,GUCY1B1,ITGA2,MYLK,P2RY1,P2RY12
2_Member	GO Biological Processes	GO:0046068	cGMP metabolic process	-4.14691	-1.35878	3/17	2982,2983,8654	GUCY1A1,GUCY1B1,PDE5A
2_Member	Reactome Gene Sets	R-HSA-392154	Nitric oxide stimulates guanylate cyclase	-3.79958	-1.16215	3/22	2982,2983,8654	GUCY1A1,GUCY1B1,PDE5A
2_Member	GO Biological Processes	GO:0007263	nitric oxide mediated signal transduction	-3.52865	-0.977822	3/27	2982,2983,7057	GUCY1A1,GUCY1B1,THBS1
2_Member	KEGG Pathway	hsa04270	Vascular smooth muscle contraction	-3.50896	-0.973329	5/121	552,800,2982,2983,4638	AVPR1A,CALD1,GUCY1A1,GUCY1B1,MYLK
2_Member	KEGG Pathway	ko04270	Vascular smooth muscle contraction	-3.50896	-0.973329	5/121	552,800,2982,2983,4638	AVPR1A,CALD1,GUCY1A1,GUCY1B1,MYLK
2_Member	GO Biological Processes	GO:0009187	cyclic nucleotide metabolic process	-3.01993	-0.665851	3/40	2982,2983,8654	GUCY1A1,GUCY1B1,PDE5A
2_Member	KEGG Pathway	ko04022	cGMP-PKG signaling pathway	-2.92251	-0.621496	5/163	480,2982,2983,4638,8654	ATP1A4,GUCY1A1,GUCY1B1,MYLK,PDE5A
2_Member	KEGG Pathway	hsa04022	cGMP-PKG signaling pathway	-2.80827	-0.557154	5/173	480,2982,2983,4638,8654	ATP1A4,GUCY1A1,GUCY1B1,MYLK,PDE5A
2_Member	WikiPathways	WP4222	Phosphodiesterases in neuronal function	-2.64154	-0.444184	3/54	2982,2983,8654	GUCY1A1,GUCY1B1,PDE5A
2_Member	KEGG Pathway	hsa04730	Long-term depression	-2.51092	-0.369322	3/60	1392,2982,2983	CRH,GUCY1A1,GUCY1B1
2_Member	KEGG Pathway	ko04730	Long-term depression	-2.51092	-0.369322	3/60	1392,2982,2983	CRH,GUCY1A1,GUCY1B1
2_Member	GO Biological Processes	GO:0003012	muscle system process	-2.18655	-0.17301	7/452	800,2982,3673,4638,5028,7168,7171	CALD1,GUCY1A1,ITGA2,MYLK,P2RY1,TPM1,TPM4
2_Member	GO Biological Processes	GO:0006936	muscle contraction	-2.16036	-0.150829	6/347	800,2982,3673,4638,7168,7171	CALD1,GUCY1A1,ITGA2,MYLK,TPM1,TPM4
2_Member	Reactome Gene Sets	R-HSA-418346	Platelet homeostasis	-2.04735	-0.0883641	3/88	2982,2983,8654	GUCY1A1,GUCY1B1,PDE5A
2_Member	KEGG Pathway	ko04970	Salivary secretion	-2.02076	-0.0689846	3/90	480,2982,2983	ATP1A4,GUCY1A1,GUCY1B1
3_Summary	GO Biological Processes	GO:0003013	circulatory system process	-6.65784	-3.06537	15/598	284,480,552,1285,1392,2982,2983,4018,5028,7042,7068,7168,10257,10699,29953,3673,55273	ANGPT1,ATP1A4,AVPR1A,COL4A3,CRH,GUCY1A1,GUCY1B1,LPA,P2RY1,TGFB2,THRB,TPM1,ABCC4,CORIN,TRHDE,ITGA2,TMEM100
3_Member	GO Biological Processes	GO:0003013	circulatory system process	-6.65784	-3.06537	15/598	284,480,552,1285,1392,2982,2983,4018,5028,7042,7068,7168,10257,10699,29953	ANGPT1,ATP1A4,AVPR1A,COL4A3,CRH,GUCY1A1,GUCY1B1,LPA,P2RY1,TGFB2,THRB,TPM1,ABCC4,CORIN,TRHDE
3_Member	GO Biological Processes	GO:0008015	blood circulation	-5.87959	-2.58767	13/513	284,552,1285,1392,2982,2983,4018,5028,7042,7068,7168,10699,29953	ANGPT1,AVPR1A,COL4A3,CRH,GUCY1A1,GUCY1B1,LPA,P2RY1,TGFB2,THRB,TPM1,CORIN,TRHDE
3_Member	GO Biological Processes	GO:0008217	regulation of blood pressure	-3.52897	-0.977822	6/186	552,1392,2982,7168,10699,29953	AVPR1A,CRH,GUCY1A1,TPM1,CORIN,TRHDE
3_Member	GO Biological Processes	GO:0045823	positive regulation of heart contraction	-3.05226	-0.681773	3/39	552,7042,7168	AVPR1A,TGFB2,TPM1
3_Member	GO Biological Processes	GO:1903524	positive regulation of blood circulation	-2.98846	-0.662097	3/41	552,7042,7168	AVPR1A,TGFB2,TPM1
3_Member	GO Biological Processes	GO:0003073	regulation of systemic arterial blood pressure	-2.91145	-0.617924	4/96	552,1392,7168,10699	AVPR1A,CRH,TPM1,CORIN
3_Member	GO Biological Processes	GO:0003044	regulation of systemic arterial blood pressure mediated by a chemical signal	-2.81546	-0.560965	3/47	552,7168,10699	AVPR1A,TPM1,CORIN
3_Member	GO Biological Processes	GO:0044057	regulation of system process	-2.67717	-0.470798	9/581	552,1392,2982,3673,7042,7068,7168,10699,55273	AVPR1A,CRH,GUCY1A1,ITGA2,TGFB2,THRB,TPM1,CORIN,TMEM100
3_Member	GO Biological Processes	GO:0008016	regulation of heart contraction	-2.47086	-0.346863	5/207	552,7042,7068,7168,10699	AVPR1A,TGFB2,THRB,TPM1,CORIN
3_Member	GO Biological Processes	GO:0060047	heart contraction	-2.18641	-0.17301	5/242	552,7042,7068,7168,10699	AVPR1A,TGFB2,THRB,TPM1,CORIN
3_Member	GO Biological Processes	GO:0050886	endocrine process	-2.1169	-0.118808	3/83	552,1392,10699	AVPR1A,CRH,CORIN
3_Member	GO Biological Processes	GO:0003015	heart process	-2.11426	-0.118035	5/252	552,7042,7068,7168,10699	AVPR1A,TGFB2,THRB,TPM1,CORIN
3_Member	GO Biological Processes	GO:1903522	regulation of blood circulation	-2.07949	-0.104418	5/257	552,7042,7068,7168,10699	AVPR1A,TGFB2,THRB,TPM1,CORIN
4_Summary	GO Biological Processes	GO:0030155	regulation of cell adhesion	-5.42893	-2.24332	15/751	284,3037,3440,3673,3987,5747,6251,7042,7057,7168,7292,7414,10164,64805,340485,552,1285,8853	ANGPT1,HAS2,IFNA2,ITGA2,LIMS1,PTK2,RSU1,TGFB2,THBS1,TPM1,TNFSF4,VCL,CHST4,P2RY12,ACER2,AVPR1A,COL4A3,ASAP2
4_Member	GO Biological Processes	GO:0030155	regulation of cell adhesion	-5.42893	-2.24332	15/751	284,3037,3440,3673,3987,5747,6251,7042,7057,7168,7292,7414,10164,64805,340485	ANGPT1,HAS2,IFNA2,ITGA2,LIMS1,PTK2,RSU1,TGFB2,THBS1,TPM1,TNFSF4,VCL,CHST4,P2RY12,ACER2
4_Member	GO Biological Processes	GO:0045785	positive regulation of cell adhesion	-4.26271	-1.39947	10/437	284,3037,3673,3987,6251,7042,7168,7292,10164,64805	ANGPT1,HAS2,ITGA2,LIMS1,RSU1,TGFB2,TPM1,TNFSF4,CHST4,P2RY12
4_Member	GO Biological Processes	GO:0051345	positive regulation of hydrolase activity	-2.61768	-0.429158	9/593	552,1285,3673,3987,6251,7168,8853,64805,340485	AVPR1A,COL4A3,ITGA2,LIMS1,RSU1,TPM1,ASAP2,P2RY12,ACER2
5_Summary	GO Biological Processes	GO:0010700	negative regulation of norepinephrine secretion	-5.21739	-2.0598	3/8	1392,5028,64805,2846,552,7068,5874,7042,10699,90550,91355,115827,10257,1977,5577,7057,27020	CRH,P2RY1,P2RY12,LPAR4,AVPR1A,THRB,RAB27B,TGFB2,CORIN,MCU,LRP5L,RAB3C,ABCC4,EIF4E,PRKAR2B,THBS1,NPTN
5_Member	GO Biological Processes	GO:0010700	negative regulation of norepinephrine secretion	-5.21739	-2.0598	3/8	1392,5028,64805	CRH,P2RY1,P2RY12
5_Member	Reactome Gene Sets	R-HSA-417957	P2Y receptors	-4.62931	-1.52287	3/12	2846,5028,64805	LPAR4,P2RY1,P2RY12
5_Member	GO Biological Processes	GO:0033604	negative regulation of catecholamine secretion	-4.41371	-1.40891	3/14	1392,5028,64805	CRH,P2RY1,P2RY12
5_Member	GO Biological Processes	GO:0014061	regulation of norepinephrine secretion	-4.2297	-1.39947	3/16	1392,5028,64805	CRH,P2RY1,P2RY12
5_Member	Reactome Gene Sets	R-HSA-418038	Nucleotide-like (purinergic) receptors	-4.2297	-1.39947	3/16	2846,5028,64805	LPAR4,P2RY1,P2RY12
5_Member	GO Biological Processes	GO:0048243	norepinephrine secretion	-4.14691	-1.35878	3/17	1392,5028,64805	CRH,P2RY1,P2RY12
5_Member	GO Biological Processes	GO:0015874	norepinephrine transport	-3.62998	-1.02415	3/25	1392,5028,64805	CRH,P2RY1,P2RY12
5_Member	GO Biological Processes	GO:0051953	negative regulation of amine transport	-3.52865	-0.977822	3/27	1392,5028,64805	CRH,P2RY1,P2RY12
5_Member	WikiPathways	WP4900	Purinergic signaling	-3.22851	-0.780616	3/34	2846,5028,64805	LPAR4,P2RY1,P2RY12
5_Member	GO Biological Processes	GO:0007618	mating	-3.05226	-0.681773	3/39	552,5028,7068	AVPR1A,P2RY1,THRB
5_Member	GO Biological Processes	GO:0051046	regulation of secretion	-3.03701	-0.670939	10/623	552,1392,5028,5874,7042,10699,64805,90550,91355,115827	AVPR1A,CRH,P2RY1,RAB27B,TGFB2,CORIN,P2RY12,MCU,LRP5L,RAB3C
5_Member	GO Biological Processes	GO:0051952	regulation of amine transport	-2.99783	-0.665509	4/91	552,1392,5028,64805	AVPR1A,CRH,P2RY1,P2RY12
5_Member	GO Biological Processes	GO:0015837	amine transport	-2.86198	-0.604078	4/99	552,1392,5028,64805	AVPR1A,CRH,P2RY1,P2RY12
5_Member	GO Biological Processes	GO:1903530	regulation of secretion by cell	-2.75912	-0.524517	9/565	552,1392,5028,5874,7042,64805,90550,91355,115827	AVPR1A,CRH,P2RY1,RAB27B,TGFB2,P2RY12,MCU,LRP5L,RAB3C
5_Member	GO Biological Processes	GO:0008347	glial cell migration	-2.66484	-0.464498	3/53	5028,7042,64805	P2RY1,TGFB2,P2RY12
5_Member	GO Biological Processes	GO:0050433	regulation of catecholamine secretion	-2.59632	-0.415614	3/56	1392,5028,64805	CRH,P2RY1,P2RY12
5_Member	GO Biological Processes	GO:1903532	positive regulation of secretion by cell	-2.59548	-0.415614	6/282	552,1392,5028,5874,7042,90550	AVPR1A,CRH,P2RY1,RAB27B,TGFB2,MCU
5_Member	GO Biological Processes	GO:0050432	catecholamine secretion	-2.55282	-0.389766	3/58	1392,5028,64805	CRH,P2RY1,P2RY12
5_Member	GO Biological Processes	GO:0051047	positive regulation of secretion	-2.39403	-0.29792	6/310	552,1392,5028,5874,7042,90550	AVPR1A,CRH,P2RY1,RAB27B,TGFB2,MCU
5_Member	GO Biological Processes	GO:0032940	secretion by cell	-2.27348	-0.225635	10/795	552,1392,5028,5874,7042,10257,64805,90550,91355,115827	AVPR1A,CRH,P2RY1,RAB27B,TGFB2,ABCC4,P2RY12,MCU,LRP5L,RAB3C
5_Member	GO Biological Processes	GO:0051937	catecholamine transport	-2.2712	-0.225466	3/73	1392,5028,64805	CRH,P2RY1,P2RY12
5_Member	GO Biological Processes	GO:0007610	behavior	-2.13244	-0.127604	8/581	552,1392,1977,5028,5577,7057,7068,27020	AVPR1A,CRH,EIF4E,P2RY1,PRKAR2B,THBS1,THRB,NPTN
5_Member	GO Biological Processes	GO:0015844	monoamine transport	-2.10263	-0.111984	3/84	1392,5028,64805	CRH,P2RY1,P2RY12
6_Summary	GO Biological Processes	GO:0033627	cell adhesion mediated by integrin	-4.57947	-1.49652	5/72	3673,5747,7042,64805,340485,284,4015,4781,4983,7057,27020,90550,91624,1285,1977,2846,3440,4254,10164,1601,3037,4638,55273,1392,5028,23531,8555	ITGA2,PTK2,TGFB2,P2RY12,ACER2,ANGPT1,LOX,NFIB,OPHN1,THBS1,NPTN,MCU,NEXN,COL4A3,EIF4E,LPAR4,IFNA2,KITLG,CHST4,DAB2,HAS2,MYLK,TMEM100,CRH,P2RY1,MMD,CDC14B
6_Member	GO Biological Processes	GO:0033627	cell adhesion mediated by integrin	-4.57947	-1.49652	5/72	3673,5747,7042,64805,340485	ITGA2,PTK2,TGFB2,P2RY12,ACER2
6_Member	GO Biological Processes	GO:0006935	chemotaxis	-4.39329	-1.40891	12/607	284,3673,4015,4781,4983,5747,7042,7057,27020,64805,90550,91624	ANGPT1,ITGA2,LOX,NFIB,OPHN1,PTK2,TGFB2,THBS1,NPTN,P2RY12,MCU,NEXN
6_Member	GO Biological Processes	GO:0042330	taxis	-4.37268	-1.40891	12/610	284,3673,4015,4781,4983,5747,7042,7057,27020,64805,90550,91624	ANGPT1,ITGA2,LOX,NFIB,OPHN1,PTK2,TGFB2,THBS1,NPTN,P2RY12,MCU,NEXN
6_Member	KEGG Pathway	ko04151	PI3K-Akt signaling pathway	-4.34852	-1.40178	9/342	284,1285,1977,2846,3440,3673,4254,5747,7057	ANGPT1,COL4A3,EIF4E,LPAR4,IFNA2,ITGA2,KITLG,PTK2,THBS1
6_Member	WikiPathways	WP4172	PI3K-Akt signaling pathway	-4.31925	-1.39947	9/345	284,1285,1977,2846,3440,3673,4254,5747,7057	ANGPT1,COL4A3,EIF4E,LPAR4,IFNA2,ITGA2,KITLG,PTK2,THBS1
6_Member	GO Biological Processes	GO:0002687	positive regulation of leukocyte migration	-4.29053	-1.39947	6/135	3673,4254,5747,7057,64805,90550	ITGA2,KITLG,PTK2,THBS1,P2RY12,MCU
6_Member	GO Biological Processes	GO:0002685	regulation of leukocyte migration	-4.09838	-1.32774	7/212	3673,4254,5747,7057,10164,64805,90550	ITGA2,KITLG,PTK2,THBS1,CHST4,P2RY12,MCU
6_Member	GO Biological Processes	GO:0030335	positive regulation of cell migration	-4.07065	-1.32765	11/556	284,1601,3037,3673,4254,4638,5747,7042,7057,64805,90550	ANGPT1,DAB2,HAS2,ITGA2,KITLG,MYLK,PTK2,TGFB2,THBS1,P2RY12,MCU
6_Member	GO Biological Processes	GO:0033628	regulation of cell adhesion mediated by integrin	-4.06611	-1.32765	4/48	5747,7042,64805,340485	PTK2,TGFB2,P2RY12,ACER2
6_Member	KEGG Pathway	hsa04151	PI3K-Akt signaling pathway	-3.99885	-1.28059	9/380	284,1285,1977,2846,3440,3673,4254,5747,7057	ANGPT1,COL4A3,EIF4E,LPAR4,IFNA2,ITGA2,KITLG,PTK2,THBS1
6_Member	GO Biological Processes	GO:2000147	positive regulation of cell motility	-3.89639	-1.20678	11/582	284,1601,3037,3673,4254,4638,5747,7042,7057,64805,90550	ANGPT1,DAB2,HAS2,ITGA2,KITLG,MYLK,PTK2,TGFB2,THBS1,P2RY12,MCU
6_Member	GO Biological Processes	GO:0051272	positive regulation of cellular component movement	-3.81928	-1.16514	11/594	284,1601,3037,3673,4254,4638,5747,7042,7057,64805,90550	ANGPT1,DAB2,HAS2,ITGA2,KITLG,MYLK,PTK2,TGFB2,THBS1,P2RY12,MCU
6_Member	GO Biological Processes	GO:0040017	positive regulation of locomotion	-3.80663	-1.16215	11/596	284,1601,3037,3673,4254,4638,5747,7042,7057,64805,90550	ANGPT1,DAB2,HAS2,ITGA2,KITLG,MYLK,PTK2,TGFB2,THBS1,P2RY12,MCU
6_Member	GO Biological Processes	GO:1905523	positive regulation of macrophage migration	-3.57827	-0.979987	3/26	5747,7057,64805	PTK2,THBS1,P2RY12
6_Member	GO Biological Processes	GO:0050900	leukocyte migration	-3.33092	-0.850022	8/372	3673,4254,5747,7042,7057,10164,64805,90550	ITGA2,KITLG,PTK2,TGFB2,THBS1,CHST4,P2RY12,MCU
6_Member	GO Biological Processes	GO:0043491	protein kinase B signaling	-3.23869	-0.785464	6/211	284,4015,5747,7057,55273,64805	ANGPT1,LOX,PTK2,THBS1,TMEM100,P2RY12
6_Member	GO Biological Processes	GO:0050921	positive regulation of chemotaxis	-3.20496	-0.762325	5/141	3673,5747,7057,64805,90550	ITGA2,PTK2,THBS1,P2RY12,MCU
6_Member	WikiPathways	WP3932	Focal adhesion: PI3K-Akt-mTOR-signaling pathway	-3.10682	-0.708901	7/309	284,1977,2846,3673,4254,5747,7057	ANGPT1,EIF4E,LPAR4,ITGA2,KITLG,PTK2,THBS1
6_Member	GO Biological Processes	GO:0001934	positive regulation of protein phosphorylation	-3.05762	-0.681773	11/732	284,1392,1601,3440,4254,5028,5747,7042,7057,23531,27020	ANGPT1,CRH,DAB2,IFNA2,KITLG,P2RY1,PTK2,TGFB2,THBS1,MMD,NPTN
6_Member	GO Biological Processes	GO:1905521	regulation of macrophage migration	-2.92792	-0.623116	3/43	5747,7057,64805	PTK2,THBS1,P2RY12
6_Member	GO Biological Processes	GO:0010634	positive regulation of epithelial cell migration	-2.76471	-0.525193	5/177	284,3037,3673,7042,7057	ANGPT1,HAS2,ITGA2,TGFB2,THBS1
6_Member	GO Biological Processes	GO:0071622	regulation of granulocyte chemotaxis	-2.7129	-0.491071	3/51	5747,7057,90550	PTK2,THBS1,MCU
6_Member	GO Biological Processes	GO:0001667	ameboidal-type cell migration	-2.63674	-0.44235	8/478	284,3037,3673,4254,5747,7042,7057,64805	ANGPT1,HAS2,ITGA2,KITLG,PTK2,TGFB2,THBS1,P2RY12
6_Member	GO Biological Processes	GO:1905517	macrophage migration	-2.57436	-0.402982	3/57	5747,7057,64805	PTK2,THBS1,P2RY12
6_Member	GO Biological Processes	GO:0051897	positive regulation of protein kinase B signaling	-2.55687	-0.389766	4/120	284,5747,7057,64805	ANGPT1,PTK2,THBS1,P2RY12
6_Member	GO Biological Processes	GO:0090303	positive regulation of wound healing	-2.53168	-0.374088	3/59	4638,5747,7057	MYLK,PTK2,THBS1
6_Member	GO Biological Processes	GO:0010632	regulation of epithelial cell migration	-2.5135	-0.369322	6/293	284,3037,3673,5747,7042,7057	ANGPT1,HAS2,ITGA2,PTK2,TGFB2,THBS1
6_Member	GO Biological Processes	GO:0071621	granulocyte chemotaxis	-2.4931	-0.359279	4/125	5747,7042,7057,90550	PTK2,TGFB2,THBS1,MCU
6_Member	KEGG Pathway	ko04015	Rap1 signaling pathway	-2.44428	-0.328476	5/210	284,2846,4254,5028,7057	ANGPT1,LPAR4,KITLG,P2RY1,THBS1
6_Member	GO Biological Processes	GO:0097529	myeloid leukocyte migration	-2.33414	-0.251183	5/223	5747,7042,7057,64805,90550	PTK2,TGFB2,THBS1,P2RY12,MCU
6_Member	GO Biological Processes	GO:0050920	regulation of chemotaxis	-2.32599	-0.245312	5/224	3673,5747,7057,64805,90550	ITGA2,PTK2,THBS1,P2RY12,MCU
6_Member	KEGG Pathway	hsa04015	Rap1 signaling pathway	-2.29382	-0.235833	5/228	284,2846,4254,5028,7057	ANGPT1,LPAR4,KITLG,P2RY1,THBS1
6_Member	GO Biological Processes	GO:1903036	positive regulation of response to wounding	-2.28791	-0.235833	3/72	4638,5747,7057	MYLK,PTK2,THBS1
6_Member	GO Biological Processes	GO:0097530	granulocyte migration	-2.22303	-0.189235	4/149	5747,7042,7057,90550	PTK2,TGFB2,THBS1,MCU
6_Member	GO Biological Processes	GO:0051347	positive regulation of transferase activity	-2.21137	-0.180074	8/563	284,4254,5747,7042,7057,8555,23531,64805	ANGPT1,KITLG,PTK2,TGFB2,THBS1,CDC14B,MMD,P2RY12
6_Member	GO Biological Processes	GO:0010631	epithelial cell migration	-2.09133	-0.108842	6/359	284,3037,3673,5747,7042,7057	ANGPT1,HAS2,ITGA2,PTK2,TGFB2,THBS1
6_Member	GO Biological Processes	GO:0090132	epithelium migration	-2.07454	-0.101995	6/362	284,3037,3673,5747,7042,7057	ANGPT1,HAS2,ITGA2,PTK2,TGFB2,THBS1
6_Member	GO Biological Processes	GO:0033674	positive regulation of kinase activity	-2.05046	-0.0883641	7/480	284,4254,5747,7042,7057,23531,64805	ANGPT1,KITLG,PTK2,TGFB2,THBS1,MMD,P2RY12
6_Member	GO Biological Processes	GO:0090130	tissue migration	-2.04695	-0.0883641	6/367	284,3037,3673,5747,7042,7057	ANGPT1,HAS2,ITGA2,PTK2,TGFB2,THBS1
7_Summary	GO Biological Processes	GO:0071560	cellular response to transforming growth factor beta stimulus	-4.46611	-1.40891	8/254	1601,3987,4015,5747,7042,7057,51701,79674,3037,5028,27020,55273	DAB2,LIMS1,LOX,PTK2,TGFB2,THBS1,NLK,VEPH1,HAS2,P2RY1,NPTN,TMEM100
7_Member	GO Biological Processes	GO:0071560	cellular response to transforming growth factor beta stimulus	-4.46611	-1.40891	8/254	1601,3987,4015,5747,7042,7057,51701,79674	DAB2,LIMS1,LOX,PTK2,TGFB2,THBS1,NLK,VEPH1
7_Member	GO Biological Processes	GO:0071559	response to transforming growth factor beta	-4.39435	-1.40891	8/260	1601,3987,4015,5747,7042,7057,51701,79674	DAB2,LIMS1,LOX,PTK2,TGFB2,THBS1,NLK,VEPH1
7_Member	GO Biological Processes	GO:0007179	transforming growth factor beta receptor signaling pathway	-4.23014	-1.39947	7/202	1601,4015,5747,7042,7057,51701,79674	DAB2,LOX,PTK2,TGFB2,THBS1,NLK,VEPH1
7_Member	GO Biological Processes	GO:0070848	response to growth factor	-3.69642	-1.07507	12/720	1601,3037,3987,4015,5028,5747,7042,7057,27020,51701,55273,79674	DAB2,HAS2,LIMS1,LOX,P2RY1,PTK2,TGFB2,THBS1,NPTN,NLK,TMEM100,VEPH1
7_Member	GO Biological Processes	GO:0007178	transmembrane receptor protein serine/threonine kinase signaling pathway	-3.43306	-0.910876	8/359	1601,4015,5747,7042,7057,51701,55273,79674	DAB2,LOX,PTK2,TGFB2,THBS1,NLK,TMEM100,VEPH1
7_Member	GO Biological Processes	GO:0071363	cellular response to growth factor stimulus	-3.27291	-0.80883	11/689	1601,3037,3987,4015,5747,7042,7057,27020,51701,55273,79674	DAB2,HAS2,LIMS1,LOX,PTK2,TGFB2,THBS1,NPTN,NLK,TMEM100,VEPH1
7_Member	GO Biological Processes	GO:0017015	regulation of transforming growth factor beta receptor signaling pathway	-2.44414	-0.328476	4/129	1601,4015,7057,79674	DAB2,LOX,THBS1,VEPH1
7_Member	GO Biological Processes	GO:1903844	regulation of cellular response to transforming growth factor beta stimulus	-2.40855	-0.304518	4/132	1601,4015,7057,79674	DAB2,LOX,THBS1,VEPH1
7_Member	GO Biological Processes	GO:0060395	SMAD protein signal transduction	-2.1169	-0.118808	3/83	1601,7042,79674	DAB2,TGFB2,VEPH1
7_Member	GO Biological Processes	GO:0090092	regulation of transmembrane receptor protein serine/threonine kinase signaling pathway	-2.07949	-0.104418	5/257	1601,4015,7042,7057,79674	DAB2,LOX,TGFB2,THBS1,VEPH1
8_Summary	KEGG Pathway	hsa04510	Focal adhesion	-4.27112	-1.39947	7/199	1285,3673,4638,5602,5747,7057,7414,3987,284,3037,6251,340485,4983,26052,27020,7042,1601,29841,10787	COL4A3,ITGA2,MYLK,MAPK10,PTK2,THBS1,VCL,LIMS1,ANGPT1,HAS2,RSU1,ACER2,OPHN1,DNM3,NPTN,TGFB2,DAB2,GRHL1,NCKAP1
8_Member	KEGG Pathway	hsa04510	Focal adhesion	-4.27112	-1.39947	7/199	1285,3673,4638,5602,5747,7057,7414	COL4A3,ITGA2,MYLK,MAPK10,PTK2,THBS1,VCL
8_Member	KEGG Pathway	ko04510	Focal adhesion	-4.27112	-1.39947	7/199	1285,3673,4638,5602,5747,7057,7414	COL4A3,ITGA2,MYLK,MAPK10,PTK2,THBS1,VCL
8_Member	GO Biological Processes	GO:0048041	focal adhesion assembly	-4.18287	-1.36523	5/87	3673,3987,5747,7057,7414	ITGA2,LIMS1,PTK2,THBS1,VCL
8_Member	GO Biological Processes	GO:0031589	cell-substrate adhesion	-4.14071	-1.35878	9/364	284,3037,3673,3987,5747,6251,7057,7414,340485	ANGPT1,HAS2,ITGA2,LIMS1,PTK2,RSU1,THBS1,VCL,ACER2
8_Member	WikiPathways	WP4560	MFAP5 effect on permeability and motility of endothelial cells via cytoskeleton rearrangement	-4.06927	-1.32765	3/18	4638,5747,7414	MYLK,PTK2,VCL
8_Member	GO Biological Processes	GO:0007044	cell-substrate junction assembly	-4.0009	-1.28059	5/95	3673,3987,5747,7057,7414	ITGA2,LIMS1,PTK2,THBS1,VCL
8_Member	GO Biological Processes	GO:0010810	regulation of cell-substrate adhesion	-3.98578	-1.27728	7/221	3037,3987,5747,6251,7057,7414,340485	HAS2,LIMS1,PTK2,RSU1,THBS1,VCL,ACER2
8_Member	GO Biological Processes	GO:0150115	cell-substrate junction organization	-3.87515	-1.19469	5/101	3673,3987,5747,7057,7414	ITGA2,LIMS1,PTK2,THBS1,VCL
8_Member	GO Biological Processes	GO:0051893	regulation of focal adhesion assembly	-3.52662	-0.977822	4/66	3987,5747,7057,7414	LIMS1,PTK2,THBS1,VCL
8_Member	GO Biological Processes	GO:0090109	regulation of cell-substrate junction assembly	-3.52662	-0.977822	4/66	3987,5747,7057,7414	LIMS1,PTK2,THBS1,VCL
8_Member	GO Biological Processes	GO:0150116	regulation of cell-substrate junction organization	-3.40497	-0.89452	4/71	3987,5747,7057,7414	LIMS1,PTK2,THBS1,VCL
8_Member	GO Biological Processes	GO:0001952	regulation of cell-matrix adhesion	-3.39652	-0.89214	5/128	3987,5747,7057,7414,340485	LIMS1,PTK2,THBS1,VCL,ACER2
8_Member	WikiPathways	WP306	Focal adhesion	-3.33836	-0.850022	6/202	3673,4638,5602,5747,7057,7414	ITGA2,MYLK,MAPK10,PTK2,THBS1,VCL
8_Member	WikiPathways	WP2572	Primary focal segmental glomerulosclerosis (FSGS)	-3.33639	-0.850022	4/74	1285,3987,5747,7414	COL4A3,LIMS1,PTK2,VCL
8_Member	Canonical Pathways	M3270	ST INTEGRIN SIGNALING PATHWAY	-3.16745	-0.735159	4/82	3673,4638,5602,5747	ITGA2,MYLK,MAPK10,PTK2
8_Member	GO Biological Processes	GO:0007160	cell-matrix adhesion	-3.0051	-0.665851	6/234	3673,3987,5747,7057,7414,340485	ITGA2,LIMS1,PTK2,THBS1,VCL,ACER2
8_Member	GO Biological Processes	GO:0034329	cell junction assembly	-2.98241	-0.662097	8/421	3673,3987,4983,5747,7057,7414,26052,27020	ITGA2,LIMS1,OPHN1,PTK2,THBS1,VCL,DNM3,NPTN
8_Member	KEGG Pathway	ko05146	Amoebiasis	-2.91145	-0.617924	4/96	1285,5747,7042,7414	COL4A3,PTK2,TGFB2,VCL
8_Member	WikiPathways	WP185	Integrin-mediated cell adhesion	-2.78315	-0.535382	4/104	3673,5602,5747,7414	ITGA2,MAPK10,PTK2,VCL
8_Member	KEGG Pathway	hsa05146	Amoebiasis	-2.73786	-0.512716	4/107	1285,5747,7042,7414	COL4A3,PTK2,TGFB2,VCL
8_Member	GO Biological Processes	GO:0007229	integrin-mediated signaling pathway	-2.70845	-0.489753	4/109	1601,3673,3987,5747	DAB2,ITGA2,LIMS1,PTK2
8_Member	GO Biological Processes	GO:0034330	cell junction organization	-2.68538	-0.475956	10/695	3673,3987,4983,5747,7042,7057,7414,26052,27020,29841	ITGA2,LIMS1,OPHN1,PTK2,TGFB2,THBS1,VCL,DNM3,NPTN,GRHL1
8_Member	GO Biological Processes	GO:1900024	regulation of substrate adhesion-dependent cell spreading	-2.57436	-0.402982	3/57	3037,3987,5747	HAS2,LIMS1,PTK2
8_Member	KEGG Pathway	hsa04810	Regulation of actin cytoskeleton	-2.42681	-0.320376	5/212	3673,4638,5747,7414,10787	ITGA2,MYLK,PTK2,VCL,NCKAP1
8_Member	KEGG Pathway	ko04810	Regulation of actin cytoskeleton	-2.42681	-0.320376	5/212	3673,4638,5747,7414,10787	ITGA2,MYLK,PTK2,VCL,NCKAP1
8_Member	WikiPathways	WP366	TGF-beta signaling pathway	-2.39689	-0.29792	4/133	1601,3673,5747,7057	DAB2,ITGA2,PTK2,THBS1
8_Member	Canonical Pathways	M160	PID AVB3 INTEGRIN PATHWAY	-2.25475	-0.212368	3/74	1285,5747,7414	COL4A3,PTK2,VCL
8_Member	KEGG Pathway	ko05100	Bacterial invasion of epithelial cells	-2.22256	-0.189235	3/76	5747,7414,26052	PTK2,VCL,DNM3
8_Member	WikiPathways	WP51	Regulation of actin cytoskeleton	-2.20283	-0.17356	4/151	4638,5747,7414,10787	MYLK,PTK2,VCL,NCKAP1
8_Member	GO Biological Processes	GO:0006970	response to osmotic stress	-2.08853	-0.108842	3/85	3673,4638,5602	ITGA2,MYLK,MAPK10
8_Member	KEGG Pathway	hsa05100	Bacterial invasion of epithelial cells	-2.08853	-0.108842	3/85	5747,7414,26052	PTK2,VCL,DNM3
9_Summary	WikiPathways	WP289	Myometrial relaxation and contraction pathways	-3.91268	-1.21373	6/158	800,1392,2982,5577,10699,64407	CALD1,CRH,GUCY1A1,PRKAR2B,CORIN,RGS18
9_Member	WikiPathways	WP289	Myometrial relaxation and contraction pathways	-3.91268	-1.21373	6/158	800,1392,2982,5577,10699,64407	CALD1,CRH,GUCY1A1,PRKAR2B,CORIN,RGS18
10_Summary	GO Biological Processes	GO:0048514	blood vessel morphogenesis	-3.84932	-1.18106	12/693	284,800,1285,3037,3848,4015,4638,5747,7042,7057,55273,91355,2162,3673,3987,4781,2846,4254,5602,5352,1392	ANGPT1,CALD1,COL4A3,HAS2,KRT1,LOX,MYLK,PTK2,TGFB2,THBS1,TMEM100,LRP5L,F13A1,ITGA2,LIMS1,NFIB,LPAR4,KITLG,MAPK10,PLOD2,CRH
10_Member	GO Biological Processes	GO:0048514	blood vessel morphogenesis	-3.84932	-1.18106	12/693	284,800,1285,3037,3848,4015,4638,5747,7042,7057,55273,91355	ANGPT1,CALD1,COL4A3,HAS2,KRT1,LOX,MYLK,PTK2,TGFB2,THBS1,TMEM100,LRP5L
10_Member	Canonical Pathways	M18	PID INTEGRIN1 PATHWAY	-3.52662	-0.977822	4/66	1285,2162,3673,7057	COL4A3,F13A1,ITGA2,THBS1
10_Member	GO Biological Processes	GO:0001568	blood vessel development	-3.42749	-0.910876	12/771	284,800,1285,3037,3848,4015,4638,5747,7042,7057,55273,91355	ANGPT1,CALD1,COL4A3,HAS2,KRT1,LOX,MYLK,PTK2,TGFB2,THBS1,TMEM100,LRP5L
10_Member	Reactome Gene Sets	R-HSA-3000171	Non-integrin membrane-ECM interactions	-2.53168	-0.374088	3/59	1285,3673,7057	COL4A3,ITGA2,THBS1
10_Member	GO Biological Processes	GO:0050678	regulation of epithelial cell proliferation	-2.5199	-0.369322	7/392	284,1285,3037,3987,4781,7042,7057	ANGPT1,COL4A3,HAS2,LIMS1,NFIB,TGFB2,THBS1
10_Member	KEGG Pathway	hsa05200	Pathways in cancer	-2.50169	-0.362699	7/395	1285,2846,3673,4254,5602,5747,7042	COL4A3,LPAR4,ITGA2,KITLG,MAPK10,PTK2,TGFB2
10_Member	Reactome Gene Sets	R-HSA-1474244	Extracellular matrix organization	-2.45623	-0.335073	6/301	1285,3673,4015,5352,7042,7057	COL4A3,ITGA2,LOX,PLOD2,TGFB2,THBS1
10_Member	GO Biological Processes	GO:0072577	endothelial cell apoptotic process	-2.37547	-0.283276	3/67	284,1285,7057	ANGPT1,COL4A3,THBS1
10_Member	GO Biological Processes	GO:0034284	response to monosaccharide	-2.30982	-0.235833	5/226	1285,1392,3673,7057,91355	COL4A3,CRH,ITGA2,THBS1,LRP5L
10_Member	Reactome Gene Sets	R-HSA-3000178	ECM proteoglycans	-2.22256	-0.189235	3/76	1285,3673,7042	COL4A3,ITGA2,TGFB2
10_Member	GO Biological Processes	GO:0050673	epithelial cell proliferation	-2.19671	-0.17301	7/450	284,1285,3037,3987,4781,7042,7057	ANGPT1,COL4A3,HAS2,LIMS1,NFIB,TGFB2,THBS1
10_Member	KEGG Pathway	hsa04512	ECM-receptor interaction	-2.13138	-0.127604	3/82	1285,3673,7057	COL4A3,ITGA2,THBS1
10_Member	KEGG Pathway	ko04512	ECM-receptor interaction	-2.13138	-0.127604	3/82	1285,3673,7057	COL4A3,ITGA2,THBS1
10_Member	KEGG Pathway	hsa05222	Small cell lung cancer	-2.10263	-0.111984	3/84	1285,3673,5747	COL4A3,ITGA2,PTK2
10_Member	KEGG Pathway	ko05222	Small cell lung cancer	-2.10263	-0.111984	3/84	1285,3673,5747	COL4A3,ITGA2,PTK2
10_Member	GO Biological Processes	GO:0009743	response to carbohydrate	-2.10025	-0.111451	5/254	1285,1392,3673,7057,91355	COL4A3,CRH,ITGA2,THBS1,LRP5L
10_Member	Reactome Gene Sets	R-HSA-216083	Integrin cell surface interactions	-2.08853	-0.108842	3/85	1285,3673,7057	COL4A3,ITGA2,THBS1
10_Member	GO Biological Processes	GO:0050680	negative regulation of epithelial cell proliferation	-2.06967	-0.0989011	4/165	1285,4781,7042,7057	COL4A3,NFIB,TGFB2,THBS1
10_Member	GO Biological Processes	GO:0001525	angiogenesis	-2.05275	-0.0883641	8/600	284,800,1285,3848,5747,7042,7057,55273	ANGPT1,CALD1,COL4A3,KRT1,PTK2,TGFB2,THBS1,TMEM100
10_Member	Reactome Gene Sets	R-HSA-1474290	Collagen formation	-2.02076	-0.0689846	3/90	1285,4015,5352	COL4A3,LOX,PLOD2
11_Summary	GO Biological Processes	GO:0019932	second-messenger-mediated signaling	-3.8438	-1.18106	8/312	552,1392,2982,2983,7057,55273,64805,90550,1977,7042,7292,3673,4015,5577,10257,340485,1601	AVPR1A,CRH,GUCY1A1,GUCY1B1,THBS1,TMEM100,P2RY12,MCU,EIF4E,TGFB2,TNFSF4,ITGA2,LOX,PRKAR2B,ABCC4,ACER2,DAB2
11_Member	GO Biological Processes	GO:0019932	second-messenger-mediated signaling	-3.8438	-1.18106	8/312	552,1392,2982,2983,7057,55273,64805,90550	AVPR1A,CRH,GUCY1A1,GUCY1B1,THBS1,TMEM100,P2RY12,MCU
11_Member	GO Biological Processes	GO:1901654	response to ketone	-3.45534	-0.926142	6/192	552,1392,1977,7042,7057,7292	AVPR1A,CRH,EIF4E,TGFB2,THBS1,TNFSF4
11_Member	GO Biological Processes	GO:0042493	response to drug	-3.13224	-0.724771	8/399	1392,3673,4015,5577,7042,7057,10257,340485	CRH,ITGA2,LOX,PRKAR2B,TGFB2,THBS1,ABCC4,ACER2
11_Member	GO Biological Processes	GO:0048545	response to steroid hormone	-2.87414	-0.606718	7/339	552,1392,1601,1977,4015,7042,7057	AVPR1A,CRH,DAB2,EIF4E,LOX,TGFB2,THBS1
11_Member	GO Biological Processes	GO:0033555	multicellular organismal response to stress	-2.28791	-0.235833	3/72	1392,1977,7057	CRH,EIF4E,THBS1
11_Member	GO Biological Processes	GO:0019935	cyclic-nucleotide-mediated signaling	-2.00771	-0.0576244	3/91	1392,2983,7057	CRH,GUCY1B1,THBS1
12_Summary	GO Biological Processes	GO:0006929	substrate-dependent cell migration	-3.74042	-1.1111	3/23	3673,4983,64805,284,1601,5028,5874,55529,115827	ITGA2,OPHN1,P2RY12,ANGPT1,DAB2,P2RY1,RAB27B,PIP4P2,RAB3C
12_Member	GO Biological Processes	GO:0006929	substrate-dependent cell migration	-3.74042	-1.1111	3/23	3673,4983,64805	ITGA2,OPHN1,P2RY12
12_Member	GO Biological Processes	GO:0060627	regulation of vesicle-mediated transport	-2.36553	-0.275658	8/530	284,1601,3673,4983,5028,5874,55529,115827	ANGPT1,DAB2,ITGA2,OPHN1,P2RY1,RAB27B,PIP4P2,RAB3C
13_Summary	GO Biological Processes	GO:0002719	negative regulation of cytokine production involved in immune response	-3.52865	-0.977822	3/27	284,3440,7042,4254,2162,4015,4018,5352,7292,29094,51266,5747,7057,340485,27020	ANGPT1,IFNA2,TGFB2,KITLG,F13A1,LOX,LPA,PLOD2,TNFSF4,LGALSL,CLEC1B,PTK2,THBS1,ACER2,NPTN
13_Member	GO Biological Processes	GO:0002719	negative regulation of cytokine production involved in immune response	-3.52865	-0.977822	3/27	284,3440,7042	ANGPT1,IFNA2,TGFB2
13_Member	WikiPathways	WP4331	Neovascularisation processes	-3.11967	-0.717006	3/37	284,4254,7042	ANGPT1,KITLG,TGFB2
13_Member	GO Biological Processes	GO:0002701	negative regulation of production of molecular mediator of immune response	-3.05226	-0.681773	3/39	284,3440,7042	ANGPT1,IFNA2,TGFB2
13_Member	Canonical Pathways	M5885	NABA MATRISOME ASSOCIATED	-2.96793	-0.65862	11/751	284,2162,3440,4015,4018,4254,5352,7042,7292,29094,51266	ANGPT1,F13A1,IFNA2,LOX,LPA,KITLG,PLOD2,TGFB2,TNFSF4,LGALSL,CLEC1B
13_Member	GO Biological Processes	GO:0002718	regulation of cytokine production involved in immune response	-2.89477	-0.607821	4/97	284,3440,7042,7292	ANGPT1,IFNA2,TGFB2,TNFSF4
13_Member	GO Biological Processes	GO:0002367	cytokine production involved in immune response	-2.87828	-0.606718	4/98	284,3440,7042,7292	ANGPT1,IFNA2,TGFB2,TNFSF4
13_Member	GO Biological Processes	GO:0002698	negative regulation of immune effector process	-2.69397	-0.481479	4/110	284,3440,7042,7292	ANGPT1,IFNA2,TGFB2,TNFSF4
13_Member	GO Biological Processes	GO:0007162	negative regulation of cell adhesion	-2.44221	-0.328476	6/303	284,3440,5747,7057,7292,340485	ANGPT1,IFNA2,PTK2,THBS1,TNFSF4,ACER2
13_Member	GO Biological Processes	GO:0014068	positive regulation of phosphatidylinositol 3-kinase signaling	-2.17601	-0.164547	3/79	284,5747,7042	ANGPT1,PTK2,TGFB2
13_Member	GO Biological Processes	GO:0001818	negative regulation of cytokine production	-2.09133	-0.108842	6/359	284,3440,7042,7057,7292,27020	ANGPT1,IFNA2,TGFB2,THBS1,TNFSF4,NPTN
13_Member	GO Biological Processes	GO:0002700	regulation of production of molecular mediator of immune response	-2.06068	-0.0934198	4/166	284,3440,7042,7292	ANGPT1,IFNA2,TGFB2,TNFSF4
14_Summary	GO Biological Processes	GO:0120031	plasma membrane bounded cell projection assembly	-3.36853	-0.870141	10/564	4638,4983,7414,8555,10257,10787,26052,28981,64805,117178	MYLK,OPHN1,VCL,CDC14B,ABCC4,NCKAP1,DNM3,IFT81,P2RY12,SSX2IP
14_Member	GO Biological Processes	GO:0120031	plasma membrane bounded cell projection assembly	-3.36853	-0.870141	10/564	4638,4983,7414,8555,10257,10787,26052,28981,64805,117178	MYLK,OPHN1,VCL,CDC14B,ABCC4,NCKAP1,DNM3,IFT81,P2RY12,SSX2IP
14_Member	GO Biological Processes	GO:0030031	cell projection assembly	-3.28585	-0.81624	10/578	4638,4983,7414,8555,10257,10787,26052,28981,64805,117178	MYLK,OPHN1,VCL,CDC14B,ABCC4,NCKAP1,DNM3,IFT81,P2RY12,SSX2IP
14_Member	GO Biological Processes	GO:0030032	lamellipodium assembly	-2.28791	-0.235833	3/72	7414,10787,64805	VCL,NCKAP1,P2RY12
14_Member	GO Biological Processes	GO:0097581	lamellipodium organization	-2.02076	-0.0689846	3/90	7414,10787,64805	VCL,NCKAP1,P2RY12
15_Summary	GO Biological Processes	GO:0000904	cell morphogenesis involved in differentiation	-3.24695	-0.788334	11/694	3037,3987,4781,4983,5747,7414,9331,26052,27020,51062,91624,10787,7168	HAS2,LIMS1,NFIB,OPHN1,PTK2,VCL,B4GALT6,DNM3,NPTN,ATL1,NEXN,NCKAP1,TPM1
15_Member	GO Biological Processes	GO:0000904	cell morphogenesis involved in differentiation	-3.24695	-0.788334	11/694	3037,3987,4781,4983,5747,7414,9331,26052,27020,51062,91624	HAS2,LIMS1,NFIB,OPHN1,PTK2,VCL,B4GALT6,DNM3,NPTN,ATL1,NEXN
15_Member	GO Biological Processes	GO:0048812	neuron projection morphogenesis	-3.08483	-0.691608	10/614	4781,4983,5747,7414,9331,10787,26052,27020,51062,91624	NFIB,OPHN1,PTK2,VCL,B4GALT6,NCKAP1,DNM3,NPTN,ATL1,NEXN
15_Member	GO Biological Processes	GO:0120039	plasma membrane bounded cell projection morphogenesis	-3.00564	-0.665851	10/629	4781,4983,5747,7414,9331,10787,26052,27020,51062,91624	NFIB,OPHN1,PTK2,VCL,B4GALT6,NCKAP1,DNM3,NPTN,ATL1,NEXN
15_Member	GO Biological Processes	GO:0032989	cellular component morphogenesis	-3.00531	-0.665851	11/743	4781,4983,5747,7168,7414,9331,10787,26052,27020,51062,91624	NFIB,OPHN1,PTK2,TPM1,VCL,B4GALT6,NCKAP1,DNM3,NPTN,ATL1,NEXN
15_Member	GO Biological Processes	GO:0007409	axonogenesis	-3.00225	-0.665851	8/418	4781,4983,5747,7414,9331,27020,51062,91624	NFIB,OPHN1,PTK2,VCL,B4GALT6,NPTN,ATL1,NEXN
15_Member	GO Biological Processes	GO:0048858	cell projection morphogenesis	-2.98495	-0.662097	10/633	4781,4983,5747,7414,9331,10787,26052,27020,51062,91624	NFIB,OPHN1,PTK2,VCL,B4GALT6,NCKAP1,DNM3,NPTN,ATL1,NEXN
15_Member	GO Biological Processes	GO:0032990	cell part morphogenesis	-2.89398	-0.607821	10/651	4781,4983,5747,7414,9331,10787,26052,27020,51062,91624	NFIB,OPHN1,PTK2,VCL,B4GALT6,NCKAP1,DNM3,NPTN,ATL1,NEXN
15_Member	GO Biological Processes	GO:0048667	cell morphogenesis involved in neuron differentiation	-2.87152	-0.606718	9/544	4781,4983,5747,7414,9331,26052,27020,51062,91624	NFIB,OPHN1,PTK2,VCL,B4GALT6,DNM3,NPTN,ATL1,NEXN
15_Member	GO Biological Processes	GO:0061564	axon development	-2.69915	-0.483572	8/467	4781,4983,5747,7414,9331,27020,51062,91624	NFIB,OPHN1,PTK2,VCL,B4GALT6,NPTN,ATL1,NEXN
15_Member	GO Biological Processes	GO:0007411	axon guidance	-2.3018	-0.235833	5/227	4781,4983,5747,27020,91624	NFIB,OPHN1,PTK2,NPTN,NEXN
15_Member	GO Biological Processes	GO:0097485	neuron projection guidance	-2.29382	-0.235833	5/228	4781,4983,5747,27020,91624	NFIB,OPHN1,PTK2,NPTN,NEXN
16_Summary	GO Biological Processes	GO:0060317	cardiac epithelial to mesenchymal transition	-3.15487	-0.731549	3/36	3037,7042,55273,1601,3987,4254,5747,7168	HAS2,TGFB2,TMEM100,DAB2,LIMS1,KITLG,PTK2,TPM1
16_Member	GO Biological Processes	GO:0060317	cardiac epithelial to mesenchymal transition	-3.15487	-0.731549	3/36	3037,7042,55273	HAS2,TGFB2,TMEM100
16_Member	GO Biological Processes	GO:0001837	epithelial to mesenchymal transition	-2.97049	-0.65862	5/159	1601,3037,3987,7042,55273	DAB2,HAS2,LIMS1,TGFB2,TMEM100
16_Member	GO Biological Processes	GO:0048762	mesenchymal cell differentiation	-2.96725	-0.65862	6/238	1601,3037,3987,4254,7042,55273	DAB2,HAS2,LIMS1,KITLG,TGFB2,TMEM100
16_Member	GO Biological Processes	GO:0060485	mesenchyme development	-2.52079	-0.369322	6/292	1601,3037,3987,4254,7042,55273	DAB2,HAS2,LIMS1,KITLG,TGFB2,TMEM100
16_Member	GO Biological Processes	GO:0003007	heart morphogenesis	-2.12131	-0.119438	5/251	3037,5747,7042,7168,55273	HAS2,PTK2,TGFB2,TPM1,TMEM100
17_Summary	KEGG Pathway	hsa05410	Hypertrophic cardiomyopathy (HCM)	-3.14761	-0.731549	4/83	3673,7042,7168,7171,284,7057,10257,4015,4638,1601,4983,7414,55273,91355,480,3037	ITGA2,TGFB2,TPM1,TPM4,ANGPT1,THBS1,ABCC4,LOX,MYLK,DAB2,OPHN1,VCL,TMEM100,LRP5L,ATP1A4,HAS2
17_Member	KEGG Pathway	hsa05410	Hypertrophic cardiomyopathy (HCM)	-3.14761	-0.731549	4/83	3673,7042,7168,7171	ITGA2,TGFB2,TPM1,TPM4
17_Member	KEGG Pathway	ko05410	Hypertrophic cardiomyopathy (HCM)	-3.14761	-0.731549	4/83	3673,7042,7168,7171	ITGA2,TGFB2,TPM1,TPM4
17_Member	KEGG Pathway	hsa05414	Dilated cardiomyopathy	-3.01574	-0.665851	4/90	3673,7042,7168,7171	ITGA2,TGFB2,TPM1,TPM4
17_Member	KEGG Pathway	ko05414	Dilated cardiomyopathy	-3.01574	-0.665851	4/90	3673,7042,7168,7171	ITGA2,TGFB2,TPM1,TPM4
17_Member	GO Biological Processes	GO:0033002	muscle cell proliferation	-2.87586	-0.606718	6/248	284,3673,7042,7057,7168,10257	ANGPT1,ITGA2,TGFB2,THBS1,TPM1,ABCC4
17_Member	GO Biological Processes	GO:0035904	aorta development	-2.55282	-0.389766	3/58	4015,4638,7042	LOX,MYLK,TGFB2
17_Member	GO Biological Processes	GO:0048729	tissue morphogenesis	-2.49886	-0.362456	9/618	1601,3673,4638,4983,7042,7168,7414,55273,91355	DAB2,ITGA2,MYLK,OPHN1,TGFB2,TPM1,VCL,TMEM100,LRP5L
17_Member	GO Biological Processes	GO:0060415	muscle tissue morphogenesis	-2.30488	-0.235833	3/71	4638,7042,7168	MYLK,TGFB2,TPM1
17_Member	GO Biological Processes	GO:0048644	muscle organ morphogenesis	-2.19131	-0.17301	3/78	4638,7042,7168	MYLK,TGFB2,TPM1
17_Member	KEGG Pathway	hsa04260	Cardiac muscle contraction	-2.19131	-0.17301	3/78	480,7168,7171	ATP1A4,TPM1,TPM4
17_Member	KEGG Pathway	ko04260	Cardiac muscle contraction	-2.19131	-0.17301	3/78	480,7168,7171	ATP1A4,TPM1,TPM4
17_Member	GO Biological Processes	GO:0014910	regulation of smooth muscle cell migration	-2.03397	-0.0770961	3/89	3037,3673,7168	HAS2,ITGA2,TPM1
18_Summary	GO Biological Processes	GO:0031503	protein-containing complex localization	-3.14387	-0.731549	6/220	4983,5602,26052,27020,28981,117178,5028,5874	OPHN1,MAPK10,DNM3,NPTN,IFT81,SSX2IP,P2RY1,RAB27B
18_Member	GO Biological Processes	GO:0031503	protein-containing complex localization	-3.14387	-0.731549	6/220	4983,5602,26052,27020,28981,117178	OPHN1,MAPK10,DNM3,NPTN,IFT81,SSX2IP
18_Member	GO Biological Processes	GO:0099003	vesicle-mediated transport in synapse	-2.5162	-0.369322	5/202	4983,5028,5602,5874,26052	OPHN1,P2RY1,MAPK10,RAB27B,DNM3
18_Member	GO Biological Processes	GO:0048488	synaptic vesicle endocytosis	-2.47053	-0.346863	3/62	4983,5874,26052	OPHN1,RAB27B,DNM3
18_Member	GO Biological Processes	GO:0099072	regulation of postsynaptic membrane neurotransmitter receptor levels	-2.47053	-0.346863	3/62	4983,5602,26052	OPHN1,MAPK10,DNM3
18_Member	GO Biological Processes	GO:0140238	presynaptic endocytosis	-2.47053	-0.346863	3/62	4983,5874,26052	OPHN1,RAB27B,DNM3
18_Member	GO Biological Processes	GO:0036465	synaptic vesicle recycling	-2.22256	-0.189235	3/76	4983,5874,26052	OPHN1,RAB27B,DNM3
19_Summary	GO Biological Processes	GO:1901137	carbohydrate derivative biosynthetic process	-3.06347	-0.681773	10/618	284,2681,2982,2983,3037,5352,9331,10164,79993,340485	ANGPT1,GGTA1,GUCY1A1,GUCY1B1,HAS2,PLOD2,B4GALT6,CHST4,ELOVL7,ACER2
19_Member	GO Biological Processes	GO:1901137	carbohydrate derivative biosynthetic process	-3.06347	-0.681773	10/618	284,2681,2982,2983,3037,5352,9331,10164,79993,340485	ANGPT1,GGTA1,GUCY1A1,GUCY1B1,HAS2,PLOD2,B4GALT6,CHST4,ELOVL7,ACER2
19_Member	GO Biological Processes	GO:0006486	protein glycosylation	-2.29382	-0.235833	5/228	2681,5352,9331,10164,340485	GGTA1,PLOD2,B4GALT6,CHST4,ACER2
19_Member	GO Biological Processes	GO:0043413	macromolecule glycosylation	-2.29382	-0.235833	5/228	2681,5352,9331,10164,340485	GGTA1,PLOD2,B4GALT6,CHST4,ACER2
19_Member	GO Biological Processes	GO:0070085	glycosylation	-2.18641	-0.17301	5/242	2681,5352,9331,10164,340485	GGTA1,PLOD2,B4GALT6,CHST4,ACER2
20_Summary	GO Biological Processes	GO:0007265	Ras protein signal transduction	-2.88148	-0.606718	7/338	2846,4254,4983,7042,8727,10787,117178	LPAR4,KITLG,OPHN1,TGFB2,CTNNAL1,NCKAP1,SSX2IP
20_Member	GO Biological Processes	GO:0007265	Ras protein signal transduction	-2.88148	-0.606718	7/338	2846,4254,4983,7042,8727,10787,117178	LPAR4,KITLG,OPHN1,TGFB2,CTNNAL1,NCKAP1,SSX2IP
20_Member	GO Biological Processes	GO:0046578	regulation of Ras protein signal transduction	-2.63068	-0.43923	5/190	2846,4254,4983,7042,117178	LPAR4,KITLG,OPHN1,TGFB2,SSX2IP
