# Supplementary material for: Identification of intrinsic genes across general hypertension, hypertension with left ventricular remodeling, and uncontrolled hypertension
Source: Front Cardiovasc Med. 2022 Oct 6;9:992284. doi: 10.3389/fcvm.2022.992284 (PMC9582241; doi:10.3389/fcvm.2022.992284)
Supplement: Supplementary file 5 [file Table_5.xlsx]

## Sheet: Annotation
Gene	original_id	Heart_remodeling__cyan_	Hypertension__skyblue_	Uncontrolled_hypertension__greenyellow_	Gene ID	Type	Tax ID	Homologene Gene ID	Homologene Gene Tax ID	Gene Symbol	Description	Biological Process (GO)	Kinase Class (UniProt)	Protein Function (Protein Atlas)	Subcellular Location (Protein Atlas)	Drug (DrugBank)	Canonical Pathways_x000D_	Hallmark Gene Sets_x000D_	R-HSA-109582 Hemostasis	R-HSA-445355 Smooth Muscle Contraction	GO:0003013 circulatory system process	GO:0006091 generation of precursor metabo	GO:0050891 multicellular organismal water	GO:0002718 regulation of cytokine product	GO:0030155 regulation of cell adhesion	GO:0006672 ceramide metabolic process	R-HSA-4086398 Ca2+ pathway	GO:0010700 negative regulation of norepin	GO:1901137 carbohydrate derivative biosyn	GO:0009615 response to virus	GO:0033627 cell adhesion mediated by inte	GO:0071560 cellular response to transform	hsa04611 Platelet activation	M151 PID AR TF PATHWAY	R-HSA-5628897 TP53 Regulates Metabolic Genes	R-HSA-8953854 Metabolism of RNA	GO:0005975 carbohydrate metabolic process	GO:0016071 mRNA metabolic process	TotalEvidenceCount
11020	IFT27	1	0	0	11020	Gene_ID	H. sapiens	11020	H. sapiens	IFT27	intraflagellar transport 27	GO:0060122 inner ear receptor cell stereocilium organization;GO:0042073 intraciliary transport;GO:0060119 inner ear receptor cell development		Predicted intracellular proteins; Disease related genes	Mitochondria;Nucleoplasm (Approved)				0	0	0	0	0	0	0	0	0	0	0	0	0	0	0	0	0	0	0	0	0
1639	DCTN1	1	0	0	1639	Gene_ID	H. sapiens	1639	H. sapiens	DCTN1	dynactin subunit 1	GO:1904398 positive regulation of neuromuscular junction development;GO:0090063 positive regulation of microtubule nucleation;GO:1904396 regulation of neuromuscular junction development		Predicted intracellular proteins; Disease related genes; Cancer-related genes	Microtubules (Supported); Additional: Cytokinetic bridge;Mitotic spindle		(M266)PID NCADHERIN PATHWAY	(M5922)HALLMARK UNFOLDED PROTEIN RESPONSE	0	0	0	1	0	0	0	0	0	0	0	0	0	0	0	0	0	0	0	0	0
27233	SULT1C4	0	0	1	27233	Gene_ID	H. sapiens	27233	H. sapiens	SULT1C4	sulfotransferase family 1C member 4	GO:0030638 polyketide metabolic process;GO:0044598 doxorubicin metabolic process;GO:0006068 ethanol catabolic process		Predicted intracellular proteins	Cytosol (Approved)				0	0	0	0	0	0	0	0	0	0	0	0	0	0	0	0	0	0	0	0	0
79792	GSDMD	1	0	0	79792	Gene_ID	H. sapiens	79792	H. sapiens	GSDMD	gasdermin D	GO:0035915 pore formation in membrane of other organism;GO:0051673 membrane disruption in other organism;GO:0046931 pore complex assembly		Transporters:Transporter channels and pores; Predicted intracellular proteins	Nucleoplasm (Supported)				0	0	0	0	0	1	0	0	0	0	0	0	0	0	0	0	0	0	0	0	0
3430	IFI35	1	0	0	3430	Gene_ID	H. sapiens	3430	H. sapiens	IFI35	interferon induced protein 35	GO:0034145 positive regulation of toll-like receptor 4 signaling pathway;GO:0002281 macrophage activation involved in immune response;GO:0034123 positive regulation of toll-like receptor signaling pathway		Predicted intracellular proteins	Cytosol;Nucleoplasm (Supported); Additional: Intermediate filaments			(M5911)HALLMARK INTERFERON ALPHA RESPONSE; (M5913)HALLMARK INTERFERON GAMMA RESPONSE	0	0	0	1	0	1	0	0	0	0	0	0	0	0	0	0	0	0	0	0	0
79894	ZNF672	1	0	0	79894	Gene_ID	H. sapiens	79894	H. sapiens	ZNF672	zinc finger protein 672	GO:0006357 regulation of transcription by RNA polymerase II;GO:0006366 transcription by RNA polymerase II;GO:0006355 regulation of transcription, DNA-templated		Transcription factors:Zinc-coordinating DNA-binding domains; Predicted intracellular proteins	Nucleoplasm (Enhanced)				0	0	0	0	0	0	0	0	0	0	0	0	0	0	0	0	0	0	0	0	0
1072	CFL1	1	0	0	1072	Gene_ID	H. sapiens	1072	H. sapiens	CFL1	cofilin 1	GO:0030043 actin filament fragmentation;GO:0044794 positive regulation by host of viral process;GO:0051014 actin filament severing		Predicted intracellular proteins	Cytosol (Supported)	Dodecyldimethylamine N-oxide; Copper; Artenimol	(M5060)SA FAS SIGNALING; (M1529)SA G1 AND S PHASES; (M16801)SIG REGULATION OF THE ACTIN CYTOSKELETON BY RHO GTPASES	(M5923)HALLMARK PI3K AKT MTOR SIGNALING	0	0	0	0	0	1	0	0	0	0	0	1	0	0	0	0	0	0	0	0	0
10131	TRAP1	1	0	0	10131	Gene_ID	H. sapiens	10131	H. sapiens	TRAP1	TNF receptor associated protein 1	GO:0009386 translational attenuation;GO:1903750 regulation of intrinsic apoptotic signaling pathway in response to hydrogen peroxide;GO:1903751 negative regulation of intrinsic apoptotic signaling pathway in response to hydrogen peroxide		Predicted intracellular proteins	Mitochondria (Enhanced)				0	0	0	1	0	0	0	0	0	0	0	0	0	0	0	0	0	0	0	0	0
122773	KLHDC1	0	0	1	122773	Gene_ID	H. sapiens	122773	H. sapiens	KLHDC1	kelch domain containing 1	GO:0140627 ubiquitin-dependent protein catabolic process via the C-end degron rule pathway;GO:0043161 proteasome-mediated ubiquitin-dependent protein catabolic process;GO:0010498 proteasomal protein catabolic process		Predicted intracellular proteins	Cytosol (Supported)				0	0	0	0	0	0	0	0	0	0	0	0	0	0	0	0	0	0	0	0	0
55273	TMEM100	0	0	1	55273	Gene_ID	H. sapiens	55273	H. sapiens	TMEM100	transmembrane protein 100	GO:0060842 arterial endothelial cell differentiation;GO:0060837 blood vessel endothelial cell differentiation;GO:2001214 positive regulation of vasculogenesis			Nucleoplasm (Uncertain)			(M5953)HALLMARK KRAS SIGNALING UP	0	0	1	0	0	0	0	0	0	0	0	0	1	1	0	0	0	0	0	0	0
8887	TAX1BP1	1	0	0	8887	Gene_ID	H. sapiens	8887	H. sapiens	TAX1BP1	Tax1 binding protein 1	GO:0032088 negative regulation of NF-kappaB transcription factor activity;GO:0043433 negative regulation of DNA-binding transcription factor activity;GO:0051090 regulation of DNA-binding transcription factor activity		Predicted intracellular proteins	Cytosol (Approved); Additional: Nucleoplasm				0	0	0	0	0	0	0	0	0	0	0	0	0	0	0	0	0	0	0	0	0
10257	ABCC4	0	0	1	10257	Gene_ID	H. sapiens	10257	H. sapiens	ABCC4	ATP binding cassette subfamily C member 4	GO:0070730 cAMP transport;GO:0034775 glutathione transmembrane transport;GO:0071716 leukotriene transport		Transporters:Primary Active Transporters	Nucleoli;Plasma membrane (Approved); Additional: Golgi apparatus	ATP		(M5908)HALLMARK ANDROGEN RESPONSE	1	0	1	0	0	0	0	0	0	0	0	0	0	0	0	0	0	0	0	0	0
29841	GRHL1	0	0	1	29841	Gene_ID	H. sapiens	29841	H. sapiens	GRHL1	grainyhead like transcription factor 1	GO:0002934 desmosome organization;GO:0061436 establishment of skin barrier;GO:0033561 regulation of water loss via skin		Predicted intracellular proteins; Transcription factors:Immunoglobulin fold	Nucleoplasm (Supported); Additional: Vesicles				1	0	0	0	1	0	0	1	0	0	0	0	1	0	0	0	0	0	0	0	0
56651	LINC00470	0	0	1	56651	Gene_ID	H. sapiens	56651	H. sapiens	LINC00470	long intergenic non-protein coding RNA 470	GO:0008150 biological_process							0	0	0	0	0	0	0	0	0	0	0	0	0	0	0	0	0	0	0	0	0
9020	MAP3K14	1	0	0	9020	Gene_ID	H. sapiens	9020	H. sapiens	MAP3K14	mitogen-activated protein kinase kinase kinase 14	GO:0071260 cellular response to mechanical stimulus;GO:0038061 NIK/NF-kappaB signaling;GO:0043123 positive regulation of I-kappaB kinase/NF-kappaB signaling	STE Ser/Thr protein kinase family	ENZYME proteins:Transferases; Predicted intracellular proteins; Kinases:STE Ser/Thr protein kinases; Enzymes	Cytosol;Vesicles (Supported); Additional: Nucleoli fibrillar center;Nucleoplasm		(M45)PID CD40 PATHWAY; (M63)PID AVB3 OPN PATHWAY; (M197)PID HIV NEF PATHWAY		0	0	0	0	0	1	0	0	0	0	0	1	0	0	0	0	0	0	0	0	0
5624	PROC	1	0	0	5624	Gene_ID	H. sapiens	5624	H. sapiens	PROC	protein C, inactivator of coagulation factors Va and VIIIa	GO:1901552 positive regulation of endothelial cell development;GO:1903142 positive regulation of establishment of endothelial barrier;GO:1901550 regulation of endothelial cell development		Cancer-related genes:Candidate cancer biomarkers; Candidate cardiovascular disease genes; FDA approved drug targets:Biotech drugs; Predicted intracellular proteins; Predicted secreted proteins; FDA approved drug targets:Small molecule drugs; ENZYME proteins:Hydrolases; Enzymes; Disease related genes; Peptidases:Serine-type peptidases		Menadione; Sodium tetradecyl sulfate; Cupric Chloride; Kappadione; Protein S human	(M169)PID INTEGRIN2 PATHWAY	(M5946)HALLMARK COAGULATION	1	0	0	0	0	0	0	0	0	0	0	0	0	0	0	0	0	0	0	0	0
80700	UBXN6	1	0	0	80700	Gene_ID	H. sapiens	80700	H. sapiens	UBXN6	UBX domain protein 6	GO:0032510 endosome to lysosome transport via multivesicular body sorting pathway;GO:0032509 endosome transport via multivesicular body sorting pathway;GO:0071985 multivesicular body sorting pathway		Predicted intracellular proteins	Cytosol;Golgi apparatus (Approved)				0	0	0	0	0	0	0	0	0	0	0	0	0	0	0	0	0	0	0	0	0
56006	SMG9	1	0	0	56006	Gene_ID	H. sapiens	56006	H. sapiens	SMG9	SMG9 nonsense mediated mRNA decay factor	GO:0000184 nuclear-transcribed mRNA catabolic process, nonsense-mediated decay;GO:0000956 nuclear-transcribed mRNA catabolic process;GO:0006402 mRNA catabolic process		Predicted intracellular proteins; Disease related genes	Cytosol;Mitochondria (Approved)				0	0	0	0	0	0	0	0	0	0	0	0	0	0	0	0	0	1	0	1	0
8427	ZNF282	1	0	0	8427	Gene_ID	H. sapiens	8427	H. sapiens	ZNF282	zinc finger protein 282	GO:0000122 negative regulation of transcription by RNA polymerase II;GO:0045892 negative regulation of transcription, DNA-templated;GO:1903507 negative regulation of nucleic acid-templated transcription		Transcription factors:Zinc-coordinating DNA-binding domains; Predicted intracellular proteins	Nucleoplasm (Approved); Additional: Cytosol				0	0	0	0	0	0	0	0	0	0	0	0	0	0	0	0	0	0	0	0	0
7171	TPM4	0	0	1	7171	Gene_ID	H. sapiens	7171	H. sapiens	TPM4	tropomyosin 4	GO:0001649 osteoblast differentiation;GO:0006936 muscle contraction;GO:0001503 ossification		Predicted intracellular proteins; Cancer-related genes	Actin filaments (Approved); Additional: Cytosol	Phenethyl Isothiocyanate		(M5930)HALLMARK EPITHELIAL MESENCHYMAL TRANSITION	0	1	0	0	0	0	0	0	0	0	0	0	0	0	0	0	0	0	0	0	0
79155	TNIP2	1	0	0	79155	Gene_ID	H. sapiens	79155	H. sapiens	TNIP2	TNFAIP3 interacting protein 2	GO:0023035 CD40 signaling pathway;GO:0034138 toll-like receptor 3 signaling pathway;GO:0034162 toll-like receptor 9 signaling pathway		Predicted intracellular proteins	Nucleoplasm (Enhanced); Additional: Cytosol			(M5890)HALLMARK TNFA SIGNALING VIA NFKB	0	0	0	0	0	1	0	0	0	0	0	0	0	0	0	1	0	0	0	0	0
54707	GPN2	1	0	0	54707	Gene_ID	H. sapiens	54707	H. sapiens	GPN2	GPN-loop GTPase 2	GO:0008150 biological_process		Predicted intracellular proteins					0	0	0	0	0	0	0	0	0	0	0	0	0	0	0	0	0	0	0	0	0
3037	HAS2	0	0	1	3037	Gene_ID	H. sapiens	3037	H. sapiens	HAS2	hyaluronan synthase 2	GO:0070295 renal water absorption;GO:1900623 regulation of monocyte aggregation;GO:1900625 positive regulation of monocyte aggregation		ENZYME proteins:Transferases; Potential drug targets; Enzymes; Disease related genes	Nuclear speckles (Approved)			(M5942)HALLMARK UV RESPONSE DN; (M5932)HALLMARK INFLAMMATORY RESPONSE	1	0	0	0	1	0	1	0	0	0	1	0	1	1	0	0	0	0	1	0	0
5028	P2RY1	0	0	1	5028	Gene_ID	H. sapiens	5028	H. sapiens	P2RY1	purinergic receptor P2Y1	GO:0060406 positive regulation of penile erection;GO:0032962 positive regulation of inositol trisphosphate biosynthetic process;GO:0032960 regulation of inositol trisphosphate biosynthetic process		G-protein coupled receptors:Adenosine and adenine nucleotide receptors; Transporters; G-protein coupled receptors:GPCRs excl olfactory receptors				(M5946)HALLMARK COAGULATION	1	1	1	0	0	0	0	0	0	1	0	0	1	1	1	0	0	0	1	0	0
2821	GPI	1	0	0	2821	Gene_ID	H. sapiens	2821	H. sapiens	GPI	glucose-6-phosphate isomerase	GO:0035994 response to muscle stretch;GO:0051156 glucose 6-phosphate metabolic process;GO:0035902 response to immobilization stress		Cancer-related genes:Candidate cancer biomarkers; ENZYME proteins:Isomerase; Predicted intracellular proteins; Predicted secreted proteins; Enzymes; Disease related genes; Potential drug targets	Cytosol;Plasma membrane (Supported); Additional: Nucleoplasm	alpha-D-glucose 6-phosphate; 6-phospho-D-gluconic acid; 5-phospho-D-arabinohydroxamic acid; D-glucitol 6-phosphate; 5-Phosphoarabinonic Acid; Glucose-6-Phosphate; D-erythrose 4-phosphate; Fructose-6-phosphate; Copper; Artenimol		(M5891)HALLMARK HYPOXIA; (M5924)HALLMARK MTORC1 SIGNALING; (M5936)HALLMARK OXIDATIVE PHOSPHORYLATION	1	0	0	1	0	1	0	0	0	0	0	0	0	0	0	0	1	0	1	0	0
3708	ITPR1	1	0	0	3708	Gene_ID	H. sapiens	3708	H. sapiens	ITPR1	inositol 1,4,5-trisphosphate receptor type 1	GO:0050882 voluntary musculoskeletal movement;GO:0042045 epithelial fluid transport;GO:0099566 regulation of postsynaptic cytosolic calcium ion concentration		Transporters:Transporter channels and pores; Potential drug targets; Disease related genes	Vesicles (Approved)	Caffeine; 1D-myo-inositol 1,4,5-trisphosphate; Glycerin	(M16518)ST WNT CA2 CYCLIC GMP PATHWAY; (M7416)ST GAQ PATHWAY; (M2701)ST MYOCYTE AD PATHWAY		0	1	0	1	1	0	0	0	1	0	0	0	0	0	1	0	0	0	0	0	0
27301	APEX2	1	0	0	27301	Gene_ID	H. sapiens	27301	H. sapiens	APEX2	apurinic/apyrimidinic endodeoxyribonuclease 2	GO:0006284 base-excision repair;GO:0090305 nucleic acid phosphodiester bond hydrolysis;GO:0006310 DNA recombination		Predicted intracellular proteins; Enzymes; ENZYME proteins:Lyases	Nucleoli fibrillar center;Nucleoplasm (Supported); Additional: Vesicles				0	0	0	0	0	0	0	0	0	0	0	0	0	0	0	0	0	0	0	0	0
2040	STOM	0	0	1	2040	Gene_ID	H. sapiens	2040	H. sapiens	STOM	stomatin	GO:1901585 regulation of acid-sensing ion channel activity;GO:0044829 positive regulation by host of viral genome replication;GO:0044794 positive regulation by host of viral process		Transporters:Accessory Factors Involved in Transport	Plasma membrane (Enhanced); Additional: Cytosol;Vesicles			(M5905)HALLMARK ADIPOGENESIS; (M5939)HALLMARK P53 PATHWAY	0	0	0	0	0	0	0	0	0	0	0	0	0	0	0	0	0	0	0	0	0
1392	CRH	0	0	1	1392	Gene_ID	H. sapiens	1392	H. sapiens	CRH	corticotropin releasing hormone	GO:0042322 negative regulation of circadian sleep/wake cycle, REM sleep;GO:2000854 positive regulation of corticosterone secretion;GO:0010841 positive regulation of circadian sleep/wake cycle, wakefulness		Predicted secreted proteins		Corticotropin; D-Phenylalanine; 2-aminoisobutyric acid			0	0	1	1	0	0	0	0	0	1	0	0	1	0	1	0	0	0	0	0	0
55007	FAM118A	0	0	1	55007	Gene_ID	H. sapiens	55007	H. sapiens	FAM118A	family with sequence similarity 118 member A			Predicted intracellular proteins	Intermediate filaments (Approved); Additional: Cytosol				0	0	0	0	0	0	0	0	0	0	0	0	0	0	0	0	0	0	0	0	0
54927	CHCHD3	1	0	0	54927	Gene_ID	H. sapiens	54927	H. sapiens	CHCHD3	coiled-coil-helix-coiled-coil-helix domain containing 3	GO:0042407 cristae formation;GO:0008053 mitochondrial fusion;GO:0007007 inner mitochondrial membrane organization		Predicted intracellular proteins	Mitochondria (Supported)				0	0	0	0	0	0	0	0	0	0	0	0	0	0	0	0	0	0	0	0	0
393046	OR2A5	0	0	1	393046	Gene_ID	H. sapiens	393046	H. sapiens	OR2A5	olfactory receptor family 2 subfamily A member 5	GO:0050911 detection of chemical stimulus involved in sensory perception of smell;GO:0007608 sensory perception of smell;GO:0050907 detection of chemical stimulus involved in sensory perception		G-protein coupled receptors:Odorant/olfactory and gustatory receptors					0	0	0	0	0	0	0	0	0	0	0	0	0	0	0	0	0	0	0	0	0
4171	MCM2	1	0	0	4171	Gene_ID	H. sapiens	4171	H. sapiens	MCM2	minichromosome maintenance complex component 2	GO:1905775 negative regulation of DNA helicase activity;GO:1905463 negative regulation of DNA duplex unwinding;GO:1905774 regulation of DNA helicase activity		Cancer-related genes:Candidate cancer biomarkers; Predicted intracellular proteins; ENZYME proteins:Hydrolases; Enzymes; Disease related genes; Potential drug targets	Nucleoplasm (Enhanced)		(M46)PID ATR PATHWAY	(M5901)HALLMARK G2M CHECKPOINT; (M5924)HALLMARK MTORC1 SIGNALING; (M5925)HALLMARK E2F TARGETS	0	0	0	0	0	0	0	0	0	0	0	0	0	0	0	0	0	0	0	0	0
3134	HLA-F	1	0	0	3134	Gene_ID	H. sapiens	3134	H. sapiens	HLA-F	major histocompatibility complex, class I, F	GO:0043322 negative regulation of natural killer cell degranulation;GO:0002728 negative regulation of natural killer cell cytokine production;GO:0002477 antigen processing and presentation of exogenous peptide antigen via MHC class Ib						(M5941)HALLMARK UV RESPONSE UP	0	0	0	0	0	1	0	0	0	0	0	0	0	0	0	0	0	0	0	0	0
10106	CTDSP2	1	0	0	10106	Gene_ID	H. sapiens	10106	H. sapiens	CTDSP2	CTD small phosphatase 2	GO:2000134 negative regulation of G1/S transition of mitotic cell cycle;GO:1902807 negative regulation of cell cycle G1/S phase transition;GO:2000045 regulation of G1/S transition of mitotic cell cycle		Predicted intracellular proteins; ENZYME proteins:Hydrolases; Enzymes	Nucleoplasm (Approved); Additional: Mitochondria		(M228)PID SMAD2 3PATHWAY; (M181)PID BMP PATHWAY; (M58)PID AR PATHWAY		0	0	0	0	0	0	0	0	0	0	0	0	0	0	0	0	0	0	0	0	0
5747	PTK2	0	0	1	5747	Gene_ID	H. sapiens	5747	H. sapiens	PTK2	protein tyrosine kinase 2	GO:0120041 positive regulation of macrophage proliferation;GO:0035995 detection of muscle stretch;GO:0120040 regulation of macrophage proliferation	Tyr protein kinase family	Cancer-related genes:Candidate cancer biomarkers; ENZYME proteins:Transferases; Kinases:Tyr protein kinases; Predicted intracellular proteins; Enzymes; Disease related genes; Potential drug targets	Focal adhesion sites (Supported); Additional: Cytosol;Vesicles	Endostatin; 7-PYRIDIN-2-YL-N-(3,4,5-TRIMETHOXYPHENYL)-7H-PYRROLO[2,3-D]PYRIMIDIN-2-AMINE; 2-({5-CHLORO-2-[(2-METHOXY-4-MORPHOLIN-4-YLPHENYL)AMINO]PYRIMIDIN-4-YL}AMINO)-N-METHYLBENZAMIDE; Fostamatinib	(M273)PID EPHA2 FWD PATHWAY; (M15743)ST GA12 PATHWAY; (M125)PID IGF1 PATHWAY	(M5944)HALLMARK ANGIOGENESIS; (M5902)HALLMARK APOPTOSIS; (M5915)HALLMARK APICAL JUNCTION	1	0	0	0	0	0	1	0	0	0	0	0	1	1	0	0	0	0	0	0	0
100037417	DDTL	1	0	0	100037417	Gene_ID	H. sapiens	100037417	H. sapiens	DDTL	D-dopachrome tautomerase like			Predicted intracellular proteins					0	0	0	0	0	0	0	0	0	0	0	0	0	0	0	0	0	0	0	0	0
90231	KIAA2013	1	0	0	90231	Gene_ID	H. sapiens	90231	H. sapiens	KIAA2013	KIAA2013				Golgi apparatus (Approved); Additional: Cytosol				0	0	0	0	0	0	0	0	0	0	0	0	0	0	0	0	0	0	0	0	0
4839	NOP2	1	0	0	4839	Gene_ID	H. sapiens	4839	H. sapiens	NOP2	NOP2 nucleolar protein	GO:0070475 rRNA base methylation;GO:0031167 rRNA methylation;GO:0000027 ribosomal large subunit assembly		Predicted intracellular proteins	Nucleoli (Enhanced)			(M5928)HALLMARK MYC TARGETS V2; (M5947)HALLMARK IL2 STAT5 SIGNALING	0	0	0	0	0	0	0	0	0	0	0	0	0	0	0	0	0	1	0	0	0
55635	DEPDC1	0	0	1	55635	Gene_ID	H. sapiens	55635	H. sapiens	DEPDC1	DEP domain containing 1	GO:0045892 negative regulation of transcription, DNA-templated;GO:1903507 negative regulation of nucleic acid-templated transcription;GO:1902679 negative regulation of RNA biosynthetic process		Predicted intracellular proteins	Nucleoplasm (Supported); Additional: Nucleoli fibrillar center			(M5925)HALLMARK E2F TARGETS; (M5937)HALLMARK GLYCOLYSIS	0	0	0	0	0	0	0	0	0	0	0	0	0	0	0	0	0	0	0	0	0
57704	GBA2	1	0	0	57704	Gene_ID	H. sapiens	57704	H. sapiens	GBA2	glucosylceramidase beta 2	GO:0006680 glucosylceramide catabolic process;GO:0046477 glycosylceramide catabolic process;GO:0006678 glucosylceramide metabolic process		Predicted intracellular proteins; ENZYME proteins:Hydrolases; Enzymes; Disease related genes; Potential drug targets	Golgi apparatus;Nucleoplasm (Approved); Additional: Cytosol				0	0	0	0	0	0	0	1	0	0	1	0	0	0	0	0	0	0	1	0	0
2983	GUCY1B1	0	0	1	2983	Gene_ID	H. sapiens	2983	H. sapiens	GUCY1B1	guanylate cyclase 1 soluble subunit beta 1	GO:0099554 trans-synaptic signaling by soluble gas, modulating synaptic transmission;GO:0099555 trans-synaptic signaling by nitric oxide, modulating synaptic transmission;GO:0099163 synaptic signaling by nitric oxide		Predicted intracellular proteins; Enzymes; ENZYME proteins:Lyases	Cytosol (Approved)			(M5947)HALLMARK IL2 STAT5 SIGNALING	1	1	1	0	0	0	0	0	0	0	1	0	0	0	1	0	0	0	0	0	0
800	CALD1	0	0	1	800	Gene_ID	H. sapiens	800	H. sapiens	CALD1	caldesmon 1	GO:0051017 actin filament bundle assembly;GO:0061572 actin filament bundle organization;GO:0006936 muscle contraction		Predicted intracellular proteins	Actin filaments;Plasma membrane (Enhanced)			(M5930)HALLMARK EPITHELIAL MESENCHYMAL TRANSITION	0	1	0	0	0	0	0	0	0	0	0	0	0	1	1	0	0	0	0	0	0
7042	TGFB2	0	0	1	7042	Gene_ID	H. sapiens	7042	H. sapiens	TGFB2	transforming growth factor beta 2	GO:1903701 substantia propria of cornea development;GO:0042704 uterine wall breakdown;GO:0051795 positive regulation of timing of catagen		Cancer-related genes:Candidate cancer biomarkers; Predicted secreted proteins; Disease related genes			(M11736)SA MMP CYTOKINE CONNECTION; (M211)PID HEDGEHOG 2PATHWAY; (M33)PID GLYPICAN 1PATHWAY	(M5902)HALLMARK APOPTOSIS; (M5934)HALLMARK XENOBIOTIC METABOLISM; (M5950)HALLMARK ALLOGRAFT REJECTION	1	0	1	1	0	1	1	0	0	1	0	0	1	1	0	0	0	0	0	0	0
25906	ANAPC15	1	0	0	25906	Gene_ID	H. sapiens	25906	H. sapiens	ANAPC15	anaphase promoting complex subunit 15	GO:0090231 regulation of spindle checkpoint;GO:0090266 regulation of mitotic cell cycle spindle assembly checkpoint;GO:1903504 regulation of mitotic spindle checkpoint		Predicted intracellular proteins	Nucleoplasm (Approved); Additional: Vesicles				0	0	0	0	0	0	0	0	0	0	0	0	0	0	0	0	0	0	0	0	0
79058	ASPSCR1	1	0	0	79058	Gene_ID	H. sapiens	79058	H. sapiens	ASPSCR1	ASPSCR1 tether for SLC2A4, UBX domain containing	GO:0046324 regulation of glucose import;GO:0046323 glucose import;GO:0010827 regulation of glucose transmembrane transport		Predicted intracellular proteins; Disease related genes; Cancer-related genes	Nucleoplasm (Supported); Additional: Plasma membrane;Vesicles				0	0	0	0	0	0	0	0	0	0	0	0	0	0	0	0	0	0	0	0	0
115827	RAB3C	0	0	1	115827	Gene_ID	H. sapiens	115827	H. sapiens	RAB3C	RAB3C, member RAS oncogene family	GO:0006904 vesicle docking involved in exocytosis;GO:0048278 vesicle docking;GO:0140056 organelle localization by membrane tethering		Predicted intracellular proteins	Cytosol (Approved)				0	0	0	0	0	0	0	0	0	0	0	0	0	0	0	0	0	0	0	0	0
1111	CHEK1	1	0	0	1111	Gene_ID	H. sapiens	1111	H. sapiens	CHEK1	checkpoint kinase 1	GO:0010767 regulation of transcription from RNA polymerase II promoter in response to UV-induced DNA damage;GO:0035407 histone H3-T11 phosphorylation;GO:0035405 histone-threonine phosphorylation	CAMK Ser/Thr protein kinase family	Cancer-related genes:Candidate cancer biomarkers; ENZYME proteins:Transferases; Predicted intracellular proteins; Enzymes; Kinases:CAMK Ser/Thr protein kinases	Nucleoplasm (Supported); Additional: Vesicles	XL844; Enzastaurin; CHIR-124; N-{5-[4-(4-METHYLPIPERAZIN-1-YL)PHENYL]-1H-PYRROLO[2,3-B]PYRIDIN-3-YL}NICOTINAMIDE; 3-(5-{[4-(AMINOMETHYL)PIPERIDIN-1-YL]METHYL}-1H-INDOL-2-YL)QUINOLIN-2(1H)-ONE; 2,2'-{[9-(HYDROXYIMINO)-9H-FLUORENE-2,7-DIYL]BIS(OXY)}DIACETIC ACID; (2S)-1-AMINO-3-[(5-NITROQUINOLIN-8-YL)AMINO]PROPAN-2-OL; 2-(cyclohexylamino)benzoic acid; 3-(5-{[4-(AMINOMETHYL)PIPERIDIN-1-YL]METHYL}-1H…	(M10154)SA G2 AND M PHASES; (M95)PID CIRCADIAN PATHWAY; (M46)PID ATR PATHWAY	(M5901)HALLMARK G2M CHECKPOINT; (M5925)HALLMARK E2F TARGETS	0	0	0	0	0	0	0	0	0	0	0	0	0	0	0	0	1	0	0	0	0
5874	RAB27B	0	0	1	5874	Gene_ID	H. sapiens	5874	H. sapiens	RAB27B	RAB27B, member RAS oncogene family	GO:0099640 axo-dendritic protein transport;GO:0099641 anterograde axonal protein transport;GO:1905383 protein localization to presynapse		Predicted intracellular proteins	Golgi apparatus;Plasma membrane (Approved); Additional: Cytosol				1	0	0	0	0	0	0	0	0	0	0	0	0	0	0	0	0	0	0	0	0
9328	GTF3C5	1	0	0	9328	Gene_ID	H. sapiens	9328	H. sapiens	GTF3C5	general transcription factor IIIC subunit 5	GO:0042791 5S class rRNA transcription by RNA polymerase III;GO:0042797 tRNA transcription by RNA polymerase III;GO:0006384 transcription initiation from RNA polymerase III promoter		Predicted intracellular proteins	Nucleoplasm (Enhanced)			(M5898)HALLMARK DNA REPAIR; (M5956)HALLMARK KRAS SIGNALING DN	0	0	0	0	0	0	0	0	0	0	0	0	0	0	0	0	0	0	0	0	0
51701	NLK	0	0	1	51701	Gene_ID	H. sapiens	51701	H. sapiens	NLK	nemo like kinase	GO:0007223 Wnt signaling pathway, calcium modulating pathway;GO:0042501 serine phosphorylation of STAT protein;GO:0035567 non-canonical Wnt signaling pathway	CMGC Ser/Thr protein kinase family	ENZYME proteins:Transferases; Predicted intracellular proteins; Kinases:CMGC Ser/Thr protein kinases; Enzymes	Nucleoplasm (Approved); Additional: Cell Junctions;Nucleoli		(M23)PID WNT NONCANONICAL PATHWAY; (M70)PID PS1 PATHWAY; (M195)PID CMYB PATHWAY		0	0	0	0	0	0	0	0	1	0	0	0	0	1	0	0	0	0	0	0	0
10943	MSL3	1	0	0	10943	Gene_ID	H. sapiens	10943	H. sapiens	MSL3	MSL complex subunit 3	GO:0043968 histone H2A acetylation;GO:0043984 histone H4-K16 acetylation;GO:0043967 histone H4 acetylation		Predicted intracellular proteins	Nucleoplasm (Approved)				0	0	0	0	0	0	0	0	0	0	0	0	0	0	0	0	0	0	0	0	0
154215	NKAIN2	0	0	1	154215	Gene_ID	H. sapiens	154215	H. sapiens	NKAIN2	sodium/potassium transporting ATPase interacting 2	GO:0002028 regulation of sodium ion transport;GO:0006814 sodium ion transport;GO:0010959 regulation of metal ion transport		Potential drug targets; Disease related genes; Transporters:Accessory Factors Involved in Transport	Cytosol (Approved)				0	0	0	0	0	0	0	0	0	0	0	0	0	0	0	0	0	0	0	0	0
57026	PDXP	1	0	0	57026	Gene_ID	H. sapiens	57026	H. sapiens	PDXP	pyridoxal phosphatase	GO:0032361 pyridoxal phosphate catabolic process;GO:0042820 vitamin B6 catabolic process;GO:0031247 actin rod assembly		Predicted intracellular proteins; ENZYME proteins:Hydrolases; Enzymes		Pyridoxal phosphate			0	0	0	0	0	0	0	0	0	0	0	0	0	0	0	0	0	0	0	1	0
84181	CHD6	1	0	0	84181	Gene_ID	H. sapiens	84181	H. sapiens	CHD6	chromodomain helicase DNA binding protein 6	GO:0036091 positive regulation of transcription from RNA polymerase II promoter in response to oxidative stress;GO:0043619 regulation of transcription from RNA polymerase II promoter in response to oxidative stress;GO:1901522 positive regulation of transcription from RNA polymerase II promoter involved in cellular response to chemical stimulus		Predicted intracellular proteins; ENZYME proteins:Hydrolases; Enzymes; Disease related genes; Potential drug targets	Nucleoplasm (Approved)				0	0	0	0	0	0	0	0	0	0	0	0	0	0	0	0	0	0	0	0	0
5602	MAPK10	0	0	1	5602	Gene_ID	H. sapiens	5602	H. sapiens	MAPK10	mitogen-activated protein kinase 10	GO:0007258 JUN phosphorylation;GO:0009414 response to water deprivation;GO:0071474 cellular hyperosmotic response	CMGC Ser/Thr protein kinase family	ENZYME proteins:Transferases; RAS pathway related proteins; Predicted intracellular proteins; Kinases:CMGC Ser/Thr protein kinases; Enzymes; Disease related genes; Potential drug targets		Pyrazolanthrone; Cyclohexyl-{4-[5-(3,4-Dichlorophenyl)-2-Piperidin-4-Yl-3-Propyl-3h-Imidazol-4-Yl]-Pyrimidin-2-Yl}Amine; Cyclopropyl-{4-[5-(3,4-Dichlorophenyl)-2-[(1-Methyl)-Piperidin]-4-Yl-3-Propyl-3h-Imidazol-4-Yl]-Pyrimidin-2-Yl}Amine; 9-(4-Hydroxyphenyl)-2,7-Phenanthroline; Phosphoaminophosphonic Acid-Adenylate Ester; N-(tert-butyl)-4-[5-(pyridin-2-ylamino)quinolin-3-yl]benzenesulfonamide; N-…	(M7871)ST GRANULE CELL SURVIVAL PATHWAY; (M45)PID CD40 PATHWAY; (M193)PID NEPHRIN NEPH1 PATHWAY	(M5923)HALLMARK PI3K AKT MTOR SIGNALING	0	0	0	0	0	1	0	0	0	0	0	0	1	0	0	0	0	0	0	0	0
10644	IGF2BP2	0	0	1	10644	Gene_ID	H. sapiens	10644	H. sapiens	IGF2BP2	insulin like growth factor 2 mRNA binding protein 2	GO:0051028 mRNA transport;GO:0050657 nucleic acid transport;GO:0050658 RNA transport		Predicted intracellular proteins	Cytosol (Enhanced)				0	0	0	0	0	0	0	0	0	0	0	0	0	0	0	0	0	0	0	0	0
122618	PLD4	1	0	0	122618	Gene_ID	H. sapiens	122618	H. sapiens	PLD4	phospholipase D family member 4	GO:0002534 cytokine production involved in inflammatory response;GO:1900015 regulation of cytokine production involved in inflammatory response;GO:0002532 production of molecular mediator involved in inflammatory response		Predicted intracellular proteins; ENZYME proteins:Hydrolases; Enzymes					0	0	0	0	0	0	0	1	0	0	0	0	0	0	0	0	0	0	0	0	0
8241	RBM10	1	0	0	8241	Gene_ID	H. sapiens	8241	H. sapiens	RBM10	RNA binding motif protein 10	GO:0034393 positive regulation of smooth muscle cell apoptotic process;GO:0048025 negative regulation of mRNA splicing, via spliceosome;GO:0070935 3'-UTR-mediated mRNA stabilization		Cancer-related genes:Mutated cancer genes; Predicted intracellular proteins; Disease related genes	Nuclear speckles (Enhanced)				0	0	0	0	0	0	0	0	0	0	0	0	0	0	0	0	0	0	0	1	0
153643	FAM81B	0	0	1	153643	Gene_ID	H. sapiens	153643	H. sapiens	FAM81B	family with sequence similarity 81 member B			Predicted intracellular proteins					0	0	0	0	0	0	0	0	0	0	0	0	0	0	0	0	0	0	0	0	0
55512	SMPD3	1	0	0	55512	Gene_ID	H. sapiens	55512	H. sapiens	SMPD3	sphingomyelin phosphodiesterase 3	GO:0015774 polysaccharide transport;GO:0033037 polysaccharide localization;GO:1900126 negative regulation of hyaluronan biosynthetic process		Predicted intracellular proteins; ENZYME proteins:Hydrolases; Enzymes	Endoplasmic reticulum (Supported)	Phosphatidyl serine	(M144)PID CERAMIDE PATHWAY		0	0	0	0	0	0	0	1	0	0	1	0	1	0	0	0	0	0	1	0	0
10199	MPHOSPH10	1	0	0	10199	Gene_ID	H. sapiens	10199	H. sapiens	MPHOSPH10	M-phase phosphoprotein 10	GO:0006364 rRNA processing;GO:0016072 rRNA metabolic process;GO:0042254 ribosome biogenesis		Predicted intracellular proteins	Nucleoli;Nucleoli rim (Enhanced); Additional: Mitotic chromosome			(M5928)HALLMARK MYC TARGETS V2	0	0	0	0	0	0	0	0	0	0	0	0	0	0	0	0	0	1	0	1	0
6003	RGS13	0	0	1	6003	Gene_ID	H. sapiens	6003	H. sapiens	RGS13	regulator of G protein signaling 13	GO:0045744 negative regulation of G protein-coupled receptor signaling pathway;GO:0008277 regulation of G protein-coupled receptor signaling pathway;GO:0009968 negative regulation of signal transduction		Predicted intracellular proteins					0	0	0	0	0	0	0	0	0	1	0	0	0	0	0	0	0	0	0	0	0
7711	ZNF155	1	0	0	7711	Gene_ID	H. sapiens	7711	H. sapiens	ZNF155	zinc finger protein 155	GO:0006357 regulation of transcription by RNA polymerase II;GO:0006366 transcription by RNA polymerase II;GO:0006355 regulation of transcription, DNA-templated		Transcription factors:Zinc-coordinating DNA-binding domains; Predicted intracellular proteins	Cytosol;Nucleoplasm (Approved)				0	0	0	0	0	0	0	0	0	0	0	0	0	0	0	0	0	0	0	0	0
8853	ASAP2	0	0	1	8853	Gene_ID	H. sapiens	8853	H. sapiens	ASAP2	ArfGAP with SH3 domain, ankyrin repeat and PH domain 2	GO:0043547 positive regulation of GTPase activity;GO:0043087 regulation of GTPase activity;GO:0051345 positive regulation of hydrolase activity		Predicted intracellular proteins	Cytosol (Supported)		(M67)PID ARF6 TRAFFICKING PATHWAY		0	0	0	0	0	0	1	0	0	0	0	0	0	0	0	0	0	0	0	0	0
4983	OPHN1	0	0	1	4983	Gene_ID	H. sapiens	4983	H. sapiens	OPHN1	oligophrenin 1	GO:0098880 maintenance of postsynaptic specialization structure;GO:0021684 cerebellar granular layer formation;GO:0021707 cerebellar granule cell differentiation		Predicted intracellular proteins; Disease related genes	Nucleoplasm;Plasma membrane (Approved)		(M68)PID RHOA REG PATHWAY	(M5919)HALLMARK HEDGEHOG SIGNALING; (M5893)HALLMARK MITOTIC SPINDLE	0	0	0	0	0	0	0	0	0	0	0	0	1	0	0	0	0	0	0	0	0
3073	HEXA	1	0	0	3073	Gene_ID	H. sapiens	3073	H. sapiens	HEXA	hexosaminidase subunit alpha	GO:0006689 ganglioside catabolic process;GO:0046479 glycosphingolipid catabolic process;GO:0019377 glycolipid catabolic process		Candidate cardiovascular disease genes; Predicted intracellular proteins; ENZYME proteins:Hydrolases; Enzymes; Disease related genes; Potential drug targets	Vesicles (Supported); Additional: Cytosol			(M5891)HALLMARK HYPOXIA	0	0	0	0	0	0	0	1	0	0	1	0	0	0	0	0	0	0	1	0	0
113829	SLC35A4	1	0	0	113829	Gene_ID	H. sapiens	113829	H. sapiens	SLC35A4	solute carrier family 35 member A4	GO:0090481 pyrimidine nucleotide-sugar transmembrane transport;GO:0015780 nucleotide-sugar transmembrane transport;GO:1901264 carbohydrate derivative transport		Transporters:Electrochemical Potential-driven transporters	Nucleoplasm (Approved); Additional: Cytosol				0	0	0	0	0	0	0	0	0	0	0	0	0	0	0	0	0	0	0	0	0
3475	IFRD1	0	0	1	3475	Gene_ID	H. sapiens	3475	H. sapiens	IFRD1	interferon related developmental regulator 1	GO:0007518 myoblast fate determination;GO:0048625 myoblast fate commitment;GO:0001709 cell fate determination		Predicted intracellular proteins	Cytosol;Plasma membrane (Approved)			(M5909)HALLMARK MYOGENESIS; (M5924)HALLMARK MTORC1 SIGNALING; (M5926)HALLMARK MYC TARGETS V1	0	0	0	0	0	0	0	0	0	0	0	0	0	0	0	0	0	0	0	0	0
653567	TMEM236	0	0	1	653567	Gene_ID	H. sapiens	653567	H. sapiens	TMEM236	transmembrane protein 236								0	0	0	0	0	0	0	0	0	0	0	0	0	0	0	0	0	0	0	0	0
441194	PMS2CL	0	0	1	441194	Gene_ID	H. sapiens	441194	H. sapiens	PMS2CL	PMS2 C-terminal like pseudogene								0	0	0	0	0	0	0	0	0	0	0	0	0	0	0	0	0	0	0	0	0
128637	TBC1D20	1	0	0	128637	Gene_ID	H. sapiens	128637	H. sapiens	TBC1D20	TBC1 domain family member 20	GO:0046726 positive regulation by virus of viral protein levels in host cell;GO:1902953 positive regulation of ER to Golgi vesicle-mediated transport;GO:0070309 lens fiber cell morphogenesis		Disease related genes					0	0	0	0	0	0	0	0	0	0	0	1	0	0	0	0	0	0	0	0	0
55363	HEMGN	0	0	1	55363	Gene_ID	H. sapiens	55363	H. sapiens	HEMGN	hemogen	GO:0045667 regulation of osteoblast differentiation;GO:0001649 osteoblast differentiation;GO:0001503 ossification		Predicted intracellular proteins	Nucleoplasm (Enhanced)				0	0	0	0	0	0	0	0	0	0	0	0	0	0	0	0	0	0	0	0	0
5939	RBMS2	0	0	1	5939	Gene_ID	H. sapiens	5939	H. sapiens	RBMS2	RNA binding motif single stranded interacting protein 2	GO:0006396 RNA processing;GO:0016070 RNA metabolic process;GO:0090304 nucleic acid metabolic process		Predicted intracellular proteins	Nucleoli fibrillar center (Approved); Additional: Cytosol;Nucleoplasm				0	0	0	0	0	0	0	0	0	0	0	0	0	0	0	0	0	0	0	0	0
1352	COX10	1	0	0	1352	Gene_ID	H. sapiens	1352	H. sapiens	COX10	cytochrome c oxidase assembly factor heme A:farnesyltransferase COX10	GO:0048033 heme o metabolic process;GO:0048034 heme O biosynthetic process;GO:0006784 heme A biosynthetic process		Predicted intracellular proteins; Disease related genes	Mitochondria (Supported); Additional: Cytosol;Nucleoli			(M5936)HALLMARK OXIDATIVE PHOSPHORYLATION	0	0	0	1	0	0	0	0	0	0	0	0	0	0	0	0	0	0	0	0	0
3852	KRT5	1	0	0	3852	Gene_ID	H. sapiens	3852	H. sapiens	KRT5	keratin 5	GO:0008544 epidermis development;GO:0007010 cytoskeleton organization;GO:0009888 tissue development		Predicted intracellular proteins; Disease related genes	Intermediate filaments (Approved)	Zinc; Zinc acetate	(M236)PID DELTA NP63 PATHWAY; (M115)PID REG GR PATHWAY	(M5956)HALLMARK KRAS SIGNALING DN	0	0	0	0	0	0	0	0	0	0	0	0	0	0	0	0	0	0	0	0	0
10813	UTP14A	1	0	0	10813	Gene_ID	H. sapiens	10813	H. sapiens	UTP14A	UTP14A small subunit processome component	GO:0006364 rRNA processing;GO:0016072 rRNA metabolic process;GO:0042254 ribosome biogenesis		Predicted intracellular proteins	Nucleoli (Supported); Additional: Cytosol				0	0	0	0	0	0	0	0	0	0	0	0	0	0	0	0	0	1	0	0	0
5158	PDE6B	1	0	0	5158	Gene_ID	H. sapiens	5158	H. sapiens	PDE6B	phosphodiesterase 6B	GO:1990009 retinal cell apoptotic process;GO:0007603 phototransduction, visible light;GO:0043153 entrainment of circadian clock by photoperiod		Predicted intracellular proteins; FDA approved drug targets:Small molecule drugs; ENZYME proteins:Hydrolases; Enzymes; Disease related genes	Cytosol (Approved)		(M16518)ST WNT CA2 CYCLIC GMP PATHWAY; (M204)PID RHODOPSIN PATHWAY	(M5956)HALLMARK KRAS SIGNALING DN	0	0	0	0	0	0	0	0	1	0	0	0	0	0	0	0	0	0	0	0	0
377677	CA13	0	0	1	377677	Gene_ID	H. sapiens	377677	H. sapiens	CA13	carbonic anhydrase 13	GO:0006730 one-carbon metabolic process;GO:0044281 small molecule metabolic process;GO:0044237 cellular metabolic process		Predicted intracellular proteins; Enzymes; ENZYME proteins:Lyases	Nucleoli (Approved); Additional: Nucleoplasm;Vesicles	Zonisamide; N-(4-chlorobenzyl)-N-methylbenzene-1,4-disulfonamide			0	0	0	0	0	0	0	0	0	0	0	0	0	0	0	0	0	0	0	0	0
83699	SH3BGRL2	0	0	1	83699	Gene_ID	H. sapiens	83699	H. sapiens	SH3BGRL2	SH3 domain binding glutamate rich protein like 2			Predicted intracellular proteins	Nucleoplasm (Supported)			(M5947)HALLMARK IL2 STAT5 SIGNALING	0	0	0	0	0	0	0	0	0	0	0	0	0	0	0	0	0	0	0	0	0
25824	PRDX5	1	0	0	25824	Gene_ID	H. sapiens	25824	H. sapiens	PRDX5	peroxiredoxin 5	GO:0016480 negative regulation of transcription by RNA polymerase III;GO:0006359 regulation of transcription by RNA polymerase III;GO:0042744 hydrogen peroxide catabolic process		Predicted intracellular proteins; Enzymes; ENZYME proteins:Oxidoreductases; FDA approved drug targets:Small molecule drugs	Mitochondria (Supported)	Auranofin; Diminazene		(M5949)HALLMARK PEROXISOME; (M5948)HALLMARK BILE ACID METABOLISM; (M5891)HALLMARK HYPOXIA	0	0	0	1	0	0	0	0	0	0	0	0	0	0	0	0	1	0	0	0	0
3301	DNAJA1	1	0	0	3301	Gene_ID	H. sapiens	3301	H. sapiens	DNAJA1	DnaJ heat shock protein family (Hsp40) member A1	GO:1905258 regulation of nitrosative stress-induced intrinsic apoptotic signaling pathway;GO:1905259 negative regulation of nitrosative stress-induced intrinsic apoptotic signaling pathway;GO:1990442 intrinsic apoptotic signaling pathway in response to nitrosative stress		Predicted intracellular proteins	Cytosol (Supported); Additional: Microtubules		(M151)PID AR TF PATHWAY	(M5941)HALLMARK UV RESPONSE UP; (M5902)HALLMARK APOPTOSIS	0	0	0	1	0	0	0	0	0	0	0	0	0	0	0	1	0	0	0	0	0
6786	STIM1	1	0	0	6786	Gene_ID	H. sapiens	6786	H. sapiens	STIM1	stromal interaction molecule 1	GO:0032237 activation of store-operated calcium channel activity;GO:1901341 positive regulation of store-operated calcium channel activity;GO:1901339 regulation of store-operated calcium channel activity		Transporters:Transporter channels and pores; Predicted intracellular proteins; Potential drug targets; Disease related genes	Endoplasmic reticulum (Enhanced)		(M88)PID CD8 TCR PATHWAY; (M34)PID TCR PATHWAY		0	1	0	0	0	0	0	0	0	0	0	0	0	0	1	0	0	0	0	0	0
2744	GLS	1	0	0	2744	Gene_ID	H. sapiens	2744	H. sapiens	GLS	glutaminase	GO:0006543 glutamine catabolic process;GO:0006537 glutamate biosynthetic process;GO:0090461 glutamate homeostasis		Predicted intracellular proteins; ENZYME proteins:Hydrolases; Enzymes	Mitochondria (Supported)	Glutamic acid		(M5941)HALLMARK UV RESPONSE UP	0	0	0	0	0	0	0	0	0	0	0	0	0	0	0	0	1	0	0	0	0
55611	OTUB1	1	0	0	55611	Gene_ID	H. sapiens	55611	H. sapiens	OTUB1	OTU deubiquitinase, ubiquitin aldehyde binding 1	GO:0033183 negative regulation of histone ubiquitination;GO:1901314 regulation of histone H2A K63-linked ubiquitination;GO:1901315 negative regulation of histone H2A K63-linked ubiquitination		Predicted intracellular proteins; Peptidases:Cysteine-type peptidases; ENZYME proteins:Hydrolases; Enzymes	Cytosol;Nucleoplasm (Approved)				0	0	0	0	0	0	0	0	0	0	0	0	0	0	0	0	0	0	0	0	0
10857	PGRMC1	0	0	1	10857	Gene_ID	H. sapiens	10857	H. sapiens	PGRMC1	progesterone receptor membrane component 1	GO:0006783 heme biosynthetic process;GO:0006779 porphyrin-containing compound biosynthetic process;GO:0033014 tetrapyrrole biosynthetic process			Endoplasmic reticulum (Supported); Additional: Nucleoli	Dextromethorphan; Nortriptyline; Sertraline		(M5934)HALLMARK XENOBIOTIC METABOLISM	0	0	0	0	0	0	0	0	0	0	0	0	0	0	0	0	0	0	0	0	0
23510	KCTD2	1	0	0	23510	Gene_ID	H. sapiens	23510	H. sapiens	KCTD2	potassium channel tetramerization domain containing 2	GO:0051260 protein homooligomerization;GO:0051259 protein complex oligomerization;GO:0043161 proteasome-mediated ubiquitin-dependent protein catabolic process		Predicted intracellular proteins					0	0	0	0	0	0	0	0	0	0	0	0	0	0	0	0	0	0	0	0	0
22890	ZBTB1	1	0	0	22890	Gene_ID	H. sapiens	22890	H. sapiens	ZBTB1	zinc finger and BTB domain containing 1	GO:2000174 regulation of pro-T cell differentiation;GO:2000176 positive regulation of pro-T cell differentiation;GO:1905458 positive regulation of lymphoid progenitor cell differentiation		Transcription factors:Zinc-coordinating DNA-binding domains; Predicted intracellular proteins	Nucleoplasm (Supported)				0	0	0	0	0	1	0	0	0	0	0	0	0	0	0	0	0	0	0	1	0
23531	MMD	0	0	1	23531	Gene_ID	H. sapiens	23531	H. sapiens	MMD	monocyte to macrophage differentiation associated	GO:0019835 cytolysis;GO:0045666 positive regulation of neuron differentiation;GO:0045664 regulation of neuron differentiation		Transporters:Transporter channels and pores	Vesicles (Approved)			(M5953)HALLMARK KRAS SIGNALING UP	0	0	0	0	0	0	0	0	0	0	0	0	1	0	0	0	0	0	0	0	0
3673	ITGA2	0	0	1	3673	Gene_ID	H. sapiens	3673	H. sapiens	ITGA2	integrin subunit alpha 2	GO:0033343 positive regulation of collagen binding;GO:0033341 regulation of collagen binding;GO:0033591 response to L-ascorbic acid		Cancer-related genes:Candidate cancer biomarkers; CD markers	Nucleoplasm (Approved); Additional: Cytosol		(M274)PID LYMPH ANGIOGENESIS PATHWAY; (M47)PID INTEGRIN CS PATHWAY; (M240)PID SYNDECAN 2 PATHWAY	(M5946)HALLMARK COAGULATION; (M5915)HALLMARK APICAL JUNCTION; (M5930)HALLMARK EPITHELIAL MESENCHYMAL TRANSITION	1	1	1	0	0	0	1	0	0	0	0	0	1	0	1	0	0	0	0	0	0
390927	ZNF793	1	0	0	390927	Gene_ID	H. sapiens	390927	H. sapiens	ZNF793	zinc finger protein 793	GO:0006357 regulation of transcription by RNA polymerase II;GO:0006366 transcription by RNA polymerase II;GO:0006355 regulation of transcription, DNA-templated		Transcription factors:Zinc-coordinating DNA-binding domains; Predicted intracellular proteins	Nucleoplasm (Approved); Additional: Cytosol;Nucleoli				0	0	0	0	0	0	0	0	0	0	0	0	0	0	0	0	0	0	0	0	0
55851	PSENEN	1	0	0	55851	Gene_ID	H. sapiens	55851	H. sapiens	PSENEN	presenilin enhancer, gamma-secretase subunit	GO:0007220 Notch receptor processing;GO:0006509 membrane protein ectodomain proteolysis;GO:0034205 amyloid-beta formation		Disease related genes		E-2012	(M251)PID SYNDECAN 3 PATHWAY; (M70)PID PS1 PATHWAY; (M17)PID NOTCH PATHWAY	(M5903)HALLMARK NOTCH SIGNALING	0	0	0	1	0	0	0	0	0	0	0	0	0	0	0	0	0	0	0	0	0
54962	TIPIN	1	0	0	54962	Gene_ID	H. sapiens	54962	H. sapiens	TIPIN	TIMELESS interacting protein	GO:0043111 replication fork arrest;GO:0048478 replication fork protection;GO:0033262 regulation of nuclear cell cycle DNA replication		Predicted intracellular proteins			(M46)PID ATR PATHWAY	(M5925)HALLMARK E2F TARGETS	0	0	0	0	0	0	0	0	0	0	0	0	0	0	0	0	0	0	0	0	0
2014	EMP3	1	0	0	2014	Gene_ID	H. sapiens	2014	H. sapiens	EMP3	epithelial membrane protein 3	GO:0032060 bleb assembly;GO:0120031 plasma membrane bounded cell projection assembly;GO:0030031 cell projection assembly		Predicted intracellular proteins	Plasma membrane;Vesicles (Approved)			(M5930)HALLMARK EPITHELIAL MESENCHYMAL TRANSITION; (M5932)HALLMARK INFLAMMATORY RESPONSE	0	0	0	0	0	0	0	0	0	0	0	0	0	0	0	0	0	0	0	0	0
10428	CFDP1	1	0	0	10428	Gene_ID	H. sapiens	10428	H. sapiens	CFDP1	craniofacial development protein 1	GO:2000270 negative regulation of fibroblast apoptotic process;GO:2000269 regulation of fibroblast apoptotic process;GO:0044346 fibroblast apoptotic process		Predicted intracellular proteins	Nucleoplasm (Approved); Additional: Vesicles				0	0	0	0	0	0	0	0	0	0	0	0	0	0	0	0	0	0	0	0	0
10164	CHST4	0	0	1	10164	Gene_ID	H. sapiens	10164	H. sapiens	CHST4	carbohydrate sulfotransferase 4	GO:0006477 protein sulfation;GO:1903238 positive regulation of leukocyte tethering or rolling;GO:1903236 regulation of leukocyte tethering or rolling		Predicted intracellular proteins				(M5937)HALLMARK GLYCOLYSIS	0	0	0	0	0	0	1	0	0	0	1	0	1	0	0	0	0	0	1	0	0
56848	SPHK2	1	0	0	56848	Gene_ID	H. sapiens	56848	H. sapiens	SPHK2	sphingosine kinase 2	GO:0006669 sphinganine-1-phosphate biosynthetic process;GO:0043977 histone H2A-K5 acetylation;GO:0043980 histone H2B-K12 acetylation		ENZYME proteins:Transferases; Predicted intracellular proteins; Enzymes	Nucleoplasm (Supported)		(M155)PID S1P META PATHWAY; (M144)PID CERAMIDE PATHWAY; (M54)PID IL12 2PATHWAY	(M5956)HALLMARK KRAS SIGNALING DN	0	0	0	1	0	1	0	1	0	0	1	0	0	0	1	1	0	0	0	0	0
3115	HLA-DPB1	1	0	0	3115	Gene_ID	H. sapiens	3115	H. sapiens	HLA-DPB1	major histocompatibility complex, class II, DP beta 1	GO:0002399 MHC class II protein complex assembly;GO:0002503 peptide antigen assembly with MHC class II protein complex;GO:0002501 peptide antigen assembly with MHC protein complex			Cell Junctions (Approved); Additional: Nucleoplasm				0	0	0	0	0	1	0	0	0	0	0	0	0	0	0	0	0	0	0	0	0
3418	IDH2	1	0	0	3418	Gene_ID	H. sapiens	3418	H. sapiens	IDH2	isocitrate dehydrogenase (NADP(+)) 2	GO:0006097 glyoxylate cycle;GO:0006741 NADP biosynthetic process;GO:1903976 negative regulation of glial cell migration		Cancer-related genes:Mutated cancer genes; Predicted intracellular proteins; FDA approved drug targets:Small molecule drugs; Enzymes; ENZYME proteins:Oxidoreductases; Disease related genes; Cancer-related genes:Mutational cancer driver genes; Citric acid cycle related proteins	Mitochondria (Supported)	Isocitric Acid; Enasidenib		(M5949)HALLMARK PEROXISOME; (M5948)HALLMARK BILE ACID METABOLISM; (M5907)HALLMARK ESTROGEN RESPONSE LATE	0	0	0	1	0	0	0	1	0	0	0	0	0	0	0	0	0	0	1	0	0
117178	SSX2IP	0	0	1	117178	Gene_ID	H. sapiens	117178	H. sapiens	SSX2IP	SSX family member 2 interacting protein	GO:0035735 intraciliary transport involved in cilium assembly;GO:0035020 regulation of Rac protein signal transduction;GO:0042073 intraciliary transport		Predicted intracellular proteins	Cell Junctions (Approved)				0	0	0	0	0	0	0	0	0	0	0	0	0	0	0	0	0	0	0	0	0
94026	POM121L2	0	0	1	94026	Gene_ID	H. sapiens	94026	H. sapiens	POM121L2	POM121 transmembrane nucleoporin like 2	GO:0006405 RNA export from nucleus;GO:0006606 protein import into nucleus;GO:0051168 nuclear export		Predicted intracellular proteins					0	0	0	0	0	0	0	0	0	0	0	0	0	0	0	0	0	0	0	0	0
1910	EDNRB	1	0	0	1910	Gene_ID	H. sapiens	1910	H. sapiens	EDNRB	endothelin receptor type B	GO:0035645 enteric smooth muscle cell differentiation;GO:1990839 response to endothelin;GO:0007497 posterior midgut development		FDA approved drug targets:Small molecule drugs; G-protein coupled receptors:GPCRs excl olfactory receptors; Disease related genes	Plasma membrane (Supported); Additional: Cytosol	Bosentan; IRL-1620; Sitaxentan; Ambrisentan; Enrasentan; Tezosentan; Macitentan	(M67)PID ARF6 TRAFFICKING PATHWAY; (M8)PID ENDOTHELIN PATHWAY		1	0	0	0	1	0	0	0	0	0	0	0	1	0	1	1	0	0	0	0	0
7181	NR2C1	1	0	0	7181	Gene_ID	H. sapiens	7181	H. sapiens	NR2C1	nuclear receptor subfamily 2 group C member 1	GO:0048386 positive regulation of retinoic acid receptor signaling pathway;GO:0048385 regulation of retinoic acid receptor signaling pathway;GO:0048384 retinoic acid receptor signaling pathway		Transcription factors:Zinc-coordinating DNA-binding domains; Nuclear receptors; Predicted intracellular proteins	Nucleoplasm (Supported); Additional: Cell Junctions;Cytosol		(M151)PID AR TF PATHWAY; (M101)PID HDAC CLASSI PATHWAY		0	0	0	0	0	0	0	0	0	0	0	0	0	0	0	1	0	0	0	0	0
64805	P2RY12	0	0	1	64805	Gene_ID	H. sapiens	64805	H. sapiens	P2RY12	purinergic receptor P2Y12	GO:0021806 initiation of movement involved in cerebral cortex radial glia guided migration;GO:0021808 cytosolic calcium signaling involved in initiation of cell movement in glial-mediated radial cell migration;GO:0033626 positive regulation of integrin activation by cell surface receptor linked signal transduction		G-protein coupled receptors:Adenosine and adenine nucleotide receptors; FDA approved drug targets:Small molecule drugs; G-protein coupled receptors:GPCRs excl olfactory receptors; Disease related genes		Ticlopidine; Treprostinil; Clopidogrel; Epoprostenol; Regrelor; Prasugrel; Elinogrel; Cangrelor; Ticagrelor			1	0	0	0	0	0	1	0	0	1	0	0	1	0	1	0	0	0	0	0	0
26284	ERAL1	1	0	0	26284	Gene_ID	H. sapiens	26284	H. sapiens	ERAL1	Era like 12S mitochondrial rRNA chaperone 1	GO:0000028 ribosomal small subunit assembly;GO:0042255 ribosome assembly;GO:0042274 ribosomal small subunit biogenesis		Predicted intracellular proteins; Disease related genes	Mitochondria (Enhanced); Additional: Cytosol				0	0	0	0	0	0	0	0	0	0	0	0	0	0	0	0	0	0	0	0	0
55148	UBR7	1	0	0	55148	Gene_ID	H. sapiens	55148	H. sapiens	UBR7	ubiquitin protein ligase E3 component n-recognin 7	GO:0016567 protein ubiquitination;GO:0032446 protein modification by small protein conjugation;GO:0070647 protein modification by small protein conjugation or removal		ENZYME proteins:Transferases; Predicted intracellular proteins; Enzymes	Nucleoplasm (Approved)			(M5925)HALLMARK E2F TARGETS	0	0	0	0	0	0	0	0	0	0	0	0	0	0	0	0	0	0	0	0	0
10524	KAT5	1	0	0	10524	Gene_ID	H. sapiens	10524	H. sapiens	KAT5	lysine acetyltransferase 5	GO:0006978 DNA damage response, signal transduction by p53 class mediator resulting in transcription of p21 class mediator;GO:0042772 DNA damage response, signal transduction resulting in transcription;GO:0032703 negative regulation of interleukin-2 production		ENZYME proteins:Transferases; Transcription factors:Zinc-coordinating DNA-binding domains; Enzymes; Predicted intracellular proteins	Nucleoplasm (Supported)	Coenzyme A; S-Acetyl-Cysteine	(M139)PID MYC PATHWAY; (M2701)ST MYOCYTE AD PATHWAY; (M4910)ST ERK1 ERK2 MAPK PATHWAY		0	0	0	0	0	0	0	0	0	0	0	0	0	0	0	1	1	0	0	0	0
79065	ATG9A	1	0	0	79065	Gene_ID	H. sapiens	79065	H. sapiens	ATG9A	autophagy related 9A	GO:0044805 late nucleophagy;GO:0034497 protein localization to phagophore assembly site;GO:0044804 autophagy of nucleus		Transporters	Vesicles (Supported)				0	0	0	0	0	0	0	0	0	0	0	0	0	0	0	0	0	0	0	0	0
60314	MYG1	1	0	0	60314	Gene_ID	H. sapiens	60314	H. sapiens	MYG1	MYG1 exonuclease	GO:0035641 locomotory exploration behavior;GO:0035640 exploration behavior;GO:0007626 locomotory behavior		Predicted intracellular proteins	Nucleoplasm (Supported)				0	0	0	0	0	0	0	0	0	0	0	0	0	0	0	0	0	0	0	0	0
5627	PROS1	0	0	1	5627	Gene_ID	H. sapiens	5627	H. sapiens	PROS1	protein S	GO:0042730 fibrinolysis;GO:0030195 negative regulation of blood coagulation;GO:1900047 negative regulation of hemostasis		Candidate cardiovascular disease genes; Predicted intracellular proteins; Predicted secreted proteins; FDA approved drug targets:Small molecule drugs; Disease related genes		Drotrecogin alfa; Menadione; Sodium tetradecyl sulfate; Kappadione		(M5946)HALLMARK COAGULATION; (M5934)HALLMARK XENOBIOTIC METABOLISM	1	0	0	0	0	0	0	0	0	0	0	0	0	0	0	0	0	0	0	0	0
333929	SNAI3	1	0	0	333929	Gene_ID	H. sapiens	333929	H. sapiens	SNAI3	snail family transcriptional repressor 3	GO:0000122 negative regulation of transcription by RNA polymerase II;GO:0045892 negative regulation of transcription, DNA-templated;GO:1903507 negative regulation of nucleic acid-templated transcription		Transcription factors:Zinc-coordinating DNA-binding domains; Predicted intracellular proteins	Nucleoplasm (Approved)				0	0	0	0	0	0	0	0	0	0	0	0	0	0	0	0	0	0	0	0	0
10121	ACTR1A	1	0	0	10121	Gene_ID	H. sapiens	10121	H. sapiens	ACTR1A	actin related protein 1A	GO:0007283 spermatogenesis;GO:0048232 male gamete generation;GO:0007276 gamete generation		Predicted intracellular proteins	Microtubules (Approved)				0	0	0	0	0	0	0	0	0	0	0	0	0	0	0	0	0	0	0	0	0
390199	OR4D9	0	0	1	390199	Gene_ID	H. sapiens	390199	H. sapiens	OR4D9	olfactory receptor family 4 subfamily D member 9	GO:0050911 detection of chemical stimulus involved in sensory perception of smell;GO:0007608 sensory perception of smell;GO:0050907 detection of chemical stimulus involved in sensory perception		G-protein coupled receptors:Odorant/olfactory and gustatory receptors					0	0	0	0	0	0	0	0	0	0	0	0	0	0	0	0	0	0	0	0	0
4500	MT1L	1	0	0	4500	Gene_ID	H. sapiens	4500	H. sapiens	MT1L	metallothionein 1L, pseudogene								0	0	0	0	0	0	0	0	0	0	0	0	0	0	0	0	0	0	0	0	0
654433	PAX8-AS1	0	0	1	654433	Gene_ID	H. sapiens	654433	H. sapiens	PAX8-AS1	PAX8 antisense RNA 1								0	0	0	0	0	0	0	0	0	0	0	0	0	0	0	0	0	0	0	0	0
57655	GRAMD1A	1	0	0	57655	Gene_ID	H. sapiens	57655	H. sapiens	GRAMD1A	GRAM domain containing 1A	GO:0071397 cellular response to cholesterol;GO:0036315 cellular response to sterol;GO:0070723 response to cholesterol		Predicted intracellular proteins	Plasma membrane (Supported); Additional: Cytosol				0	0	0	0	0	0	0	0	0	0	0	0	0	0	0	1	0	0	0	0	0
148413	MRPL20-AS1	1	0	0	148413	Gene_ID	H. sapiens	148413	H. sapiens	MRPL20-AS1	MRPL20 antisense RNA 1								0	0	0	0	0	0	0	0	0	0	0	0	0	0	0	0	0	0	0	0	0
23420	NOMO1	1	0	0	23420	Gene_ID	H. sapiens	23420	H. sapiens	NOMO1	NODAL modulator 1	GO:1900108 negative regulation of nodal signaling pathway;GO:1900107 regulation of nodal signaling pathway;GO:0032926 negative regulation of activin receptor signaling pathway		Predicted intracellular proteins	Endoplasmic reticulum (Approved)	Theophylline			0	0	0	0	0	0	0	0	0	0	0	0	0	0	0	0	0	0	0	0	0
219681	ARMC3	0	0	1	219681	Gene_ID	H. sapiens	219681	H. sapiens	ARMC3	armadillo repeat containing 3			Predicted intracellular proteins					0	0	0	0	0	0	0	0	0	0	0	0	0	0	0	0	0	0	0	0	0
137964	GPAT4	1	0	0	137964	Gene_ID	H. sapiens	137964	H. sapiens	GPAT4	glycerol-3-phosphate acyltransferase 4	GO:0002071 glandular epithelial cell maturation;GO:0002069 columnar/cuboidal epithelial cell maturation;GO:0016024 CDP-diacylglycerol biosynthetic process		ENZYME proteins:Transferases; Enzymes				(M5905)HALLMARK ADIPOGENESIS	1	0	0	0	0	0	0	1	0	0	0	0	0	0	0	0	0	0	0	0	0
552	AVPR1A	0	0	1	552	Gene_ID	H. sapiens	552	H. sapiens	AVPR1A	arginine vasopressin receptor 1A	GO:0042631 cellular response to water deprivation;GO:0002125 maternal aggressive behavior;GO:0007621 negative regulation of female receptivity		FDA approved drug targets:Small molecule drugs; G-protein coupled receptors:GPCRs excl olfactory receptors		Desmopressin; Vasopressin; Felypressin; Conivaptan; Terlipressin; PH-284; Tolvaptan; Atosiban; Relcovaptan; Lypressin		(M5892)HALLMARK CHOLESTEROL HOMEOSTASIS; (M5902)HALLMARK APOPTOSIS	0	1	1	0	0	0	1	0	0	1	0	0	0	0	0	0	0	0	0	0	0
10007	GNPDA1	1	0	0	10007	Gene_ID	H. sapiens	10007	H. sapiens	GNPDA1	glucosamine-6-phosphate deaminase 1	GO:0006043 glucosamine catabolic process;GO:0006046 N-acetylglucosamine catabolic process;GO:0006041 glucosamine metabolic process		Predicted intracellular proteins; ENZYME proteins:Hydrolases; Enzymes	Vesicles (Approved); Additional: Golgi apparatus	Beta-D-Glucose; 2-Deoxy-2-Amino Glucitol-6-Phosphate; N-acetyl-D-glucosamine-6-phosphate		(M5937)HALLMARK GLYCOLYSIS	0	0	0	1	0	0	0	0	0	0	1	0	0	0	0	0	0	0	1	0	0
29928	TIMM22	1	0	0	29928	Gene_ID	H. sapiens	29928	H. sapiens	TIMM22	translocase of inner mitochondrial membrane 22	GO:0045039 protein insertion into mitochondrial inner membrane;GO:0051204 protein insertion into mitochondrial membrane;GO:0090151 establishment of protein localization to mitochondrial membrane							0	0	0	0	0	0	0	0	0	0	0	0	0	0	0	0	0	0	0	0	0
113655	MFSD3	1	0	0	113655	Gene_ID	H. sapiens	113655	H. sapiens	MFSD3	major facilitator superfamily domain containing 3	GO:1902600 proton transmembrane transport;GO:0098662 inorganic cation transmembrane transport;GO:0098660 inorganic ion transmembrane transport			Vesicles (Approved)				0	0	0	0	0	0	0	0	0	0	0	0	0	0	0	0	0	0	0	0	0
480	ATP1A4	0	0	1	480	Gene_ID	H. sapiens	480	H. sapiens	ATP1A4	ATPase Na+/K+ transporting subunit alpha 4	GO:0010248 establishment or maintenance of transmembrane electrochemical gradient;GO:0030007 cellular potassium ion homeostasis;GO:0036376 sodium ion export across plasma membrane		ENZYME proteins:Hydrolases; Enzymes					0	1	1	0	0	0	0	0	0	0	0	0	0	0	1	0	0	0	0	0	0
100310846	ANKRD61	0	0	1	100310846	Gene_ID	H. sapiens	100310846	H. sapiens	ANKRD61	ankyrin repeat domain 61			Predicted intracellular proteins	Nucleoplasm (Enhanced)				0	0	0	0	0	0	0	0	0	0	0	0	0	0	0	0	0	0	0	0	0
29094	LGALSL	0	0	1	29094	Gene_ID	H. sapiens	29094	H. sapiens	LGALSL	galectin like			Predicted intracellular proteins	Nucleoplasm (Approved)		(M5880)NABA ECM AFFILIATED; (M5885)NABA MATRISOME ASSOCIATED; (M5889)NABA MATRISOME		0	0	0	0	0	0	0	0	0	0	0	0	0	0	0	0	0	0	0	0	0
342618	SLFN14	0	0	1	342618	Gene_ID	H. sapiens	342618	H. sapiens	SLFN14	schlafen family member 14	GO:0036345 platelet maturation;GO:0071286 cellular response to magnesium ion;GO:0071287 cellular response to manganese ion		Predicted intracellular proteins; Disease related genes					0	0	0	0	0	0	0	0	0	0	0	0	0	0	0	0	0	0	0	0	0
2356	FPGS	1	0	0	2356	Gene_ID	H. sapiens	2356	H. sapiens	FPGS	folylpolyglutamate synthase	GO:0046901 tetrahydrofolylpolyglutamate biosynthetic process;GO:0046900 tetrahydrofolylpolyglutamate metabolic process;GO:0009396 folic acid-containing compound biosynthetic process		Predicted intracellular proteins; Enzymes; ENZYME proteins:Ligase		Glutamic acid; Raltitrexed			0	0	0	0	0	0	0	0	0	0	0	0	0	0	0	0	0	0	0	0	0
2888	GRB14	0	0	1	2888	Gene_ID	H. sapiens	2888	H. sapiens	GRB14	growth factor receptor bound protein 14	GO:0046627 negative regulation of insulin receptor signaling pathway;GO:1900077 negative regulation of cellular response to insulin stimulus;GO:1900076 regulation of cellular response to insulin stimulus		Predicted intracellular proteins	Cytosol;Nucleoplasm (Approved)		(M16)PID INSULIN PATHWAY; (M92)PID ANGIOPOIETIN RECEPTOR PATHWAY		1	0	0	0	0	0	0	0	0	0	0	0	0	0	0	0	0	0	0	0	0
6484	ST3GAL4	1	0	0	6484	Gene_ID	H. sapiens	6484	H. sapiens	ST3GAL4	ST3 beta-galactoside alpha-2,3-sialyltransferase 4	GO:1990743 protein sialylation;GO:1903238 positive regulation of leukocyte tethering or rolling;GO:0030259 lipid glycosylation		ENZYME proteins:Transferases; Predicted intracellular proteins; Enzymes				(M5947)HALLMARK IL2 STAT5 SIGNALING	1	0	0	0	0	0	0	1	0	0	1	1	1	0	0	0	0	0	1	0	0
6301	SARS1	1	0	0	6301	Gene_ID	H. sapiens	6301	H. sapiens	SARS1	seryl-tRNA synthetase 1	GO:0006434 seryl-tRNA aminoacylation;GO:0097056 selenocysteinyl-tRNA(Sec) biosynthetic process;GO:1904046 negative regulation of vascular endothelial growth factor production		ENZYME proteins:Ligase; Predicted intracellular proteins; Enzymes; Disease related genes; Potential drug targets	Cytosol (Enhanced)	Serine			0	0	0	0	0	0	0	0	0	0	0	0	0	0	0	0	0	0	0	0	0
168455	CCDC71L	1	0	0	168455	Gene_ID	H. sapiens	168455	H. sapiens	CCDC71L	coiled-coil domain containing 71 like	GO:0045600 positive regulation of fat cell differentiation;GO:0045598 regulation of fat cell differentiation;GO:0045444 fat cell differentiation		Predicted intracellular proteins	Actin filaments;Golgi apparatus (Approved); Additional: Cytosol				0	0	0	0	0	0	0	0	0	0	0	0	0	0	0	0	0	0	0	0	0
29901	SAC3D1	1	0	0	29901	Gene_ID	H. sapiens	29901	H. sapiens	SAC3D1	SAC3 domain containing 1	GO:0051298 centrosome duplication;GO:0007098 centrosome cycle;GO:0051225 spindle assembly		Predicted intracellular proteins	Cytosol (Approved)			(M5898)HALLMARK DNA REPAIR; (M5893)HALLMARK MITOTIC SPINDLE	0	0	0	0	0	0	0	0	0	0	0	0	0	0	0	0	0	0	0	0	0
154807	VKORC1L1	0	0	1	154807	Gene_ID	H. sapiens	154807	H. sapiens	VKORC1L1	vitamin K epoxide reductase complex subunit 1 like 1	GO:0017187 peptidyl-glutamic acid carboxylation;GO:0018214 protein carboxylation;GO:0042373 vitamin K metabolic process		Enzymes; ENZYME proteins:Oxidoreductases; FDA approved drug targets:Small molecule drugs	Endoplasmic reticulum (Supported)	Menadione			0	0	0	0	0	0	0	0	0	0	0	0	0	0	0	0	0	0	0	0	0
284	ANGPT1	0	0	1	284	Gene_ID	H. sapiens	284	H. sapiens	ANGPT1	angiopoietin 1	GO:0035691 macrophage migration inhibitory factor signaling pathway;GO:2000446 regulation of macrophage migration inhibitory factor signaling pathway;GO:0048014 Tie signaling pathway		Cancer-related genes:Candidate cancer biomarkers; Predicted intracellular proteins; Predicted secreted proteins; RAS pathway related proteins			(M92)PID ANGIOPOIETIN RECEPTOR PATHWAY; (M100)PID SHP2 PATHWAY; (M5883)NABA SECRETED FACTORS	(M5905)HALLMARK ADIPOGENESIS	1	0	1	0	0	1	1	0	0	0	1	0	1	1	0	0	0	0	1	0	0
27297	CRCP	1	0	0	27297	Gene_ID	H. sapiens	27297	H. sapiens	CRCP	CGRP receptor component	GO:0006384 transcription initiation from RNA polymerase III promoter;GO:0006383 transcription by RNA polymerase III;GO:0007218 neuropeptide signaling pathway		Predicted intracellular proteins	Nuclear bodies (Approved)				0	0	0	0	0	0	0	0	0	0	0	1	0	0	1	0	0	0	0	0	0
7571	ZNF23	1	0	0	7571	Gene_ID	H. sapiens	7571	H. sapiens	ZNF23	zinc finger protein 23	GO:0006357 regulation of transcription by RNA polymerase II;GO:0006366 transcription by RNA polymerase II;GO:0006355 regulation of transcription, DNA-templated		Transcription factors:Zinc-coordinating DNA-binding domains; Predicted intracellular proteins	Cytosol (Approved)				0	0	0	0	0	0	0	0	0	0	0	0	0	0	0	0	0	0	0	0	0
3293	HSD17B3	0	0	1	3293	Gene_ID	H. sapiens	3293	H. sapiens	HSD17B3	hydroxysteroid 17-beta dehydrogenase 3	GO:0061370 testosterone biosynthetic process;GO:0006702 androgen biosynthetic process;GO:0030539 male genitalia development		Predicted intracellular proteins; Enzymes; ENZYME proteins:Oxidoreductases; Disease related genes; Potential drug targets	Vesicles (Approved)	NADH			0	0	0	0	0	0	0	1	0	0	0	0	0	0	0	0	0	0	0	0	0
79934	COQ8B	1	0	0	79934	Gene_ID	H. sapiens	79934	H. sapiens	COQ8B	coenzyme Q8B	GO:0021692 cerebellar Purkinje cell layer morphogenesis;GO:0006744 ubiquinone biosynthetic process;GO:1901663 quinone biosynthetic process	Atypical: ADCK protein kinase family	Predicted intracellular proteins; Enzymes; Disease related genes; Potential drug targets; Kinases:Atypical kinases	Mitochondria (Enhanced)	Fostamatinib			0	0	0	0	0	0	0	0	0	0	0	0	0	0	0	0	0	0	0	0	0
6811	STX5	1	0	0	6811	Gene_ID	H. sapiens	6811	H. sapiens	STX5	syntaxin 5	GO:0090166 Golgi disassembly;GO:0048280 vesicle fusion with Golgi apparatus;GO:0034498 early endosome to Golgi transport		Predicted intracellular proteins	Golgi apparatus (Supported); Additional: Nucleoplasm			(M5892)HALLMARK CHOLESTEROL HOMEOSTASIS	0	0	0	0	0	0	0	0	0	0	0	0	0	0	0	0	0	0	0	0	0
9721	GPRIN2	0	0	1	9721	Gene_ID	H. sapiens	9721	H. sapiens	GPRIN2	G protein regulated inducer of neurite outgrowth 2	GO:0031175 neuron projection development;GO:0048666 neuron development;GO:0030182 neuron differentiation		Predicted intracellular proteins	Microtubules;Plasma membrane (Approved); Additional: Cytokinetic bridge;Mitotic spindle				0	0	0	0	0	0	0	0	0	0	0	0	0	0	0	0	0	0	0	0	0
79171	RBM42	1	0	0	79171	Gene_ID	H. sapiens	79171	H. sapiens	RBM42	RNA binding motif protein 42	GO:0048025 negative regulation of mRNA splicing, via spliceosome;GO:0033119 negative regulation of RNA splicing;GO:0050686 negative regulation of mRNA processing		Predicted intracellular proteins	Nucleoplasm (Approved); Additional: Cytosol				0	0	0	0	0	0	0	0	0	0	0	0	0	0	0	0	0	0	0	1	0
3987	LIMS1	0	0	1	3987	Gene_ID	H. sapiens	3987	H. sapiens	LIMS1	LIM zinc finger domain containing 1	GO:2001046 positive regulation of integrin-mediated signaling pathway;GO:2001044 regulation of integrin-mediated signaling pathway;GO:0051894 positive regulation of focal adhesion assembly		Predicted intracellular proteins	Cytosol (Supported); Additional: Focal adhesion sites		(M71)PID ILK PATHWAY		0	0	0	0	0	0	1	0	0	0	0	0	1	1	0	0	0	0	0	0	0
79722	ANKRD55	0	0	1	79722	Gene_ID	H. sapiens	79722	H. sapiens	ANKRD55	ankyrin repeat domain 55			Predicted intracellular proteins	Nuclear speckles;Nucleoplasm (Approved); Additional: Cytosol				0	0	0	0	0	0	0	0	0	0	0	0	0	0	0	0	0	0	0	0	0
253635	GPATCH11	1	0	0	253635	Gene_ID	H. sapiens	253635	H. sapiens	GPATCH11	G-patch domain containing 11			Predicted intracellular proteins	Nucleoplasm (Supported)				0	0	0	0	0	0	0	0	0	0	0	0	0	0	0	0	0	0	0	0	0
6595	SMARCA2	1	0	0	6595	Gene_ID	H. sapiens	6595	H. sapiens	SMARCA2	SWI/SNF related, matrix associated, actin dependent regulator of chromatin, subfamily a, member 2	GO:0043044 ATP-dependent chromatin remodeling;GO:0006338 chromatin remodeling;GO:0007286 spermatid development		Predicted intracellular proteins; Disease related genes	Nucleoplasm;Vesicles (Approved); Additional: Intermediate filaments		(M151)PID AR TF PATHWAY; (M40)PID E2F PATHWAY; (M195)PID CMYB PATHWAY		0	0	0	0	0	0	0	0	0	0	0	0	0	0	0	1	0	0	0	0	0
7414	VCL	0	0	1	7414	Gene_ID	H. sapiens	7414	H. sapiens	VCL	vinculin	GO:1904702 regulation of protein localization to adherens junction;GO:0150106 regulation of protein localization to cell-cell junction;GO:0071896 protein localization to adherens junction		Predicted intracellular proteins; Disease related genes	Focal adhesion sites (Enhanced)		(M232)PID ECADHERIN STABILIZATION PATHWAY; (M12)PID RHOA PATHWAY; (M281)PID FAK PATHWAY	(M5893)HALLMARK MITOTIC SPINDLE; (M5915)HALLMARK APICAL JUNCTION	1	1	0	0	0	0	1	0	0	0	0	0	1	0	0	0	0	0	0	0	0
4015	LOX	0	0	1	4015	Gene_ID	H. sapiens	4015	H. sapiens	LOX	lysyl oxidase	GO:0035906 descending aorta development;GO:0035905 ascending aorta development;GO:0018057 peptidyl-lysine oxidation		Predicted secreted proteins; Enzymes; ENZYME proteins:Oxidoreductases; Disease related genes; Potential drug targets	Endoplasmic reticulum (Approved)		(M3468)NABA ECM REGULATORS; (M5885)NABA MATRISOME ASSOCIATED; (M5889)NABA MATRISOME	(M5891)HALLMARK HYPOXIA; (M5930)HALLMARK EPITHELIAL MESENCHYMAL TRANSITION	1	0	0	0	0	0	0	0	0	0	0	0	1	1	0	0	0	0	0	0	0
11052	CPSF6	1	0	0	11052	Gene_ID	H. sapiens	11052	H. sapiens	CPSF6	cleavage and polyadenylation specific factor 6	GO:1990120 messenger ribonucleoprotein complex assembly;GO:0046833 positive regulation of RNA export from nucleus;GO:0110104 mRNA alternative polyadenylation		Predicted intracellular proteins	Nuclear speckles;Nucleoplasm (Enhanced)				0	0	0	0	0	0	0	0	0	0	0	0	0	0	0	0	0	1	0	1	0
6251	RSU1	0	0	1	6251	Gene_ID	H. sapiens	6251	H. sapiens	RSU1	Ras suppressor protein 1	GO:0010811 positive regulation of cell-substrate adhesion;GO:0010810 regulation of cell-substrate adhesion;GO:0043547 positive regulation of GTPase activity		Predicted intracellular proteins	Vesicles (Approved)			(M5915)HALLMARK APICAL JUNCTION	0	0	0	0	0	0	1	0	0	0	0	0	1	0	0	0	0	0	0	0	0
91355	LRP5L	0	0	1	91355	Gene_ID	H. sapiens	91355	H. sapiens	LRP5L	LDL receptor related protein 5 like	GO:0061304 retinal blood vessel morphogenesis;GO:0048539 bone marrow development;GO:0061299 retina vasculature morphogenesis in camera-type eye							0	0	0	0	0	0	0	0	0	0	0	0	0	1	0	0	0	0	0	0	0
23400	ATP13A2	1	0	0	23400	Gene_ID	H. sapiens	23400	H. sapiens	ATP13A2	ATPase cation transporting 13A2	GO:1903710 spermine transmembrane transport;GO:0018217 peptidyl-aspartic acid phosphorylation;GO:1990938 peptidyl-aspartic acid autophosphorylation		Predicted intracellular proteins; Transporters:Primary Active Transporters; Potential drug targets; Disease related genes					0	0	0	0	0	0	0	0	0	0	0	0	0	0	0	0	0	0	0	0	0
63941	NECAB3	1	0	0	63941	Gene_ID	H. sapiens	63941	H. sapiens	NECAB3	N-terminal EF-hand calcium binding protein 3	GO:0042983 amyloid precursor protein biosynthetic process;GO:0042984 regulation of amyloid precursor protein biosynthetic process;GO:0010559 regulation of glycoprotein biosynthetic process		Predicted intracellular proteins	Golgi apparatus (Supported)				0	0	0	0	0	0	0	0	0	0	1	0	0	0	0	0	0	0	0	0	0
81559	TRIM11	1	0	0	81559	Gene_ID	H. sapiens	81559	H. sapiens	TRIM11	tripartite motif containing 11	GO:0046598 positive regulation of viral entry into host cell;GO:0075294 positive regulation by symbiont of entry into host;GO:1902187 negative regulation of viral release from host cell		ENZYME proteins:Transferases; Predicted intracellular proteins; Enzymes	Cytosol;Nucleoplasm (Enhanced)				0	0	0	0	0	0	0	0	0	0	0	1	0	0	0	0	0	0	0	0	0
10410	IFITM3	1	0	0	10410	Gene_ID	H. sapiens	10410	H. sapiens	IFITM3	interferon induced transmembrane protein 3	GO:0032897 negative regulation of viral transcription;GO:0046782 regulation of viral transcription;GO:0035455 response to interferon-alpha		Transporters:Accessory Factors Involved in Transport				(M5911)HALLMARK INTERFERON ALPHA RESPONSE; (M5902)HALLMARK APOPTOSIS; (M5947)HALLMARK IL2 STAT5 SIGNALING	0	0	0	0	0	1	0	0	0	0	0	1	0	0	0	0	0	0	0	0	0
3420	IDH3B	1	0	0	3420	Gene_ID	H. sapiens	3420	H. sapiens	IDH3B	isocitrate dehydrogenase (NAD(+)) 3 non-catalytic subunit beta	GO:0006102 isocitrate metabolic process;GO:0072350 tricarboxylic acid metabolic process;GO:0006103 2-oxoglutarate metabolic process		Predicted intracellular proteins; Disease related genes; Citric acid cycle related proteins	Mitochondria (Enhanced)	NADH		(M5935)HALLMARK FATTY ACID METABOLISM; (M5936)HALLMARK OXIDATIVE PHOSPHORYLATION	0	0	0	1	0	0	0	1	0	0	0	0	0	0	0	0	0	0	0	0	0
2783	GNB2	1	0	0	2783	Gene_ID	H. sapiens	2783	H. sapiens	GNB2	G protein subunit beta 2	GO:0007186 G protein-coupled receptor signaling pathway;GO:0007165 signal transduction;GO:0023052 signaling		Predicted intracellular proteins; RAS pathway related proteins	Plasma membrane (Supported)			(M5946)HALLMARK COAGULATION; (M5921)HALLMARK COMPLEMENT	0	1	0	0	0	0	0	0	1	0	0	0	0	0	1	0	0	0	0	0	0
22915	MMRN1	0	0	1	22915	Gene_ID	H. sapiens	22915	H. sapiens	MMRN1	multimerin 1	GO:0007596 blood coagulation;GO:0007599 hemostasis;GO:0050817 coagulation		Predicted intracellular proteins; Predicted secreted proteins; Disease related genes	Endoplasmic reticulum (Approved)		(M3008)NABA ECM GLYCOPROTEINS; (M5884)NABA CORE MATRISOME; (M5889)NABA MATRISOME		1	0	0	0	0	0	0	0	0	0	0	0	0	0	0	0	0	0	0	0	0
8545	CGGBP1	1	0	0	8545	Gene_ID	H. sapiens	8545	H. sapiens	CGGBP1	CGG triplet repeat binding protein 1	GO:0040029 regulation of gene expression, epigenetic;GO:0000122 negative regulation of transcription by RNA polymerase II;GO:0045892 negative regulation of transcription, DNA-templated		Predicted intracellular proteins	Nucleoplasm (Enhanced)				0	0	0	0	0	0	0	0	0	0	0	0	0	0	0	0	0	0	0	0	0
26994	RNF11	0	0	1	26994	Gene_ID	H. sapiens	26994	H. sapiens	RNF11	ring finger protein 11	GO:0051865 protein autoubiquitination;GO:0006511 ubiquitin-dependent protein catabolic process;GO:0019941 modification-dependent protein catabolic process		Predicted intracellular proteins				(M5905)HALLMARK ADIPOGENESIS	0	0	0	0	0	0	0	0	0	0	0	0	0	0	0	0	0	0	0	0	0
118924	FRA10AC1	1	0	0	118924	Gene_ID	H. sapiens	118924	H. sapiens	FRA10AC1	FRA10A associated CGG repeat 1	GO:0016311 dephosphorylation;GO:0006796 phosphate-containing compound metabolic process;GO:0006793 phosphorus metabolic process		Predicted intracellular proteins					0	0	0	0	0	0	0	0	0	0	0	0	0	0	0	0	0	0	0	0	0
6499	SKIV2L	1	0	0	6499	Gene_ID	H. sapiens	6499	H. sapiens	SKIV2L	Ski2 like RNA helicase	GO:0070478 nuclear-transcribed mRNA catabolic process, 3'-5' exonucleolytic nonsense-mediated decay;GO:0034427 nuclear-transcribed mRNA catabolic process, exonucleolytic, 3'-5';GO:0000291 nuclear-transcribed mRNA catabolic process, exonucleolytic		Predicted intracellular proteins; Disease related genes	Nuclear bodies;Nucleoplasm (Approved); Additional: Cytosol;Mitotic spindle				0	0	0	0	0	0	0	0	0	0	0	0	0	0	0	0	0	1	0	1	0
5922	RASA2	1	0	0	5922	Gene_ID	H. sapiens	5922	H. sapiens	RASA2	RAS p21 protein activator 2	GO:0046580 negative regulation of Ras protein signal transduction;GO:0051058 negative regulation of small GTPase mediated signal transduction;GO:0046578 regulation of Ras protein signal transduction		Predicted intracellular proteins; RAS pathway related proteins	Vesicles (Approved)		(M269)PID RAS PATHWAY	(M5942)HALLMARK UV RESPONSE DN; (M5893)HALLMARK MITOTIC SPINDLE	0	0	0	1	0	0	0	0	0	0	0	0	0	0	0	0	0	0	0	0	0
2681	GGTA1	0	0	1	2681	Gene_ID	H. sapiens	2681	H. sapiens	GGTA1	glycoprotein alpha-galactosyltransferase 1 (inactive)	GO:0033575 protein glycosylation at cell surface;GO:0033580 protein galactosylation at cell surface;GO:0042125 protein galactosylation							0	0	0	0	0	0	0	0	0	0	1	0	0	0	0	0	0	0	1	0	0
6050	RNH1	1	0	0	6050	Gene_ID	H. sapiens	6050	H. sapiens	RNH1	ribonuclease/angiogenin inhibitor 1	GO:0006402 mRNA catabolic process;GO:0006401 RNA catabolic process;GO:0045765 regulation of angiogenesis		Predicted intracellular proteins	Cytosol;Nucleoplasm (Enhanced)			(M5947)HALLMARK IL2 STAT5 SIGNALING	0	0	0	0	0	0	0	0	0	0	0	0	0	0	0	0	0	0	0	1	0
388697	HRNR	1	0	0	388697	Gene_ID	H. sapiens	388697	H. sapiens	HRNR	hornerin	GO:0043163 cell envelope organization;GO:0061436 establishment of skin barrier;GO:0033561 regulation of water loss via skin		Predicted intracellular proteins	Mitochondria (Approved)	Zinc; Zinc acetate	(M5883)NABA SECRETED FACTORS; (M5885)NABA MATRISOME ASSOCIATED; (M5889)NABA MATRISOME		1	0	0	0	1	0	0	0	0	0	0	0	0	0	0	0	0	0	0	0	0
1656	DDX6	1	0	0	1656	Gene_ID	H. sapiens	1656	H. sapiens	DDX6	DEAD-box helicase 6	GO:0019072 viral genome packaging;GO:0019074 viral RNA genome packaging;GO:1905616 regulation of miRNA mediated inhibition of translation		Predicted intracellular proteins; ENZYME proteins:Hydrolases; Enzymes; Disease related genes; Cancer-related genes; Potential drug targets	Cytoplasmic bodies (Supported); Additional: Cytosol	D-tartaric acid			0	0	0	0	0	0	0	0	0	0	0	1	0	0	0	0	0	1	0	0	0
474383	F8A2	1	0	0	474383	Gene_ID	H. sapiens	474383	H. sapiens	F8A2	coagulation factor VIII associated 2	GO:1901799 negative regulation of proteasomal protein catabolic process;GO:1903051 negative regulation of proteolysis involved in cellular protein catabolic process;GO:0099518 vesicle cytoskeletal trafficking							0	0	0	0	0	0	0	0	0	0	0	0	0	0	0	0	0	0	0	0	0
79674	VEPH1	0	0	1	79674	Gene_ID	H. sapiens	79674	H. sapiens	VEPH1	ventricular zone expressed PH domain containing 1	GO:0060392 negative regulation of SMAD protein signal transduction;GO:0060390 regulation of SMAD protein signal transduction;GO:0030512 negative regulation of transforming growth factor beta receptor signaling pathway		Predicted intracellular proteins	Cytosol;Nucleoli;Nucleoplasm (Approved)				0	0	0	0	0	0	0	0	0	0	0	0	0	1	0	0	0	0	0	0	0
83549	UCK1	1	0	0	83549	Gene_ID	H. sapiens	83549	H. sapiens	UCK1	uridine-cytidine kinase 1	GO:0044211 CTP salvage;GO:0010138 pyrimidine ribonucleotide salvage;GO:0032262 pyrimidine nucleotide salvage		ENZYME proteins:Transferases; Predicted intracellular proteins; Enzymes	Nucleoplasm (Approved); Additional: Nucleoli			(M5905)HALLMARK ADIPOGENESIS	0	0	0	0	0	0	0	0	0	0	1	0	0	0	0	0	0	0	0	0	0
7168	TPM1	0	0	1	7168	Gene_ID	H. sapiens	7168	H. sapiens	TPM1	tropomyosin 1	GO:0003065 positive regulation of heart rate by epinephrine;GO:0001996 positive regulation of heart rate by epinephrine-norepinephrine;GO:0003321 positive regulation of blood pressure by epinephrine-norepinephrine		Cancer-related genes:Candidate cancer biomarkers; Candidate cardiovascular disease genes; Disease related genes; Predicted intracellular proteins	Actin filaments (Approved); Additional: Cytosol	Artenimol; Phenethyl Isothiocyanate		(M5930)HALLMARK EPITHELIAL MESENCHYMAL TRANSITION	1	1	1	0	0	0	1	0	0	0	0	0	0	1	0	0	0	0	0	0	0
4722	NDUFS3	1	0	0	4722	Gene_ID	H. sapiens	4722	H. sapiens	NDUFS3	NADH:ubiquinone oxidoreductase core subunit S3	GO:0021762 substantia nigra development;GO:0006120 mitochondrial electron transport, NADH to ubiquinone;GO:0010257 NADH dehydrogenase complex assembly		Predicted intracellular proteins; Enzymes; ENZYME proteins:Oxidoreductases	Mitochondria (Supported); Additional: Nuclear bodies	NADH		(M5905)HALLMARK ADIPOGENESIS; (M5936)HALLMARK OXIDATIVE PHOSPHORYLATION	0	0	0	1	0	0	0	0	0	0	0	0	0	0	0	0	0	0	0	0	0
3588	IL10RB	1	0	0	3588	Gene_ID	H. sapiens	3588	H. sapiens	IL10RB	interleukin 10 receptor subunit beta	GO:1901857 positive regulation of cellular respiration;GO:0046427 positive regulation of receptor signaling pathway via JAK-STAT;GO:0043457 regulation of cellular respiration		Predicted intracellular proteins; Disease related genes; CD markers	Cytosol (Approved)			(M5897)HALLMARK IL6 JAK STAT3 SIGNALING	0	0	0	1	0	1	0	0	0	0	0	1	0	0	0	0	0	0	0	0	0
9600	PITPNM1	1	0	0	9600	Gene_ID	H. sapiens	9600	H. sapiens	PITPNM1	phosphatidylinositol transfer protein membrane associated 1	GO:0120009 intermembrane lipid transfer;GO:0007602 phototransduction;GO:0009583 detection of light stimulus		Predicted intracellular proteins	Cytosol (Supported); Additional: Vesicles				0	0	0	0	0	0	0	1	0	0	0	0	0	0	0	0	0	0	0	0	0
23207	PLEKHM2	1	0	0	23207	Gene_ID	H. sapiens	23207	H. sapiens	PLEKHM2	pleckstrin homology and RUN domain containing M2	GO:1903527 positive regulation of membrane tubulation;GO:1903525 regulation of membrane tubulation;GO:1903729 regulation of plasma membrane organization		Predicted intracellular proteins					0	0	0	0	0	0	0	0	0	0	0	0	0	0	0	0	0	0	0	0	0
80258	EFHC2	0	0	1	80258	Gene_ID	H. sapiens	80258	H. sapiens	EFHC2	EF-hand domain containing 2	GO:0000281 mitotic cytokinesis;GO:1990830 cellular response to leukemia inhibitory factor;GO:1990823 response to leukemia inhibitory factor		Predicted intracellular proteins	Nucleoli fibrillar center;Nucleoplasm (Approved); Additional: Plasma membrane				0	0	0	0	0	0	0	0	0	0	0	0	0	0	0	0	0	0	0	0	0
5605	MAP2K2	1	0	0	5605	Gene_ID	H. sapiens	5605	H. sapiens	MAP2K2	mitogen-activated protein kinase kinase 2	GO:0090170 regulation of Golgi inheritance;GO:0036289 peptidyl-serine autophosphorylation;GO:1903800 positive regulation of production of miRNAs involved in gene silencing by miRNA	STE Ser/Thr protein kinase family	Cancer-related genes:Candidate cancer biomarkers; ENZYME proteins:Transferases; RAS pathway related proteins; Predicted intracellular proteins; FDA approved drug targets:Small molecule drugs; Enzymes; Disease related genes; Kinases:STE Ser/Thr protein kinases	Cytosol (Supported)	Bosutinib; Trametinib; Selumetinib; Binimetinib; Fostamatinib	(M18895)SA TRKA RECEPTOR; (M267)PID ANTHRAX PATHWAY; (M213)PID AR NONGENOMIC PATHWAY		0	0	0	0	0	0	0	0	0	0	0	0	0	0	1	0	0	0	0	0	0
4343	MOV10	1	0	0	4343	Gene_ID	H. sapiens	4343	H. sapiens	MOV10	Mov10 RISC complex RNA helicase	GO:0010525 regulation of transposition, RNA-mediated;GO:0010526 negative regulation of transposition, RNA-mediated;GO:0032197 transposition, RNA-mediated		Predicted intracellular proteins; ENZYME proteins:Hydrolases; Enzymes	Cytosol (Approved)			(M5911)HALLMARK INTERFERON ALPHA RESPONSE	0	0	0	0	0	0	0	0	1	0	0	1	0	0	0	0	1	1	0	1	0
4254	KITLG	0	0	1	4254	Gene_ID	H. sapiens	4254	H. sapiens	KITLG	KIT ligand	GO:0033026 negative regulation of mast cell apoptotic process;GO:0070668 positive regulation of mast cell proliferation;GO:0033024 mast cell apoptotic process		Cancer-related genes:Candidate cancer biomarkers; Predicted intracellular proteins; Disease related genes; RAS pathway related proteins	Vesicles (Approved)		(M231)PID KIT PATHWAY; (M195)PID CMYB PATHWAY; (M5883)NABA SECRETED FACTORS		0	0	0	1	0	0	0	0	0	0	0	0	1	1	0	0	0	0	0	0	0
56259	CTNNBL1	1	0	0	56259	Gene_ID	H. sapiens	56259	H. sapiens	CTNNBL1	catenin beta like 1	GO:0016445 somatic diversification of immunoglobulins;GO:0002200 somatic diversification of immune receptors;GO:0002377 immunoglobulin production		Cancer-related genes:Candidate cancer biomarkers; Predicted intracellular proteins	Nucleoplasm (Enhanced); Additional: Centrosome;Cytosol				0	0	0	0	0	1	0	0	0	0	0	0	0	0	0	0	0	1	0	1	0
340485	ACER2	0	0	1	340485	Gene_ID	H. sapiens	340485	H. sapiens	ACER2	alkaline ceramidase 2	GO:0090285 negative regulation of protein glycosylation in Golgi;GO:0060051 negative regulation of protein glycosylation;GO:0090283 regulation of protein glycosylation in Golgi		ENZYME proteins:Hydrolases; Enzymes					0	0	0	0	0	0	1	1	0	0	1	0	1	0	0	0	0	0	0	0	0
84964	ALKBH6	1	0	0	84964	Gene_ID	H. sapiens	84964	H. sapiens	ALKBH6	alkB homolog 6			Cancer-related genes:Mutated cancer genes; Predicted intracellular proteins	Nucleoplasm (Supported); Additional: Focal adhesion sites				0	0	0	0	0	0	0	0	0	0	0	0	0	0	0	0	0	0	0	0	0
10787	NCKAP1	0	0	1	10787	Gene_ID	H. sapiens	10787	H. sapiens	NCKAP1	NCK associated protein 1	GO:2000601 positive regulation of Arp2/3 complex-mediated actin nucleation;GO:0051127 positive regulation of actin nucleation;GO:0034315 regulation of Arp2/3 complex-mediated actin nucleation			Cytosol (Approved)		(M156)PID ECADHERIN NASCENT AJ PATHWAY; (M232)PID ECADHERIN STABILIZATION PATHWAY; (M278)PID RAC1 PATHWAY		0	0	0	0	0	0	0	0	0	0	0	0	1	0	0	0	0	0	0	0	0
163223	ZNF676	1	0	0	163223	Gene_ID	H. sapiens	163223	H. sapiens	ZNF676	zinc finger protein 676	GO:0006357 regulation of transcription by RNA polymerase II;GO:0006366 transcription by RNA polymerase II;GO:0006355 regulation of transcription, DNA-templated		Transcription factors:Zinc-coordinating DNA-binding domains; Predicted intracellular proteins					0	0	0	0	0	0	0	0	0	0	0	0	0	0	0	0	0	0	0	0	0
23585	TMEM50A	0	0	1	23585	Gene_ID	H. sapiens	23585	H. sapiens	TMEM50A	transmembrane protein 50A	GO:0032511 late endosome to vacuole transport via multivesicular body sorting pathway;GO:0045324 late endosome to vacuole transport;GO:0032509 endosome transport via multivesicular body sorting pathway		Transporters	Plasma membrane (Approved); Additional: Actin filaments;Cytosol			(M5908)HALLMARK ANDROGEN RESPONSE	0	0	0	0	0	0	0	0	0	0	0	0	0	0	0	0	0	0	0	0	0
7057	THBS1	0	0	1	7057	Gene_ID	H. sapiens	7057	H. sapiens	THBS1	thrombospondin 1	GO:0010751 negative regulation of nitric oxide mediated signal transduction;GO:0002581 negative regulation of antigen processing and presentation of peptide or polysaccharide antigen via MHC class II;GO:0010748 negative regulation of long-chain fatty acid import across plasma membrane		Cancer-related genes:Candidate cancer biomarkers; Candidate cardiovascular disease genes; Predicted secreted proteins	Plasma membrane (Approved)		(M165)PID SYNDECAN 4 PATHWAY; (M277)PID INTEGRIN A4B1 PATHWAY; (M53)PID INTEGRIN3 PATHWAY	(M5896)HALLMARK TGF BETA SIGNALING; (M5946)HALLMARK COAGULATION; (M5930)HALLMARK EPITHELIAL MESENCHYMAL TRANSITION	1	1	0	1	0	0	1	0	0	0	0	0	1	1	0	0	0	0	0	0	0
84299	MIEN1	1	0	0	84299	Gene_ID	H. sapiens	84299	H. sapiens	MIEN1	migration and invasion enhancer 1	GO:0010269 response to selenium ion;GO:0051491 positive regulation of filopodium assembly;GO:0051489 regulation of filopodium assembly		Predicted intracellular proteins	Plasma membrane (Supported); Additional: Centriolar satellite;Cytosol;Nucleoplasm				0	0	0	0	0	0	0	0	0	0	0	0	0	0	0	0	0	0	0	0	0
83900	KRTAP9-3	0	0	1	83900	Gene_ID	H. sapiens	83900	H. sapiens	KRTAP9-3	keratin associated protein 9-3			Predicted intracellular proteins					0	0	0	0	0	0	0	0	0	0	0	0	0	0	0	0	0	0	0	0	0
3848	KRT1	0	0	1	3848	Gene_ID	H. sapiens	3848	H. sapiens	KRT1	keratin 1	GO:0001867 complement activation, lectin pathway;GO:0051290 protein heterotetramerization;GO:0061436 establishment of skin barrier		Predicted intracellular proteins; Disease related genes		Zinc; Copper; Zinc acetate	(M223)PID BETA CATENIN NUC PATHWAY	(M5950)HALLMARK ALLOGRAFT REJECTION; (M5956)HALLMARK KRAS SIGNALING DN	1	0	0	0	1	0	0	0	0	0	0	0	0	1	0	0	0	0	0	0	0
347404	LANCL3	0	0	1	347404	Gene_ID	H. sapiens	347404	H. sapiens	LANCL3	LanC like 3	GO:0005975 carbohydrate metabolic process;GO:0044238 primary metabolic process;GO:0071704 organic substance metabolic process		Predicted intracellular proteins	Mitochondria (Approved)				0	0	0	0	0	0	0	0	0	0	0	0	0	0	0	0	0	0	1	0	0
65265	C8orf33	1	0	0	65265	Gene_ID	H. sapiens	65265	H. sapiens	C8orf33	chromosome 8 open reading frame 33			Predicted intracellular proteins	Nucleoplasm;Plasma membrane (Uncertain)				0	0	0	0	0	0	0	0	0	0	0	0	0	0	0	0	0	0	0	0	0
51575	ESF1	1	0	0	51575	Gene_ID	H. sapiens	51575	H. sapiens	ESF1	ESF1 nucleolar pre-rRNA processing protein homolog	GO:0006364 rRNA processing;GO:0016072 rRNA metabolic process;GO:0042254 ribosome biogenesis		Predicted intracellular proteins	Nucleoli;Nucleoplasm (Approved)				0	0	0	0	0	0	0	0	0	0	0	0	0	0	0	0	0	0	0	0	0
221188	ADGRG5	1	0	0	221188	Gene_ID	H. sapiens	221188	H. sapiens	ADGRG5	adhesion G protein-coupled receptor G5	GO:0007189 adenylate cyclase-activating G protein-coupled receptor signaling pathway;GO:0007188 adenylate cyclase-modulating G protein-coupled receptor signaling pathway;GO:0007186 G protein-coupled receptor signaling pathway		Predicted intracellular proteins; G-protein coupled receptors:GPCRs excl olfactory receptors; G-protein coupled receptors:Family 2 (B) receptors	Nuclear membrane;Vesicles (Approved); Additional: Nucleoplasm				0	0	0	0	0	0	0	0	0	0	0	0	0	0	0	0	0	0	0	0	0
203069	R3HCC1	1	0	0	203069	Gene_ID	H. sapiens	203069	H. sapiens	R3HCC1	R3H domain and coiled-coil containing 1			Predicted intracellular proteins	Cytosol (Approved); Additional: Nucleoplasm				0	0	0	0	0	0	0	0	0	0	0	0	0	0	0	0	0	0	0	0	0
79940	LINC00472	0	0	1	79940	Gene_ID	H. sapiens	79940	H. sapiens	LINC00472	long intergenic non-protein coding RNA 472								0	0	0	0	0	0	0	0	0	0	0	0	0	0	0	0	0	0	0	0	0
8431	NR0B2	1	0	0	8431	Gene_ID	H. sapiens	8431	H. sapiens	NR0B2	nuclear receptor subfamily 0 group B member 2	GO:0015721 bile acid and bile salt transport;GO:0032922 circadian regulation of gene expression;GO:0031100 animal organ regeneration		Transcription factors:Zinc-coordinating DNA-binding domains; Nuclear receptors; Disease related genes; Predicted intracellular proteins			(M119)PID ERB GENOMIC PATHWAY; (M9378)ST INTERLEUKIN 4 PATHWAY; (M1315)SIG PIP3 SIGNALING IN B LYMPHOCYTES	(M5948)HALLMARK BILE ACID METABOLISM; (M5953)HALLMARK KRAS SIGNALING UP	0	0	0	0	0	0	0	1	0	0	0	0	0	0	0	1	0	0	0	0	0
7292	TNFSF4	0	0	1	7292	Gene_ID	H. sapiens	7292	H. sapiens	TNFSF4	TNF superfamily member 4	GO:0035713 response to nitrogen dioxide;GO:1900281 positive regulation of CD4-positive, alpha-beta T cell costimulation;GO:0035708 interleukin-4-dependent isotype switching to IgE isotypes		Cancer-related genes:Candidate cancer biomarkers; Predicted intracellular proteins; Disease related genes; CD markers	Nucleoplasm;Vesicles (Approved)		(M5883)NABA SECRETED FACTORS; (M5885)NABA MATRISOME ASSOCIATED; (M5889)NABA MATRISOME		0	0	0	0	0	1	1	0	0	0	0	0	0	0	0	0	0	0	0	0	0
81469	OR2G3	0	0	1	81469	Gene_ID	H. sapiens	81469	H. sapiens	OR2G3	olfactory receptor family 2 subfamily G member 3	GO:0050911 detection of chemical stimulus involved in sensory perception of smell;GO:0007608 sensory perception of smell;GO:0050907 detection of chemical stimulus involved in sensory perception		G-protein coupled receptors:Odorant/olfactory and gustatory receptors					0	0	0	0	0	0	0	0	0	0	0	0	0	0	0	0	0	0	0	0	0
8436	CAVIN2	0	0	1	8436	Gene_ID	H. sapiens	8436	H. sapiens	CAVIN2	caveolae associated protein 2	GO:0097320 plasma membrane tubulation;GO:0007009 plasma membrane organization;GO:0010256 endomembrane system organization		Predicted intracellular proteins	Plasma membrane (Enhanced); Additional: Cytosol			(M5905)HALLMARK ADIPOGENESIS	0	0	0	0	0	0	0	0	0	0	0	0	0	0	0	0	0	0	0	0	0
29882	ANAPC2	1	0	0	29882	Gene_ID	H. sapiens	29882	H. sapiens	ANAPC2	anaphase promoting complex subunit 2	GO:0090129 positive regulation of synapse maturation;GO:0031915 positive regulation of synaptic plasticity;GO:0090128 regulation of synapse maturation		Predicted intracellular proteins	Nucleoplasm (Enhanced)				0	0	0	0	0	0	0	0	0	0	0	0	0	0	0	0	0	0	0	0	0
23536	ADAT1	1	0	0	23536	Gene_ID	H. sapiens	23536	H. sapiens	ADAT1	adenosine deaminase tRNA specific 1	GO:0008033 tRNA processing;GO:0006399 tRNA metabolic process;GO:0034470 ncRNA processing		Predicted intracellular proteins; ENZYME proteins:Hydrolases; Enzymes	Nucleoplasm (Supported)				0	0	0	0	0	0	0	0	0	0	0	0	0	0	0	0	0	1	0	0	0
9046	DOK2	1	0	0	9046	Gene_ID	H. sapiens	9046	H. sapiens	DOK2	docking protein 2	GO:0007265 Ras protein signal transduction;GO:0007264 small GTPase mediated signal transduction;GO:0007169 transmembrane receptor protein tyrosine kinase signaling pathway		Predicted intracellular proteins	Cytosol (Approved); Additional: Golgi apparatus;Nuclear bodies;Nucleoplasm		(M92)PID ANGIOPOIETIN RECEPTOR PATHWAY; (M122)PID IL2 1PATHWAY; (M28)PID IL4 2PATHWAY		0	0	0	0	0	0	0	0	0	0	0	0	0	0	0	0	0	0	0	0	0
9331	B4GALT6	0	0	1	9331	Gene_ID	H. sapiens	9331	H. sapiens	B4GALT6	beta-1,4-galactosyltransferase 6	GO:0001572 lactosylceramide biosynthetic process;GO:0046478 lactosylceramide metabolic process;GO:0010706 ganglioside biosynthetic process via lactosylceramide		ENZYME proteins:Transferases; Predicted intracellular proteins; Enzymes					0	0	0	0	0	0	0	1	0	0	1	0	0	0	0	0	0	0	1	0	0
51062	ATL1	0	0	1	51062	Gene_ID	H. sapiens	51062	H. sapiens	ATL1	atlastin GTPase 1	GO:1990809 endoplasmic reticulum tubular network membrane organization;GO:0090158 endoplasmic reticulum membrane organization;GO:0071786 endoplasmic reticulum tubular network organization		Predicted intracellular proteins; Disease related genes					0	0	0	0	0	0	0	0	0	0	0	0	0	0	0	0	0	0	0	0	0
3440	IFNA2	0	0	1	3440	Gene_ID	H. sapiens	3440	H. sapiens	IFNA2	interferon alpha 2	GO:2000552 negative regulation of T-helper 2 cell cytokine production;GO:0032696 negative regulation of interleukin-13 production;GO:0032714 negative regulation of interleukin-5 production		Predicted secreted proteins		Sifalimumab	(M272)PID CD8 TCR DOWNSTREAM PATHWAY; (M5883)NABA SECRETED FACTORS; (M5885)NABA MATRISOME ASSOCIATED		1	0	0	0	0	1	1	0	0	0	0	0	1	0	0	0	0	0	0	0	0
1537	CYC1	1	0	0	1537	Gene_ID	H. sapiens	1537	H. sapiens	CYC1	cytochrome c1	GO:0006122 mitochondrial electron transport, ubiquinol to cytochrome c;GO:0033762 response to glucagon;GO:0019646 aerobic electron transport chain		Disease related genes	Mitochondria (Approved); Additional: Cytosol;Nuclear bodies;Nucleoplasm	2-Hexyloxy-6-Hydroxymethyl-Tetrahydro-Pyran-3,4,5-Triol; 6-Hydroxy-5-undecyl-4,7-benzothiazoledione; Azoxystrobin; 5-Heptyl-6-hydroxy-1,3-benzothiazole-4,7-dione; (5S)-3-ANILINO-5-(2,4-DIFLUOROPHENYL)-5-METHYL-1,3-OXAZOLIDINE-2,4-DIONE; (S)-famoxadone; METHYL (2Z)-3-METHOXY-2-{2-[(E)-2-PHENYLVINYL]PHENYL}ACRYLATE; 2-Nonyl-4-quinolinol 1-oxide; Ubiquinone Q2		(M5905)HALLMARK ADIPOGENESIS; (M5926)HALLMARK MYC TARGETS V1; (M5936)HALLMARK OXIDATIVE PHOSPHORYLATION	0	0	0	1	0	0	0	0	0	0	0	0	0	0	0	0	0	0	0	0	0
6895	TARBP2	1	0	0	6895	Gene_ID	H. sapiens	6895	H. sapiens	TARBP2	TARBP2 subunit of RISC loading complex	GO:0050689 negative regulation of defense response to virus by host;GO:0090065 regulation of production of siRNA involved in RNA interference;GO:0030423 targeting of mRNA for destruction involved in RNA interference		Predicted intracellular proteins	Nucleoplasm (Supported); Additional: Nuclear bodies			(M5898)HALLMARK DNA REPAIR	0	0	0	0	0	0	0	0	0	0	0	1	0	0	0	0	0	0	0	0	0
1613	DAPK3	1	0	0	1613	Gene_ID	H. sapiens	1613	H. sapiens	DAPK3	death associated protein kinase 3	GO:0031038 myosin II filament organization;GO:0043519 regulation of myosin II filament organization;GO:0031033 myosin filament organization	CAMK Ser/Thr protein kinase family	ENZYME proteins:Transferases; Kinases:CAMK Ser/Thr protein kinases; Enzymes; Predicted intracellular proteins	Nucleoplasm (Supported)	2-tert-butyl-9-fluoro-1,6-dihydrobenzo[h]imidazo[4,5-f]isoquinolin-7-one; 4-(6-{[(1R)-1-(hydroxymethyl)propyl]amino}imidazo[1,2-b]pyridazin-3-yl)benzoic acid; (4R)-7,8-dichloro-1',9-dimethyl-1-oxo-1,2,4,9-tetrahydrospiro[beta-carboline-3,4'-piperidine]-4-carbonitrile; Fostamatinib			0	0	0	1	0	0	0	0	0	0	0	0	0	0	0	0	0	0	0	0	0
5261	PHKG2	1	0	0	5261	Gene_ID	H. sapiens	5261	H. sapiens	PHKG2	phosphorylase kinase catalytic subunit gamma 2	GO:0045819 positive regulation of glycogen catabolic process;GO:0005981 regulation of glycogen catabolic process;GO:0043471 regulation of cellular carbohydrate catabolic process	CAMK Ser/Thr protein kinase family	ENZYME proteins:Transferases; Predicted intracellular proteins; Enzymes; Disease related genes; Kinases:CAMK Ser/Thr protein kinases; Potential drug targets	Cytosol (Supported)			(M5951)HALLMARK SPERMATOGENESIS	0	0	0	1	0	0	0	0	0	0	0	0	0	0	0	0	0	0	1	0	0
60626	RIC8A	1	0	0	60626	Gene_ID	H. sapiens	60626	H. sapiens	RIC8A	RIC8 guanine nucleotide exchange factor A	GO:0070586 cell-cell adhesion involved in gastrulation;GO:0042074 cell migration involved in gastrulation;GO:0071711 basement membrane organization		Predicted intracellular proteins	Cytosol (Approved); Additional: Plasma membrane				0	0	0	0	0	0	0	0	0	0	0	0	0	0	0	0	0	0	0	0	0
400027	LINC00938	1	0	0	400027	Gene_ID	H. sapiens	400027	H. sapiens	LINC00938	long intergenic non-protein coding RNA 938								0	0	0	0	0	0	0	0	0	0	0	0	0	0	0	0	0	0	0	0	0
11151	CORO1A	1	0	0	11151	Gene_ID	H. sapiens	11151	H. sapiens	CORO1A	coronin 1A	GO:0032796 uropod organization;GO:0061502 early endosome to recycling endosome transport;GO:0031339 negative regulation of vesicle fusion		Predicted intracellular proteins; Disease related genes	Cytosol (Approved)			(M5924)HALLMARK MTORC1 SIGNALING	0	0	0	0	0	0	0	0	0	0	0	0	1	0	0	0	0	0	0	0	0
340198	IFITM4P	1	0	0	340198	Gene_ID	H. sapiens	340198	H. sapiens	IFITM4P	interferon induced transmembrane protein 4 pseudogene								0	0	0	0	0	0	0	0	0	0	0	0	0	0	0	0	0	0	0	0	0
26147	PHF19	1	0	0	26147	Gene_ID	H. sapiens	26147	H. sapiens	PHF19	PHD finger protein 19	GO:0061087 positive regulation of histone H3-K27 methylation;GO:0061085 regulation of histone H3-K27 methylation;GO:0070734 histone H3-K27 methylation		Predicted intracellular proteins					0	0	0	0	0	0	0	0	0	0	0	0	0	0	0	0	0	0	0	0	0
5577	PRKAR2B	0	0	1	5577	Gene_ID	H. sapiens	5577	H. sapiens	PRKAR2B	protein kinase cAMP-dependent type II regulatory subunit beta	GO:0097332 response to antipsychotic drug;GO:0097338 response to clozapine;GO:2000480 negative regulation of cAMP-dependent protein kinase activity		Predicted intracellular proteins	Mitochondria (Uncertain)	Cyclic adenosine monophosphate		(M5942)HALLMARK UV RESPONSE DN; (M5907)HALLMARK ESTROGEN RESPONSE LATE	1	0	0	0	0	0	0	0	0	0	0	0	0	0	1	0	0	0	0	0	0
1977	EIF4E	0	0	1	1977	Gene_ID	H. sapiens	1977	H. sapiens	EIF4E	eukaryotic translation initiation factor 4E	GO:0099578 regulation of translation at postsynapse, modulating synaptic transmission;GO:0140245 regulation of translation at postsynapse;GO:0099547 regulation of translation at synapse, modulating synaptic transmission		Cancer-related genes:Candidate cancer biomarkers; Predicted intracellular proteins; Disease related genes	Cytoplasmic bodies;Cytosol (Supported); Additional: Nucleoplasm	7-methyl-GpppA; 7-methyl-7,8-dihydroguanosine-5'-diphosphate; 7-methyl-guanosine-5'-triphosphate; LY2275796; S-[(1-Hydroxy-2,2,5,5-tetramethyl-2,5-dihydro-1H-pyrrol-3-yl)methyl] methanesulfonothioate	(M4910)ST ERK1 ERK2 MAPK PATHWAY; (M12012)ST P38 MAPK PATHWAY; (M229)PID P38 ALPHA BETA DOWNSTREAM PATHWAY	(M5923)HALLMARK PI3K AKT MTOR SIGNALING; (M5922)HALLMARK UNFOLDED PROTEIN RESPONSE; (M5926)HALLMARK MYC TARGETS V1	0	0	0	0	0	1	0	0	0	0	0	0	1	0	0	0	0	0	0	0	0
6885	MAP3K7	1	0	0	6885	Gene_ID	H. sapiens	6885	H. sapiens	MAP3K7	mitogen-activated protein kinase kinase kinase 7	GO:0007250 activation of NF-kappaB-inducing kinase activity;GO:0002223 stimulatory C-type lectin receptor signaling pathway;GO:1990840 response to lectin	STE Ser/Thr protein kinase family	ENZYME proteins:Transferases; Predicted intracellular proteins; Enzymes; Disease related genes; Kinases:STE Ser/Thr protein kinases; Potential drug targets	Cytosol (Supported); Additional: Nuclear speckles;Plasma membrane		(M190)PID TCR JNK PATHWAY; (M20)PID P38 MKK3 6PATHWAY; (M18030)ST TUMOR NECROSIS FACTOR PATHWAY	(M5896)HALLMARK TGF BETA SIGNALING; (M5923)HALLMARK PI3K AKT MTOR SIGNALING; (M5950)HALLMARK ALLOGRAFT REJECTION	0	0	0	0	0	1	0	0	1	0	0	0	0	0	0	0	0	0	0	0	0
158399	ZNF483	1	0	0	158399	Gene_ID	H. sapiens	158399	H. sapiens	ZNF483	zinc finger protein 483	GO:0006357 regulation of transcription by RNA polymerase II;GO:0006366 transcription by RNA polymerase II;GO:0006355 regulation of transcription, DNA-templated		Cancer-related genes:Mutated cancer genes; Transcription factors:Zinc-coordinating DNA-binding domains; Predicted intracellular proteins	Nucleoli (Approved)				0	0	0	0	0	0	0	0	0	0	0	0	0	0	0	0	0	0	0	0	0
54812	AFTPH	1	0	0	54812	Gene_ID	H. sapiens	54812	H. sapiens	AFTPH	aftiphilin	GO:0046907 intracellular transport;GO:0015031 protein transport;GO:0045184 establishment of protein localization		Predicted intracellular proteins	Cytosol (Supported); Additional: Golgi apparatus;Vesicles				0	0	0	0	0	0	0	0	0	0	0	0	0	0	0	0	0	0	0	0	0
129642	MBOAT2	0	0	1	129642	Gene_ID	H. sapiens	129642	H. sapiens	MBOAT2	membrane bound O-acyltransferase domain containing 2	GO:0036150 phosphatidylserine acyl-chain remodeling;GO:0036152 phosphatidylethanolamine acyl-chain remodeling;GO:0036151 phosphatidylcholine acyl-chain remodeling		ENZYME proteins:Transferases; Enzymes	Vesicles (Approved)			(M5945)HALLMARK HEME METABOLISM	0	0	0	0	0	0	0	1	0	0	0	0	0	0	0	0	0	0	0	0	0
642636	RAD21L1	0	0	1	642636	Gene_ID	H. sapiens	642636	H. sapiens	RAD21L1	RAD21 cohesin complex component like 1	GO:1990414 replication-born double-strand break repair via sister chromatid exchange;GO:0007130 synaptonemal complex assembly;GO:0070193 synaptonemal complex organization		Predicted intracellular proteins					0	0	0	0	0	0	0	0	0	0	0	0	0	0	0	0	0	0	0	0	0
55361	PI4K2A	1	0	0	55361	Gene_ID	H. sapiens	55361	H. sapiens	PI4K2A	phosphatidylinositol 4-kinase type 2 alpha	GO:0002560 basophil mediated immunity;GO:0002561 basophil degranulation;GO:0002276 basophil activation involved in immune response		ENZYME proteins:Transferases; Predicted intracellular proteins; Enzymes	Plasma membrane (Approved)		(M90)PID WNT CANONICAL PATHWAY		0	0	0	0	0	0	0	1	0	0	0	0	0	0	0	0	0	0	0	0	0
4018	LPA	0	0	1	4018	Gene_ID	H. sapiens	4018	H. sapiens	LPA	lipoprotein(a)	GO:0010951 negative regulation of endopeptidase activity;GO:0010466 negative regulation of peptidase activity;GO:0045861 negative regulation of proteolysis		Candidate cardiovascular disease genes; Predicted intracellular proteins; Predicted secreted proteins; Peptidases:Serine-type peptidases; Enzymes			(M12645)ST GA13 PATHWAY; (M159)PID AMB2 NEUTROPHILS PATHWAY; (M3468)NABA ECM REGULATORS		0	0	1	0	0	0	0	0	0	0	0	0	0	0	0	0	0	0	0	0	0
26973	CHORDC1	1	0	0	26973	Gene_ID	H. sapiens	26973	H. sapiens	CHORDC1	cysteine and histidine rich domain containing 1	GO:2000299 negative regulation of Rho-dependent protein serine/threonine kinase activity;GO:2000298 regulation of Rho-dependent protein serine/threonine kinase activity;GO:1900034 regulation of cellular response to heat		Predicted intracellular proteins	Cytosol (Approved)				0	0	0	0	0	0	0	0	0	0	0	0	0	0	0	0	0	0	0	0	0
23339	VPS39	1	0	0	23339	Gene_ID	H. sapiens	23339	H. sapiens	VPS39	VPS39 subunit of HOPS complex	GO:0061909 autophagosome-lysosome fusion;GO:1902774 late endosome to lysosome transport;GO:0034058 endosomal vesicle fusion		Predicted intracellular proteins					0	0	0	0	0	0	0	0	0	0	0	0	0	0	0	0	0	0	0	0	0
23649	POLA2	1	0	0	23649	Gene_ID	H. sapiens	23649	H. sapiens	POLA2	DNA polymerase alpha 2, accessory subunit	GO:0006269 DNA replication, synthesis of RNA primer;GO:0006270 DNA replication initiation;GO:0006261 DNA-dependent DNA replication		Predicted intracellular proteins	Nucleoplasm (Supported); Additional: Cytosol	Dacarbazine		(M5898)HALLMARK DNA REPAIR; (M5901)HALLMARK G2M CHECKPOINT; (M5925)HALLMARK E2F TARGETS	0	0	0	0	0	0	0	0	0	0	0	0	0	0	0	0	0	0	0	0	0
645212	EIF3J-DT	1	0	0	645212	Gene_ID	H. sapiens	645212	H. sapiens	EIF3J-DT	EIF3J divergent transcript								0	0	0	0	0	0	0	0	0	0	0	0	0	0	0	0	0	0	0	0	0
139105	BEND2	0	0	1	139105	Gene_ID	H. sapiens	139105	H. sapiens	BEND2	BEN domain containing 2			Predicted intracellular proteins					0	0	0	0	0	0	0	0	0	0	0	0	0	0	0	0	0	0	0	0	0
219670	ENKUR	0	0	1	219670	Gene_ID	H. sapiens	219670	H. sapiens	ENKUR	enkurin, TRPC channel interacting protein	GO:0061966 establishment of left/right asymmetry;GO:0030317 flagellated sperm motility;GO:0097722 sperm motility		Predicted intracellular proteins					0	0	0	0	0	0	0	0	0	0	0	0	0	0	0	0	0	0	0	0	0
11215	AKAP11	1	0	0	11215	Gene_ID	H. sapiens	11215	H. sapiens	AKAP11	A-kinase anchoring protein 11	GO:0003091 renal water homeostasis;GO:0036010 protein localization to endosome;GO:0030866 cortical actin cytoskeleton organization		Predicted intracellular proteins	Cytosol;Nucleoli;Plasma membrane (Approved)				1	0	0	0	1	0	0	0	0	0	0	0	0	0	0	0	0	0	0	0	0
91949	COG7	1	0	0	91949	Gene_ID	H. sapiens	91949	H. sapiens	COG7	component of oligomeric golgi complex 7	GO:0034067 protein localization to Golgi apparatus;GO:0006890 retrograde vesicle-mediated transport, Golgi to endoplasmic reticulum;GO:0007030 Golgi organization		Predicted intracellular proteins; Disease related genes	Golgi apparatus (Supported)				0	0	0	0	0	0	0	0	0	0	1	0	0	0	0	0	0	0	0	0	0
9821	RB1CC1	1	0	0	9821	Gene_ID	H. sapiens	9821	H. sapiens	RB1CC1	RB1 inducible coiled-coil 1	GO:0061723 glycophagy;GO:0030242 autophagy of peroxisome;GO:0016237 lysosomal microautophagy		Predicted intracellular proteins	Cytosol (Supported); Additional: Nuclear membrane		(M121)PID MTOR 4PATHWAY		0	0	0	1	0	0	0	0	0	0	0	0	0	0	0	0	0	0	1	0	0
23007	PLCH1	0	0	1	23007	Gene_ID	H. sapiens	23007	H. sapiens	PLCH1	phospholipase C eta 1	GO:0048015 phosphatidylinositol-mediated signaling;GO:0048017 inositol lipid-mediated signaling;GO:0016042 lipid catabolic process		Predicted intracellular proteins; ENZYME proteins:Hydrolases; Enzymes	Vesicles (Enhanced)				0	0	0	0	0	0	0	0	0	0	0	0	0	0	0	0	0	0	0	0	0
93035	PKHD1L1	0	0	1	93035	Gene_ID	H. sapiens	93035	H. sapiens	PKHD1L1	PKHD1 like 1	GO:0007605 sensory perception of sound;GO:0050954 sensory perception of mechanical stimulus;GO:0007600 sensory perception							0	0	0	0	0	0	0	0	0	0	0	0	0	0	0	0	0	0	0	0	0
7268	TTC4	1	0	0	7268	Gene_ID	H. sapiens	7268	H. sapiens	TTC4	tetratricopeptide repeat domain 4	GO:0051607 defense response to virus;GO:0140546 defense response to symbiont;GO:0009615 response to virus		Predicted intracellular proteins	Intermediate filaments (Enhanced); Additional: Cytoplasmic bodies				0	0	0	0	0	0	0	0	0	0	0	1	0	0	0	0	0	0	0	0	0
8843	HCAR3	1	0	0	8843	Gene_ID	H. sapiens	8843	H. sapiens	HCAR3	hydroxycarboxylic acid receptor 3	GO:0007186 G protein-coupled receptor signaling pathway;GO:0007165 signal transduction;GO:0023052 signaling		FDA approved drug targets:Small molecule drugs; G-protein coupled receptors:GPCRs excl olfactory receptors	Cell Junctions (Approved)	Niacin; Inositol nicotinate			0	0	0	0	0	0	0	0	0	0	0	0	0	0	0	0	0	0	0	0	0
29953	TRHDE	0	0	1	29953	Gene_ID	H. sapiens	29953	H. sapiens	TRHDE	thyrotropin releasing hormone degrading enzyme	GO:0043171 peptide catabolic process;GO:0008217 regulation of blood pressure;GO:0008015 blood circulation		Predicted intracellular proteins; ENZYME proteins:Hydrolases; Enzymes; Peptidases:Metallopeptidases					0	0	1	0	0	0	0	0	0	0	0	0	0	0	0	0	0	0	0	0	0
54555	DDX49	1	0	0	54555	Gene_ID	H. sapiens	54555	H. sapiens	DDX49	DEAD-box helicase 49	GO:0044357 regulation of rRNA stability;GO:1902374 regulation of rRNA catabolic process;GO:0016075 rRNA catabolic process		Predicted intracellular proteins; ENZYME proteins:Hydrolases; Enzymes	Mitochondria (Approved)				0	0	0	0	0	0	0	0	0	0	0	0	0	0	0	0	0	1	0	1	0
100049716	NINJ2-AS1	0	0	1	100049716	Gene_ID	H. sapiens	100049716	H. sapiens	NINJ2-AS1	NINJ2 antisense RNA 1								0	0	0	0	0	0	0	0	0	0	0	0	0	0	0	0	0	0	0	0	0
578	BAK1	1	0	0	578	Gene_ID	H. sapiens	578	H. sapiens	BAK1	BCL2 antagonist/killer 1	GO:0002352 B cell negative selection;GO:0048597 post-embryonic camera-type eye morphogenesis;GO:0010046 response to mycotoxin		Transporters:Transporter channels and pores			(M13096)SA PROGRAMMED CELL DEATH; (M8873)ST FAS SIGNALING PATHWAY; (M19)PID P73PATHWAY	(M5897)HALLMARK IL6 JAK STAT3 SIGNALING; (M5941)HALLMARK UV RESPONSE UP; (M5939)HALLMARK P53 PATHWAY	0	0	0	1	0	1	0	0	0	0	0	0	0	0	0	0	0	0	0	0	0
1340	COX6B1	1	0	0	1340	Gene_ID	H. sapiens	1340	H. sapiens	COX6B1	cytochrome c oxidase subunit 6B1	GO:0021762 substantia nigra development;GO:0048857 neural nucleus development;GO:0030901 midbrain development		Predicted intracellular proteins; Disease related genes	Mitochondria (Supported)	Cholic Acid; N-Formylmethionine		(M5936)HALLMARK OXIDATIVE PHOSPHORYLATION	0	0	0	1	0	0	0	0	0	0	0	0	0	0	0	0	1	0	0	0	0
119559	SFXN4	1	0	0	119559	Gene_ID	H. sapiens	119559	H. sapiens	SFXN4	sideroflexin 4	GO:1990542 mitochondrial transmembrane transport;GO:0006865 amino acid transport;GO:0006839 mitochondrial transport		Predicted intracellular proteins; Transporters:Electrochemical Potential-driven transporters; Potential drug targets; Disease related genes					0	0	0	0	0	0	0	0	0	0	0	0	0	0	0	0	0	0	0	0	0
10992	SF3B2	1	0	0	10992	Gene_ID	H. sapiens	10992	H. sapiens	SF3B2	splicing factor 3b subunit 2	GO:0000377 RNA splicing, via transesterification reactions with bulged adenosine as nucleophile;GO:0000398 mRNA splicing, via spliceosome;GO:0000375 RNA splicing, via transesterification reactions		Predicted intracellular proteins	Nuclear speckles (Enhanced)				0	0	0	0	0	0	0	0	0	0	0	0	0	0	0	0	0	1	0	1	0
54982	CLN6	1	0	0	54982	Gene_ID	H. sapiens	54982	H. sapiens	CLN6	CLN6 transmembrane ER protein	GO:0031987 locomotion involved in locomotory behavior;GO:0007042 lysosomal lumen acidification;GO:0035751 regulation of lysosomal lumen pH		Predicted intracellular proteins; Disease related genes	Endoplasmic reticulum (Approved); Additional: Nucleoli;Vesicles			(M5949)HALLMARK PEROXISOME; (M5937)HALLMARK GLYCOLYSIS	0	0	0	0	0	0	0	1	0	0	0	0	0	0	0	0	0	0	1	0	0
92092	ZC3HAV1L	0	0	1	92092	Gene_ID	H. sapiens	92092	H. sapiens	ZC3HAV1L	zinc finger CCCH-type containing, antiviral 1 like			Predicted intracellular proteins	Cytosol (Enhanced)				0	0	0	0	0	0	0	0	0	0	0	0	0	0	0	0	0	0	0	0	0
3831	KLC1	1	0	0	3831	Gene_ID	H. sapiens	3831	H. sapiens	KLC1	kinesin light chain 1	GO:0035617 stress granule disassembly;GO:0032988 ribonucleoprotein complex disassembly;GO:1903008 organelle disassembly		Predicted intracellular proteins	Plasma membrane (Uncertain); Additional: Cytosol;Nucleoplasm		(M67)PID ARF6 TRAFFICKING PATHWAY	(M5893)HALLMARK MITOTIC SPINDLE	0	0	0	0	0	0	0	0	0	0	0	0	0	0	0	0	0	0	0	0	0
51266	CLEC1B	0	0	1	51266	Gene_ID	H. sapiens	51266	H. sapiens	CLEC1B	C-type lectin domain family 1 member B	GO:0006952 defense response;GO:0007166 cell surface receptor signaling pathway;GO:0006950 response to stress		Predicted intracellular proteins			(M5880)NABA ECM AFFILIATED; (M5885)NABA MATRISOME ASSOCIATED; (M5889)NABA MATRISOME		1	0	0	0	0	0	0	0	0	0	0	0	0	0	0	0	0	0	0	0	0
6832	SUPV3L1	1	0	0	6832	Gene_ID	H. sapiens	6832	H. sapiens	SUPV3L1	Suv3 like RNA helicase	GO:0035945 mitochondrial ncRNA surveillance;GO:0071026 cytoplasmic RNA surveillance;GO:2000827 mitochondrial RNA surveillance		Predicted intracellular proteins; ENZYME proteins:Hydrolases; Enzymes	Mitochondria (Supported)			(M5928)HALLMARK MYC TARGETS V2; (M5936)HALLMARK OXIDATIVE PHOSPHORYLATION	0	0	0	0	0	0	0	0	0	0	0	0	0	0	0	0	0	0	0	1	0
2846	LPAR4	0	0	1	2846	Gene_ID	H. sapiens	2846	H. sapiens	LPAR4	lysophosphatidic acid receptor 4	GO:0035025 positive regulation of Rho protein signal transduction;GO:0051482 positive regulation of cytosolic calcium ion concentration involved in phospholipase C-activating G protein-coupled signaling pathway;GO:0046579 positive regulation of Ras protein signal transduction		Predicted intracellular proteins; Transporters; G-protein coupled receptors:Lysolipids receptors; G-protein coupled receptors:GPCRs excl olfactory receptors	Plasma membrane (Supported); Additional: Nuclear bodies;Vesicles		(M56)PID LPA4 PATHWAY; (M15)PID LYSOPHOSPHOLIPID PATHWAY		0	0	0	0	0	0	0	0	0	1	0	0	1	0	0	0	0	0	0	0	0
22844	FRMPD1	0	0	1	22844	Gene_ID	H. sapiens	22844	H. sapiens	FRMPD1	FERM and PDZ domain containing 1	GO:0008277 regulation of G protein-coupled receptor signaling pathway;GO:0090150 establishment of protein localization to membrane;GO:0072657 protein localization to membrane		Predicted intracellular proteins					0	0	0	0	0	0	0	0	0	0	0	0	0	0	0	0	0	0	0	0	0
54510	PCDH18	0	0	1	54510	Gene_ID	H. sapiens	54510	H. sapiens	PCDH18	protocadherin 18	GO:0007156 homophilic cell adhesion via plasma membrane adhesion molecules;GO:0098742 cell-cell adhesion via plasma-membrane adhesion molecules;GO:0007420 brain development		Predicted intracellular proteins	Cytosol (Approved); Additional: Golgi apparatus				0	0	0	0	0	0	0	0	0	0	0	0	0	0	0	0	0	0	0	0	0
200232	FAM209A	0	0	1	200232	Gene_ID	H. sapiens	200232	H. sapiens	FAM209A	family with sequence similarity 209 member A	GO:0008150 biological_process							0	0	0	0	0	0	0	0	0	0	0	0	0	0	0	0	0	0	0	0	0
2647	BLOC1S1	1	0	0	2647	Gene_ID	H. sapiens	2647	H. sapiens	BLOC1S1	biogenesis of lysosomal organelles complex 1 subunit 1	GO:0060155 platelet dense granule organization;GO:0048490 anterograde synaptic vesicle transport;GO:0099514 synaptic vesicle cytoskeletal transport		Predicted intracellular proteins					0	0	0	1	0	0	0	0	0	0	0	0	0	0	0	0	0	0	0	0	0
10699	CORIN	0	0	1	10699	Gene_ID	H. sapiens	10699	H. sapiens	CORIN	corin, serine peptidase	GO:0003050 regulation of systemic arterial blood pressure by atrial natriuretic peptide;GO:0035813 regulation of renal sodium excretion;GO:0035812 renal sodium excretion		Predicted intracellular proteins; Peptidases:Serine-type peptidases; Enzymes; Disease related genes; Potential drug targets	Plasma membrane (Approved); Additional: Actin filaments;Nuclear bodies				0	1	1	0	0	0	0	0	0	0	0	0	0	0	1	0	0	0	0	0	0
8535	CBX4	1	0	0	8535	Gene_ID	H. sapiens	8535	H. sapiens	CBX4	chromobox 4	GO:0016925 protein sumoylation;GO:0018205 peptidyl-lysine modification;GO:0006325 chromatin organization		Predicted intracellular proteins	Nucleoplasm (Enhanced); Additional: Nuclear bodies		(M279)PID RB 1PATHWAY; (M195)PID CMYB PATHWAY		0	0	0	0	0	0	0	0	0	0	0	0	0	0	0	0	0	0	0	0	0
80021	TMEM62	1	0	0	80021	Gene_ID	H. sapiens	80021	H. sapiens	TMEM62	transmembrane protein 62			Predicted intracellular proteins	Cytoplasmic bodies;Nuclear bodies;Nucleoli fibrillar center;Nucleoplasm (Approved)				0	0	0	0	0	0	0	0	0	0	0	0	0	0	0	0	0	0	0	0	0
5564	PRKAB1	1	0	0	5564	Gene_ID	H. sapiens	5564	H. sapiens	PRKAB1	protein kinase AMP-activated non-catalytic subunit beta 1	GO:0035878 nail development;GO:0120162 positive regulation of cold-induced thermogenesis;GO:0106106 cold-induced thermogenesis		Predicted intracellular proteins; FDA approved drug targets:Small molecule drugs	Cytosol (Approved); Additional: Nucleoplasm	Adenosine phosphate; Metformin	(M87)PID LKB1 PATHWAY; (M237)PID VEGFR1 2 PATHWAY; (M145)PID P53 DOWNSTREAM PATHWAY	(M5939)HALLMARK P53 PATHWAY	0	0	0	1	0	0	0	0	0	0	0	0	0	0	1	0	1	0	0	0	0
8727	CTNNAL1	0	0	1	8727	Gene_ID	H. sapiens	8727	H. sapiens	CTNNAL1	catenin alpha like 1	GO:0007266 Rho protein signal transduction;GO:0007265 Ras protein signal transduction;GO:0007264 small GTPase mediated signal transduction		Predicted intracellular proteins					0	0	0	0	0	0	0	0	0	0	0	0	0	0	0	0	0	0	0	0	0
30816	ERVW-1	0	0	1	30816	Gene_ID	H. sapiens	30816	H. sapiens	ERVW-1	endogenous retrovirus group W member 1, envelope	GO:0007520 myoblast fusion;GO:0000768 syncytium formation by plasma membrane fusion;GO:0140253 cell-cell fusion		Transporters:Transporter channels and pores					0	0	0	0	0	0	0	0	0	0	0	0	0	0	0	0	0	0	0	0	0
400891	LRRC74B	0	0	1	400891	Gene_ID	H. sapiens	400891	H. sapiens	LRRC74B	leucine rich repeat containing 74B			Predicted intracellular proteins					0	0	0	0	0	0	0	0	0	0	0	0	0	0	0	0	0	0	0	0	0
494115	RBMXL1	1	0	0	494115	Gene_ID	H. sapiens	494115	H. sapiens	RBMXL1	RBMX like 1	GO:0048026 positive regulation of mRNA splicing, via spliceosome;GO:0050685 positive regulation of mRNA processing;GO:0033120 positive regulation of RNA splicing		Predicted intracellular proteins	Nucleoplasm (Approved)				0	0	0	0	0	0	0	0	0	0	0	0	0	0	0	0	0	0	0	1	0
2313	FLI1	1	0	0	2313	Gene_ID	H. sapiens	2313	H. sapiens	FLI1	Fli-1 proto-oncogene, ETS transcription factor	GO:0035855 megakaryocyte development;GO:0098751 bone cell development;GO:0030219 megakaryocyte differentiation		Predicted intracellular proteins; Disease related genes; Cancer-related genes; Transcription factors:Helix-turn-helix domains	Nuclear bodies;Nucleoplasm (Supported)				1	0	0	0	0	0	0	0	0	0	0	0	0	0	0	0	0	0	0	0	0
2162	F13A1	0	0	1	2162	Gene_ID	H. sapiens	2162	H. sapiens	F13A1	coagulation factor XIII A chain	GO:0072378 blood coagulation, fibrin clot formation;GO:0072376 protein activation cascade;GO:0018149 peptide cross-linking		Cancer-related genes:Candidate cancer biomarkers; ENZYME proteins:Transferases; Candidate cardiovascular disease genes; FDA approved drug targets:Biotech drugs; Predicted intracellular proteins; Predicted secreted proteins; Enzymes; Disease related genes		N-Acetyl-Serine; Thrombin; Prothrombin; Human thrombin; Anti-inhibitor coagulant complex	(M118)PID INTEGRIN A9B1 PATHWAY; (M18)PID INTEGRIN1 PATHWAY; (M3468)NABA ECM REGULATORS	(M5953)HALLMARK KRAS SIGNALING UP	1	0	0	0	0	1	0	0	0	0	0	0	0	0	0	0	0	0	0	0	0
2132	EXT2	1	0	0	2132	Gene_ID	H. sapiens	2132	H. sapiens	EXT2	exostosin glycosyltransferase 2	GO:0015014 heparan sulfate proteoglycan biosynthetic process, polysaccharide chain biosynthetic process;GO:0030210 heparin biosynthetic process;GO:0030202 heparin metabolic process		ENZYME proteins:Transferases; Enzymes; Disease related genes; Cancer-related genes; Potential drug targets	Golgi apparatus (Supported)			(M5937)HALLMARK GLYCOLYSIS	1	0	0	0	1	0	0	0	0	0	1	0	0	0	0	0	0	0	1	0	0
10273	STUB1	1	0	0	10273	Gene_ID	H. sapiens	10273	H. sapiens	STUB1	STIP1 homology and U-box containing protein 1	GO:0090034 regulation of chaperone-mediated protein complex assembly;GO:0090035 positive regulation of chaperone-mediated protein complex assembly;GO:0030579 ubiquitin-dependent SMAD protein catabolic process		ENZYME proteins:Transferases; Predicted intracellular proteins; Enzymes; Disease related genes; Potential drug targets	Cytosol;Nucleoplasm (Supported)		(M275)PID ALPHA SYNUCLEIN PATHWAY		0	0	0	0	0	0	0	0	0	0	0	0	0	0	0	0	0	0	0	0	0
8733	GPAA1	1	0	0	8733	Gene_ID	H. sapiens	8733	H. sapiens	GPAA1	glycosylphosphatidylinositol anchor attachment 1	GO:0016255 attachment of GPI anchor to protein;GO:0006621 protein retention in ER lumen;GO:0035437 maintenance of protein localization in endoplasmic reticulum		Predicted intracellular proteins	Cytosol;Endoplasmic reticulum (Approved); Additional: Centrosome;Mitochondria				0	0	0	0	0	0	0	1	0	0	1	0	0	0	0	0	0	0	0	0	0
11329	STK38	1	0	0	11329	Gene_ID	H. sapiens	11329	H. sapiens	STK38	serine/threonine kinase 38	GO:0043407 negative regulation of MAP kinase activity;GO:0071901 negative regulation of protein serine/threonine kinase activity;GO:0043409 negative regulation of MAPK cascade	AGC Ser/Thr protein kinase family	ENZYME proteins:Transferases; Predicted intracellular proteins; Kinases:AGC Ser/Thr protein kinases; Enzymes	Cytosol (Approved)	Fostamatinib			0	0	0	1	0	0	0	0	0	0	0	0	0	0	0	0	0	0	0	0	0
8848	TSC22D1	0	0	1	8848	Gene_ID	H. sapiens	8848	H. sapiens	TSC22D1	TSC22 domain family member 1	GO:0006357 regulation of transcription by RNA polymerase II;GO:0006366 transcription by RNA polymerase II;GO:0006355 regulation of transcription, DNA-templated		Predicted intracellular proteins; Transcription factors:Basic domains	Nuclear bodies;Nucleoplasm (Approved)			(M5908)HALLMARK ANDROGEN RESPONSE; (M5890)HALLMARK TNFA SIGNALING VIA NFKB; (M5939)HALLMARK P53 PATHWAY	0	0	0	0	0	0	0	0	0	0	0	0	0	0	0	0	0	0	0	0	0
2962	GTF2F1	1	0	0	2962	Gene_ID	H. sapiens	2962	H. sapiens	GTF2F1	general transcription factor IIF subunit 1	GO:0032968 positive regulation of transcription elongation from RNA polymerase II promoter;GO:0032786 positive regulation of DNA-templated transcription, elongation;GO:0034243 regulation of transcription elongation from RNA polymerase II promoter		Predicted intracellular proteins	Nucleoplasm (Enhanced); Additional: Cell Junctions			(M5898)HALLMARK DNA REPAIR; (M5915)HALLMARK APICAL JUNCTION	0	0	0	0	0	0	0	0	0	0	0	1	0	0	0	0	1	1	0	0	0
10921	RNPS1	1	0	0	10921	Gene_ID	H. sapiens	10921	H. sapiens	RNPS1	RNA binding protein with serine rich domain 1	GO:0048025 negative regulation of mRNA splicing, via spliceosome;GO:0033119 negative regulation of RNA splicing;GO:0050686 negative regulation of mRNA processing		Predicted intracellular proteins; Transporters:Primary Active Transporters	Nucleoplasm (Supported)			(M5926)HALLMARK MYC TARGETS V1	0	0	0	0	0	0	0	0	0	0	0	0	0	0	0	0	0	1	0	1	0
8454	CUL1	1	0	0	8454	Gene_ID	H. sapiens	8454	H. sapiens	CUL1	cullin 1	GO:0031146 SCF-dependent proteasomal ubiquitin-dependent protein catabolic process;GO:0070936 protein K48-linked ubiquitination;GO:0006513 protein monoubiquitination		Cancer-related genes:Mutational cancer driver genes; Predicted intracellular proteins	Nucleoplasm (Supported); Additional: Nucleoli		(M31)PID BETA CATENIN DEG PATHWAY; (M17)PID NOTCH PATHWAY; (M223)PID BETA CATENIN NUC PATHWAY	(M5903)HALLMARK NOTCH SIGNALING; (M5895)HALLMARK WNT BETA CATENIN SIGNALING; (M5901)HALLMARK G2M CHECKPOINT	0	0	0	1	0	1	0	0	0	0	0	0	0	0	0	0	0	0	0	0	0
9848	MFAP3L	0	0	1	9848	Gene_ID	H. sapiens	9848	H. sapiens	MFAP3L	microfibril associated protein 3 like			Predicted intracellular proteins	Nucleoplasm (Supported); Additional: Cell Junctions				0	0	0	0	0	0	0	0	0	0	0	0	0	0	0	0	0	0	0	0	0
51079	NDUFA13	1	0	0	51079	Gene_ID	H. sapiens	51079	H. sapiens	NDUFA13	NADH:ubiquinone oxidoreductase subunit A13	GO:0045039 protein insertion into mitochondrial inner membrane;GO:0035458 cellular response to interferon-beta;GO:0051204 protein insertion into mitochondrial membrane		Disease related genes	Mitochondria (Supported)	NADH			0	0	0	1	0	0	0	0	0	0	0	1	0	0	0	1	0	0	0	0	0
10587	TXNRD2	1	0	0	10587	Gene_ID	H. sapiens	10587	H. sapiens	TXNRD2	thioredoxin reductase 2	GO:0000305 response to oxygen radical;GO:0045454 cell redox homeostasis;GO:0098869 cellular oxidant detoxification		Predicted intracellular proteins; Enzymes; ENZYME proteins:Oxidoreductases	Cytosol;Mitochondria;Vesicles (Approved)	Motexafin gadolinium		(M5938)HALLMARK REACTIVE OXYGEN SPECIES PATHWAY	0	0	0	0	0	0	0	0	0	0	0	0	0	0	0	0	0	0	0	0	0
8654	PDE5A	0	0	1	8654	Gene_ID	H. sapiens	8654	H. sapiens	PDE5A	phosphodiesterase 5A	GO:0046069 cGMP catabolic process;GO:0009214 cyclic nucleotide catabolic process;GO:0046068 cGMP metabolic process		Predicted intracellular proteins; FDA approved drug targets:Small molecule drugs; ENZYME proteins:Hydrolases; Enzymes	Cytosol (Approved)	Sildenafil; Theophylline; Tadalafil; Vardenafil; Dipyridamole; Guanosine-5'-Monophosphate; gamma-Glutamyl[S-(2-iodobenzyl)cysteinyl]glycine; OSI-461; Avanafil; Exisulind; Udenafil; 3-isobutyl-1-methyl-7H-xanthine; 5-ethoxy-4-(1-methyl-7-oxo-3-propyl-6,7-dihydro-1H-pyrazolo[4,3-d]pyrimidin-5-yl)thiophene-2-sulfonamide; Fostamatinib			1	1	0	0	0	0	0	0	0	0	0	0	0	0	1	0	0	0	0	0	0
8971	H1-10	1	0	0	8971	Gene_ID	H. sapiens	8971	H. sapiens	H1-10	H1.10 linker histone	GO:0031936 negative regulation of chromatin silencing;GO:0016584 nucleosome positioning;GO:0031935 regulation of chromatin silencing		Predicted intracellular proteins	Nucleoli;Nucleoli rim;Nucleoplasm (Enhanced)				0	0	0	0	0	0	0	0	0	0	0	0	0	0	0	0	0	0	0	0	0
26052	DNM3	0	0	1	26052	Gene_ID	H. sapiens	26052	H. sapiens	DNM3	dynamin 3	GO:0061002 negative regulation of dendritic spine morphogenesis;GO:1903423 positive regulation of synaptic vesicle recycling;GO:0061000 negative regulation of dendritic spine development		Predicted intracellular proteins; ENZYME proteins:Hydrolases; Enzymes	Golgi apparatus (Approved)				0	0	0	0	0	0	0	0	0	0	0	0	1	0	0	0	0	0	0	0	0
6626	SNRPA	1	0	0	6626	Gene_ID	H. sapiens	6626	H. sapiens	SNRPA	small nuclear ribonucleoprotein polypeptide A	GO:0000377 RNA splicing, via transesterification reactions with bulged adenosine as nucleophile;GO:0000398 mRNA splicing, via spliceosome;GO:0000375 RNA splicing, via transesterification reactions		Predicted intracellular proteins	Nucleoplasm (Supported)	Malonic acid		(M5926)HALLMARK MYC TARGETS V1	0	0	0	0	0	0	0	0	0	0	0	0	0	0	0	0	0	1	0	1	0
118472	ZNF511	1	0	0	118472	Gene_ID	H. sapiens	118472	H. sapiens	ZNF511	zinc finger protein 511	GO:0006357 regulation of transcription by RNA polymerase II;GO:0006366 transcription by RNA polymerase II;GO:0006355 regulation of transcription, DNA-templated		Transcription factors:Zinc-coordinating DNA-binding domains; Predicted intracellular proteins	Nuclear bodies (Approved); Additional: Nucleoplasm;Vesicles				0	0	0	0	0	0	0	0	0	0	0	0	0	0	0	0	0	0	0	0	0
80177	MYCT1	0	0	1	80177	Gene_ID	H. sapiens	80177	H. sapiens	MYCT1	MYC target 1	GO:0061484 hematopoietic stem cell homeostasis;GO:0048872 homeostasis of number of cells;GO:0042592 homeostatic process		Predicted intracellular proteins	Nucleoplasm (Approved); Additional: Vesicles		(M66)PID MYC ACTIV PATHWAY		0	0	0	0	0	0	0	0	0	0	0	0	0	0	0	0	0	0	0	0	0
79993	ELOVL7	0	0	1	79993	Gene_ID	H. sapiens	79993	H. sapiens	ELOVL7	ELOVL fatty acid elongase 7	GO:0019367 fatty acid elongation, saturated fatty acid;GO:0019368 fatty acid elongation, unsaturated fatty acid;GO:0034625 fatty acid elongation, monounsaturated fatty acid		ENZYME proteins:Transferases; Enzymes					0	0	0	0	0	0	0	1	0	0	1	0	0	0	0	0	0	0	0	0	0
6634	SNRPD3	0	0	1	6634	Gene_ID	H. sapiens	6634	H. sapiens	SNRPD3	small nuclear ribonucleoprotein D3 polypeptide	GO:0000387 spliceosomal snRNP assembly;GO:0006479 protein methylation;GO:0008213 protein alkylation		Predicted intracellular proteins	Nucleoplasm (Supported); Additional: Cytosol;Nuclear bodies			(M5926)HALLMARK MYC TARGETS V1	0	0	0	0	0	0	0	0	0	0	0	0	0	0	0	0	0	1	0	0	0
22824	HSPA4L	0	0	1	22824	Gene_ID	H. sapiens	22824	H. sapiens	HSPA4L	heat shock protein family A (Hsp70) member 4 like	GO:0006986 response to unfolded protein;GO:0035966 response to topologically incorrect protein;GO:0006457 protein folding		Predicted intracellular proteins	Centrosome;Cytosol (Approved)			(M5951)HALLMARK SPERMATOGENESIS; (M5907)HALLMARK ESTROGEN RESPONSE LATE; (M5939)HALLMARK P53 PATHWAY	0	0	0	0	0	0	0	0	0	0	0	0	0	0	0	0	0	0	0	0	0
28981	IFT81	0	0	1	28981	Gene_ID	H. sapiens	28981	H. sapiens	IFT81	intraflagellar transport 81	GO:0035735 intraciliary transport involved in cilium assembly;GO:0042073 intraciliary transport;GO:0008589 regulation of smoothened signaling pathway		Predicted intracellular proteins	Centrosome;Cytosol (Approved)				0	0	0	0	0	0	0	0	0	0	0	0	0	0	0	0	0	0	0	0	0
400360	LINC02915	0	0	1	400360	Gene_ID	H. sapiens	400360	H. sapiens	LINC02915	long intergenic non-protein coding RNA 2915								0	0	0	0	0	0	0	0	0	0	0	0	0	0	0	0	0	0	0	0	0
100132116	ACTA2-AS1	1	0	0	100132116	Gene_ID	H. sapiens	100132116	H. sapiens	ACTA2-AS1	ACTA2 antisense RNA 1								0	0	0	0	0	0	0	0	0	0	0	0	0	0	0	0	0	0	0	0	0
27020	NPTN	0	0	1	27020	Gene_ID	H. sapiens	27020	H. sapiens	NPTN	neuroplastin	GO:0099557 trans-synaptic signaling by trans-synaptic complex, modulating synaptic transmission;GO:0048170 positive regulation of long-term neuronal synaptic plasticity;GO:0045743 positive regulation of fibroblast growth factor receptor signaling pathway		Predicted intracellular proteins; Transporters:Accessory Factors Involved in Transport	Plasma membrane (Approved)				0	1	0	0	0	0	0	0	0	0	0	0	1	1	0	0	0	0	0	0	0
55529	PIP4P2	0	0	1	55529	Gene_ID	H. sapiens	55529	H. sapiens	PIP4P2	phosphatidylinositol-4,5-bisphosphate 4-phosphatase 2	GO:0050765 negative regulation of phagocytosis;GO:0046856 phosphatidylinositol dephosphorylation;GO:0046839 phospholipid dephosphorylation		Predicted intracellular proteins; ENZYME proteins:Hydrolases; Enzymes					0	0	0	0	0	0	0	0	0	0	0	0	0	0	0	0	0	0	0	0	0
8725	URI1	1	0	0	8725	Gene_ID	H. sapiens	8725	H. sapiens	URI1	URI1 prefoldin like chaperone	GO:0010923 negative regulation of phosphatase activity;GO:0035305 negative regulation of dephosphorylation;GO:0010921 regulation of phosphatase activity		Predicted intracellular proteins	Nucleoplasm (Supported); Additional: Cytosol				0	0	0	1	0	0	0	0	0	0	0	1	0	0	0	1	0	0	0	0	0
113878	DTX2	1	0	0	113878	Gene_ID	H. sapiens	113878	H. sapiens	DTX2	deltex E3 ubiquitin ligase 2	GO:0007219 Notch signaling pathway;GO:0016567 protein ubiquitination;GO:0032446 protein modification by small protein conjugation		ENZYME proteins:Transferases; Predicted intracellular proteins; Enzymes	Nuclear membrane;Nucleoplasm (Supported)			(M5903)HALLMARK NOTCH SIGNALING	0	0	0	0	0	0	0	0	0	0	0	0	0	0	0	0	0	0	0	0	0
55870	ASH1L	1	0	0	55870	Gene_ID	H. sapiens	55870	H. sapiens	ASH1L	ASH1 like histone lysine methyltransferase	GO:1903699 tarsal gland development;GO:1903709 uterine gland development;GO:0097676 histone H3-K36 dimethylation		ENZYME proteins:Transferases; Predicted intracellular proteins; Enzymes	Golgi apparatus;Nucleoplasm (Supported)				0	0	0	1	0	0	0	0	0	0	0	0	0	0	0	0	0	0	0	0	0
10072	DPP3	1	0	0	10072	Gene_ID	H. sapiens	10072	H. sapiens	DPP3	dipeptidyl peptidase 3	GO:0006508 proteolysis;GO:0019538 protein metabolic process;GO:1901564 organonitrogen compound metabolic process		Predicted intracellular proteins; ENZYME proteins:Hydrolases; Enzymes; Peptidases:Metallopeptidases	Cytosol (Supported)				0	0	0	0	0	0	0	0	0	0	0	0	0	0	0	0	0	0	0	0	0
5352	PLOD2	0	0	1	5352	Gene_ID	H. sapiens	5352	H. sapiens	PLOD2	procollagen-lysine,2-oxoglutarate 5-dioxygenase 2	GO:0046946 hydroxylysine metabolic process;GO:0046947 hydroxylysine biosynthetic process;GO:0017185 peptidyl-lysine hydroxylation		Predicted intracellular proteins; Enzymes; ENZYME proteins:Oxidoreductases; Disease related genes; Potential drug targets	Cytosol;Nucleoli (Uncertain)	Ascorbic acid	(M3468)NABA ECM REGULATORS; (M5885)NABA MATRISOME ASSOCIATED; (M5889)NABA MATRISOME	(M5924)HALLMARK MTORC1 SIGNALING; (M5930)HALLMARK EPITHELIAL MESENCHYMAL TRANSITION; (M5937)HALLMARK GLYCOLYSIS	0	0	0	0	0	0	0	0	0	0	1	0	0	0	0	0	0	0	0	0	0
79922	MRM1	1	0	0	79922	Gene_ID	H. sapiens	79922	H. sapiens	MRM1	mitochondrial rRNA methyltransferase 1	GO:0000451 rRNA 2'-O-methylation;GO:0031167 rRNA methylation;GO:0000154 rRNA modification		Predicted intracellular proteins	Mitochondria (Supported)				0	0	0	0	0	0	0	0	0	0	0	0	0	0	0	0	0	1	0	0	0
11057	ABHD2	1	0	0	11057	Gene_ID	H. sapiens	11057	H. sapiens	ABHD2	abhydrolase domain containing 2, acylglycerol lipase	GO:0051793 medium-chain fatty acid catabolic process;GO:0051792 medium-chain fatty acid biosynthetic process;GO:0051791 medium-chain fatty acid metabolic process		ENZYME proteins:Hydrolases; Enzymes	Cytosol (Approved); Additional: Nucleoplasm			(M5908)HALLMARK ANDROGEN RESPONSE; (M5906)HALLMARK ESTROGEN RESPONSE EARLY; (M5907)HALLMARK ESTROGEN RESPONSE LATE	0	0	0	0	0	0	0	0	0	0	0	0	0	0	0	1	0	0	0	0	0
90550	MCU	0	0	1	90550	Gene_ID	H. sapiens	90550	H. sapiens	MCU	mitochondrial calcium uniporter	GO:0090527 actin filament reorganization;GO:0051561 positive regulation of mitochondrial calcium ion concentration;GO:0036444 calcium import into the mitochondrion		Predicted intracellular proteins	Mitochondria (Supported)				0	0	0	0	0	0	0	0	0	0	0	0	1	0	0	0	0	0	0	0	0
84315	MON1A	1	0	0	84315	Gene_ID	H. sapiens	84315	H. sapiens	MON1A	MON1 homolog A, secretory trafficking associated	GO:0006623 protein targeting to vacuole;GO:0072666 establishment of protein localization to vacuole;GO:0072665 protein localization to vacuole		Predicted intracellular proteins	Cytosol (Approved)				0	0	0	0	0	0	0	0	0	0	0	0	0	0	0	0	0	0	0	0	0
1285	COL4A3	0	0	1	1285	Gene_ID	H. sapiens	1285	H. sapiens	COL4A3	collagen type IV alpha 3 chain	GO:0032836 glomerular basement membrane development;GO:0038063 collagen-activated tyrosine kinase receptor signaling pathway;GO:0038065 collagen-activated signaling pathway		Cancer-related genes:Candidate cancer biomarkers; Predicted intracellular proteins; Predicted secreted proteins; Disease related genes	Vesicles (Approved); Additional: Endoplasmic reticulum		(M5887)NABA BASEMENT MEMBRANES; (M53)PID INTEGRIN3 PATHWAY; (M3005)NABA COLLAGENS		0	0	1	0	0	0	1	0	0	0	0	0	1	1	0	0	0	0	0	0	0
10643	IGF2BP3	0	0	1	10643	Gene_ID	H. sapiens	10643	H. sapiens	IGF2BP3	insulin like growth factor 2 mRNA binding protein 3	GO:0051028 mRNA transport;GO:0050657 nucleic acid transport;GO:0050658 RNA transport		Predicted intracellular proteins	Cytosol (Supported)				0	0	0	0	0	0	0	0	0	0	0	0	0	0	0	0	0	1	0	0	0
64407	RGS18	0	0	1	64407	Gene_ID	H. sapiens	64407	H. sapiens	RGS18	regulator of G protein signaling 18	GO:0008277 regulation of G protein-coupled receptor signaling pathway;GO:0009968 negative regulation of signal transduction;GO:0007186 G protein-coupled receptor signaling pathway		Predicted intracellular proteins	Golgi apparatus (Approved)				0	0	0	0	0	0	0	0	0	1	0	0	0	0	1	0	0	0	0	0	0
4638	MYLK	0	0	1	4638	Gene_ID	H. sapiens	4638	H. sapiens	MYLK	myosin light chain kinase	GO:0060414 aorta smooth muscle tissue morphogenesis;GO:0071476 cellular hypotonic response;GO:0032060 bleb assembly	CAMK Ser/Thr protein kinase family	ENZYME proteins:Transferases; Predicted intracellular proteins; Enzymes; Disease related genes; Kinases:CAMK Ser/Thr protein kinases; Potential drug targets	Actin filaments (Enhanced); Additional: Plasma membrane	Fostamatinib	(M16801)SIG REGULATION OF THE ACTIN CYTOSKELETON BY RHO GTPASES; (M14)PID AURORA B PATHWAY; (M5193)SIG CHEMOTAXIS	(M5905)HALLMARK ADIPOGENESIS; (M5909)HALLMARK MYOGENESIS; (M5930)HALLMARK EPITHELIAL MESENCHYMAL TRANSITION	1	1	0	0	0	0	0	0	0	0	0	0	1	1	1	0	0	0	0	0	0
23549	DNPEP	1	0	0	23549	Gene_ID	H. sapiens	23549	H. sapiens	DNPEP	aspartyl aminopeptidase	GO:0006518 peptide metabolic process;GO:0043603 cellular amide metabolic process;GO:0006508 proteolysis		Predicted intracellular proteins; ENZYME proteins:Hydrolases; Enzymes; Peptidases:Metallopeptidases	Cytosol (Supported)	Glutamic acid			0	0	0	0	0	0	0	0	0	0	0	0	0	0	0	0	0	0	0	0	0
9442	MED27	1	0	0	9442	Gene_ID	H. sapiens	9442	H. sapiens	MED27	mediator complex subunit 27	GO:0006367 transcription initiation from RNA polymerase II promoter;GO:0019827 stem cell population maintenance;GO:0098727 maintenance of cell number		Predicted intracellular proteins	Nucleoli;Nucleoplasm (Supported); Additional: Cytosol				0	0	0	0	0	0	0	1	0	0	0	0	0	0	0	0	0	0	0	0	0
8846	ALKBH1	1	0	0	8846	Gene_ID	H. sapiens	8846	H. sapiens	ALKBH1	alkB homolog 1, histone H2A dioxygenase	GO:1990983 tRNA demethylation;GO:0002101 tRNA wobble cytosine modification;GO:0042245 RNA repair		Predicted intracellular proteins; Enzymes; ENZYME proteins:Lyases; ENZYME proteins:Oxidoreductases	Nucleoplasm (Supported); Additional: Endoplasmic reticulum				0	0	0	0	0	0	0	0	0	0	0	0	0	0	0	0	0	0	0	0	0
91624	NEXN	0	0	1	91624	Gene_ID	H. sapiens	91624	H. sapiens	NEXN	nexilin F-actin binding protein	GO:0070593 dendrite self-avoidance;GO:0008038 neuron recognition;GO:0007156 homophilic cell adhesion via plasma membrane adhesion molecules		Predicted intracellular proteins; Disease related genes	Actin filaments;Plasma membrane (Supported)			(M5915)HALLMARK APICAL JUNCTION	0	0	0	0	0	0	0	0	0	0	0	0	1	0	0	0	0	0	0	0	0
163259	DENND2C	0	0	1	163259	Gene_ID	H. sapiens	163259	H. sapiens	DENND2C	DENN domain containing 2C	GO:0050790 regulation of catalytic activity;GO:0065009 regulation of molecular function;GO:0065007 biological regulation		Predicted intracellular proteins	Nucleoplasm (Enhanced)				0	0	0	0	0	0	0	0	0	0	0	0	0	0	0	0	0	0	0	0	0
63917	GALNT11	1	0	0	63917	Gene_ID	H. sapiens	63917	H. sapiens	GALNT11	polypeptide N-acetylgalactosaminyltransferase 11	GO:0018243 protein O-linked glycosylation via threonine;GO:0007220 Notch receptor processing;GO:0061314 Notch signaling involved in heart development		ENZYME proteins:Transferases; Potential drug targets; Enzymes; Disease related genes					0	0	0	0	0	0	0	0	0	0	1	0	0	0	0	0	0	0	0	0	0
284521	OR2L13	0	0	1	284521	Gene_ID	H. sapiens	284521	H. sapiens	OR2L13	olfactory receptor family 2 subfamily L member 13	GO:0050911 detection of chemical stimulus involved in sensory perception of smell;GO:0007608 sensory perception of smell;GO:0050907 detection of chemical stimulus involved in sensory perception		G-protein coupled receptors:Odorant/olfactory and gustatory receptors					0	0	0	0	0	0	0	0	0	0	0	0	0	0	0	0	0	0	0	0	0
8555	CDC14B	0	0	1	8555	Gene_ID	H. sapiens	8555	H. sapiens	CDC14B	cell division cycle 14B	GO:1904668 positive regulation of ubiquitin protein ligase activity;GO:0007096 regulation of exit from mitosis;GO:1904666 regulation of ubiquitin protein ligase activity		Predicted intracellular proteins; ENZYME proteins:Hydrolases; Enzymes	Nucleoplasm (Supported)		(M129)PID PLK1 PATHWAY	(M5908)HALLMARK ANDROGEN RESPONSE	0	0	0	0	0	0	0	0	0	0	0	0	1	0	0	0	0	0	0	0	0
56652	TWNK	1	0	0	56652	Gene_ID	H. sapiens	56652	H. sapiens	TWNK	twinkle mtDNA helicase	GO:0034214 protein hexamerization;GO:0006264 mitochondrial DNA replication;GO:0006268 DNA unwinding involved in DNA replication		Predicted intracellular proteins; ENZYME proteins:Hydrolases; Enzymes; Disease related genes; Potential drug targets					0	0	0	0	0	0	0	0	0	0	0	0	0	0	0	0	0	0	0	0	0
9877	ZC3H11A	1	0	0	9877	Gene_ID	H. sapiens	9877	H. sapiens	ZC3H11A	zinc finger CCCH-type containing 11A	GO:0016973 poly(A)+ mRNA export from nucleus;GO:0006406 mRNA export from nucleus;GO:0071427 mRNA-containing ribonucleoprotein complex export from nucleus		Predicted intracellular proteins	Nuclear speckles (Approved)				0	0	0	0	0	0	0	0	0	0	0	0	0	0	0	0	0	1	0	0	0
10726	NUDC	1	0	0	10726	Gene_ID	H. sapiens	10726	H. sapiens	NUDC	nuclear distribution C, dynein complex regulator	GO:0007080 mitotic metaphase plate congression;GO:0051310 metaphase plate congression;GO:0051303 establishment of chromosome localization		Predicted intracellular proteins	Cytosol (Enhanced)	Phenethyl Isothiocyanate	(M163)PID LIS1 PATHWAY; (M129)PID PLK1 PATHWAY		0	0	0	0	0	0	0	0	0	0	0	0	0	0	0	0	0	0	0	0	0
10809	STARD10	1	0	0	10809	Gene_ID	H. sapiens	10809	H. sapiens	STARD10	StAR related lipid transfer domain containing 10	GO:0006869 lipid transport;GO:0010876 lipid localization;GO:0071702 organic substance transport		Predicted intracellular proteins	Cytosol (Supported)				0	0	0	0	0	0	0	1	0	0	0	0	0	0	0	0	0	0	0	0	0
6257	RXRB	1	0	0	6257	Gene_ID	H. sapiens	6257	H. sapiens	RXRB	retinoid X receptor beta	GO:0048384 retinoic acid receptor signaling pathway;GO:0032526 response to retinoic acid;GO:0043401 steroid hormone mediated signaling pathway		Cancer-related genes:Candidate cancer biomarkers; Transcription factors:Zinc-coordinating DNA-binding domains; Predicted intracellular proteins; FDA approved drug targets:Small molecule drugs; Nuclear receptors	Nucleoplasm (Supported)	Adapalene; Bexarotene; Rosiglitazone; Acitretin; Alitretinoin; Tretinoin; Tazarotene; Etretinate; Bezafibrate; LG-100268; Phthalic Acid; Doconexent; TO-901317; N-(TERT-BUTYL)-3,5-DIMETHYL-N'-[(5-METHYL-2,3-DIHYDRO-1,4-BENZODIOXIN-6-YL)CARBONYL]BENZOHYDRAZIDE; (2E,4E)-11-METHOXY-3,7,11-TRIMETHYLDODECA-2,4-DIENOIC ACID	(M162)PID RXR VDR PATHWAY; (M207)PID RETINOIC ACID PATHWAY; (M239)PID A6B1 A6B4 INTEGRIN PATHWAY	(M5941)HALLMARK UV RESPONSE UP	0	0	0	0	0	0	0	1	0	0	0	0	0	0	0	1	0	0	0	0	0
54407	SLC38A2	1	0	0	54407	Gene_ID	H. sapiens	54407	H. sapiens	SLC38A2	solute carrier family 38 member 2	GO:0031460 glycine betaine transport;GO:1903840 response to arsenite(3-);GO:1903841 cellular response to arsenite(3-)			Vesicles (Uncertain)			(M5908)HALLMARK ANDROGEN RESPONSE	0	0	0	0	0	0	0	0	0	0	0	0	0	0	0	0	0	0	0	1	0
55068	ENOX1	0	0	1	55068	Gene_ID	H. sapiens	55068	H. sapiens	ENOX1	ecto-NOX disulfide-thiol exchanger 1	GO:0007624 ultradian rhythm;GO:0048511 rhythmic process;GO:0008150 biological_process		Predicted intracellular proteins	Plasma membrane (Supported)				0	0	0	0	0	0	0	0	0	0	0	0	0	0	0	0	0	0	0	0	0
1601	DAB2	0	0	1	1601	Gene_ID	H. sapiens	1601	H. sapiens	DAB2	DAB adaptor protein 2	GO:0035026 leading edge cell differentiation;GO:2000370 positive regulation of clathrin-dependent endocytosis;GO:2000643 positive regulation of early endosome to late endosome transport		Predicted intracellular proteins	Plasma membrane;Vesicles (Enhanced); Additional: Nucleoli fibrillar center		(M286)PID TGFBR PATHWAY	(M5942)HALLMARK UV RESPONSE DN; (M5930)HALLMARK EPITHELIAL MESENCHYMAL TRANSITION	0	0	0	0	0	0	0	0	0	0	0	0	1	1	0	0	0	0	0	0	0
115330	GPR146	1	0	0	115330	Gene_ID	H. sapiens	115330	H. sapiens	GPR146	G protein-coupled receptor 146	GO:0007186 G protein-coupled receptor signaling pathway;GO:0007165 signal transduction;GO:0023052 signaling		Predicted intracellular proteins; G-protein coupled receptors:GPCRs excl olfactory receptors					0	0	0	0	0	0	0	0	0	0	0	0	0	0	0	0	0	0	0	0	0
546	ATRX	1	0	0	546	Gene_ID	H. sapiens	546	H. sapiens	ATRX	ATRX chromatin remodeler	GO:0035120 post-embryonic appendage morphogenesis;GO:0035127 post-embryonic limb morphogenesis;GO:0035128 post-embryonic forelimb morphogenesis		Transcription factors:Zinc-coordinating DNA-binding domains; Predicted intracellular proteins; ENZYME proteins:Hydrolases; Enzymes; Disease related genes; Cancer-related genes:Mutational cancer driver genes; Potential drug targets	Nuclear bodies (Supported)			(M5942)HALLMARK UV RESPONSE DN; (M5901)HALLMARK G2M CHECKPOINT	0	0	0	0	0	0	0	0	0	0	0	0	0	0	0	0	0	0	0	0	0
7165	TPD52L2	1	0	0	7165	Gene_ID	H. sapiens	7165	H. sapiens	TPD52L2	TPD52 like 2	GO:0005975 carbohydrate metabolic process;GO:0044238 primary metabolic process;GO:0071704 organic substance metabolic process		Predicted intracellular proteins	Vesicles (Approved); Additional: Cytosol	Phenethyl Isothiocyanate			0	0	0	0	0	0	0	0	0	0	0	0	0	0	0	0	0	0	1	0	0
9772	TMEM94	1	0	0	9772	Gene_ID	H. sapiens	9772	H. sapiens	TMEM94	transmembrane protein 94			Predicted intracellular proteins	Nucleoplasm (Supported); Additional: Nuclear bodies				0	0	0	0	0	0	0	0	0	0	0	0	0	0	0	0	0	0	0	0	0
253650	ANKRD18A	1	0	0	253650	Gene_ID	H. sapiens	253650	H. sapiens	ANKRD18A	ankyrin repeat domain 18A			Predicted intracellular proteins	Nucleoli;Nucleoli rim (Supported); Additional: Cytosol				0	0	0	0	0	0	0	0	0	0	0	0	0	0	0	0	0	0	0	0	0
114771	PGLYRP3	0	0	1	114771	Gene_ID	H. sapiens	114771	H. sapiens	PGLYRP3	peptidoglycan recognition protein 3	GO:0000270 peptidoglycan metabolic process;GO:0009253 peptidoglycan catabolic process;GO:0016045 detection of bacterium		Predicted secreted proteins		2-ACETAMIDO-2-DEOXY-BETA-D-GLUCOPYRANOSE(BETA1-4)-2-ACETAMIDO-1,6-ANHYDRO-3-O-[(R)-1-CARBOXYETHYL]-2-DEOXY-BETA-D-GLUCOPYRANOSE-L-ALANYL-GAMMA-D-GLUTAMYL-MESO-DIAMINOPIMELYL-D-ALANINE			0	0	0	0	0	0	0	0	0	0	0	0	0	0	0	0	0	0	1	0	0
84146	ZNF644	1	0	0	84146	Gene_ID	H. sapiens	84146	H. sapiens	ZNF644	zinc finger protein 644	GO:0006357 regulation of transcription by RNA polymerase II;GO:0006366 transcription by RNA polymerase II;GO:0006355 regulation of transcription, DNA-templated		Transcription factors:Zinc-coordinating DNA-binding domains; Disease related genes; Predicted intracellular proteins	Vesicles (Uncertain)				0	0	0	0	0	0	0	0	0	0	0	0	0	0	0	0	0	0	0	0	0
7068	THRB	0	0	1	7068	Gene_ID	H. sapiens	7068	H. sapiens	THRB	thyroid hormone receptor beta	GO:0097474 retinal cone cell apoptotic process;GO:0008050 female courtship behavior;GO:0007619 courtship behavior		Cancer-related genes:Candidate cancer biomarkers; Transcription factors:Zinc-coordinating DNA-binding domains; Predicted intracellular proteins; FDA approved drug targets:Small molecule drugs; Disease related genes; Nuclear receptors	Nuclear bodies (Supported)	Liothyronine; Levothyroxine; Dextrothyroxine; Liotrix; [3,5-Dibromo-4-(4-Hydroxy-3-Phenethylcarbamoyl-Phenoxy)-Phenyl]-Acetic Acid; KB-141; 2-[4-(4-Hydroxy-3-Isopropyl-Phenoxy)-3,5-Dimethyl-Phenyl]-2h-[1,2,4]Triazine-3,5-Dione; Tiratricol; GC-24; Eprotirome; MB07811; Sobetirome; 1-(4-HEXYLPHENYL)PROP-2-EN-1-ONE; Thyroid, porcine	(M162)PID RXR VDR PATHWAY	(M5956)HALLMARK KRAS SIGNALING DN	0	0	1	0	0	0	0	0	0	1	0	0	0	0	0	0	0	0	0	0	0
4209	MEF2D	1	0	0	4209	Gene_ID	H. sapiens	4209	H. sapiens	MEF2D	myocyte enhancer factor 2D	GO:0007512 adult heart development;GO:0001958 endochondral ossification;GO:0036075 replacement ossification		Transcription factors:alpha-Helices exposed by beta-structures; Predicted intracellular proteins	Nucleoplasm (Enhanced); Additional: Vesicles		(M32)PID HDAC CLASSIII PATHWAY; (M113)PID NFAT 3PATHWAY	(M5909)HALLMARK MYOGENESIS	0	0	0	0	0	0	0	0	0	0	0	0	0	0	1	0	0	0	1	0	0
5641	LGMN	1	0	0	5641	Gene_ID	H. sapiens	5641	H. sapiens	LGMN	legumain	GO:0006624 vacuolar protein processing;GO:0097264 self proteolysis;GO:0040015 negative regulation of multicellular organism growth		Cancer-related genes:Candidate cancer biomarkers; Peptidases:Cysteine-type peptidases; Predicted intracellular proteins; ENZYME proteins:Hydrolases; Enzymes	Vesicles (Approved); Additional: Nucleoplasm			(M5892)HALLMARK CHOLESTEROL HOMEOSTASIS; (M5946)HALLMARK COAGULATION; (M5921)HALLMARK COMPLEMENT	0	0	0	0	0	0	0	1	0	0	0	0	1	0	0	0	0	0	0	0	0
5433	POLR2D	1	0	0	5433	Gene_ID	H. sapiens	5433	H. sapiens	POLR2D	RNA polymerase II subunit D	GO:0031990 mRNA export from nucleus in response to heat stress;GO:0034402 recruitment of 3'-end processing factors to RNA polymerase II holoenzyme complex;GO:0045948 positive regulation of translational initiation		Predicted intracellular proteins; RNA polymerase related proteins	Nuclear speckles;Nucleoplasm (Supported)			(M5898)HALLMARK DNA REPAIR	0	0	0	1	0	1	0	0	0	0	0	0	0	0	0	0	1	1	0	1	0
4781	NFIB	0	0	1	4781	Gene_ID	H. sapiens	4781	H. sapiens	NFIB	nuclear factor I B	GO:2000790 regulation of mesenchymal cell proliferation involved in lung development;GO:2000791 negative regulation of mesenchymal cell proliferation involved in lung development;GO:2000795 negative regulation of epithelial cell proliferation involved in lung morphogenesis		Predicted intracellular proteins; Cancer-related genes; Transcription factors:beta-Hairpin exposed by an alpha/beta-scaffold	Nucleoli fibrillar center;Nucleoplasm (Supported)		(M285)PID HNF3A PATHWAY	(M5942)HALLMARK UV RESPONSE DN	0	0	0	0	0	0	0	0	0	0	0	0	1	1	0	0	0	0	0	0	0
83877	TM2D2	0	0	1	83877	Gene_ID	H. sapiens	83877	H. sapiens	TM2D2	TM2 domain containing 2			Predicted intracellular proteins	Nucleoplasm;Plasma membrane;Vesicles (Approved)				0	0	0	0	0	0	0	0	0	0	0	0	0	0	0	0	0	0	0	0	0
126321	MFSD12	1	0	0	126321	Gene_ID	H. sapiens	126321	H. sapiens	MFSD12	major facilitator superfamily domain containing 12	GO:0042883 cysteine transport;GO:1903712 cysteine transmembrane transport;GO:0043474 pigment metabolic process involved in pigmentation		Predicted intracellular proteins	Mitochondria (Approved); Additional: Nucleoplasm				0	0	0	0	0	0	0	0	0	0	0	0	0	0	0	0	0	0	0	0	0
222194	RSBN1L	1	0	0	222194	Gene_ID	H. sapiens	222194	H. sapiens	RSBN1L	round spermatid basic protein 1 like			Cancer-related genes:Mutated cancer genes; Predicted intracellular proteins	Nuclear speckles (Supported); Additional: Plasma membrane				0	0	0	0	0	0	0	0	0	0	0	0	0	0	0	0	0	0	0	0	0
22933	SIRT2	1	0	0	22933	Gene_ID	H. sapiens	22933	H. sapiens	SIRT2	sirtuin 2	GO:0061433 cellular response to caloric restriction;GO:0070446 negative regulation of oligodendrocyte progenitor proliferation;GO:2000777 positive regulation of proteasomal ubiquitin-dependent protein catabolic process involved in cellular response to hypoxia		Cancer-related genes:Candidate cancer biomarkers; Predicted intracellular proteins	Cytosol;Nucleoli (Supported); Additional: Nucleoplasm	Cambinol	(M32)PID HDAC CLASSIII PATHWAY; (M101)PID HDAC CLASSI PATHWAY	(M5946)HALLMARK COAGULATION; (M5909)HALLMARK MYOGENESIS	0	0	0	1	0	0	0	0	0	0	0	0	0	0	0	0	0	0	0	0	0
53407	STX18	1	0	0	53407	Gene_ID	H. sapiens	53407	H. sapiens	STX18	syntaxin 18	GO:1902953 positive regulation of ER to Golgi vesicle-mediated transport;GO:0090158 endoplasmic reticulum membrane organization;GO:0060628 regulation of ER to Golgi vesicle-mediated transport		Predicted intracellular proteins	Plasma membrane (Approved)				0	0	0	0	0	0	0	0	0	0	0	0	0	0	0	0	0	0	0	0	0
3098	HK1	1	0	0	3098	Gene_ID	H. sapiens	3098	H. sapiens	HK1	hexokinase 1	GO:0072656 maintenance of protein location in mitochondrion;GO:0006013 mannose metabolic process;GO:0006735 NADH regeneration		Cancer-related genes:Candidate cancer biomarkers; ENZYME proteins:Transferases; Predicted intracellular proteins; Enzymes; Disease related genes; Potential drug targets	Mitochondria (Supported)	alpha-D-glucose 6-phosphate; Beta-D-Glucose; Phosphoaminophosphonic Acid-Adenylate Ester; Lonidamine	(M255)PID HIF1 TFPATHWAY	(M5891)HALLMARK HYPOXIA	0	0	0	1	0	1	0	0	0	0	0	0	0	0	0	0	0	0	1	0	0
4744	NEFH	1	0	0	4744	Gene_ID	H. sapiens	4744	H. sapiens	NEFH	neurofilament heavy chain	GO:0048936 peripheral nervous system neuron axonogenesis;GO:0033693 neurofilament bundle assembly;GO:0099185 postsynaptic intermediate filament cytoskeleton organization		Predicted intracellular proteins; Disease related genes				(M5951)HALLMARK SPERMATOGENESIS; (M5902)HALLMARK APOPTOSIS	0	0	0	0	0	0	0	0	0	0	0	0	0	0	0	0	0	0	0	0	0
5496	PPM1G	1	0	0	5496	Gene_ID	H. sapiens	5496	H. sapiens	PPM1G	protein phosphatase, Mg2+/Mn2+ dependent 1G	GO:0035970 peptidyl-threonine dephosphorylation;GO:0006470 protein dephosphorylation;GO:0016311 dephosphorylation		Predicted intracellular proteins; ENZYME proteins:Hydrolases; Enzymes	Nucleoplasm (Enhanced)			(M5926)HALLMARK MYC TARGETS V1	0	0	0	0	0	0	0	0	0	0	0	0	0	0	0	0	0	1	0	0	0
9798	IST1	1	0	0	9798	Gene_ID	H. sapiens	9798	H. sapiens	IST1	IST1 factor associated with ESCRT-III	GO:0046745 viral capsid secondary envelopment;GO:0009838 abscission;GO:0048672 positive regulation of collateral sprouting		Predicted intracellular proteins	Vesicles (Supported)				0	0	0	0	0	0	0	0	0	0	0	1	0	0	0	0	0	0	0	0	0
7485	GET1	0	0	1	7485	Gene_ID	H. sapiens	7485	H. sapiens	GET1	guided entry of tail-anchored proteins factor 1	GO:0071816 tail-anchored membrane protein insertion into ER membrane;GO:0045048 protein insertion into ER membrane;GO:0051205 protein insertion into membrane		Predicted intracellular proteins; Transporters:Primary Active Transporters					0	0	0	0	0	0	0	0	0	0	0	0	0	0	0	0	0	0	0	0	0
389	RHOC	1	0	0	389	Gene_ID	H. sapiens	389	H. sapiens	RHOC	ras homolog family member C	GO:1902766 skeletal muscle satellite cell migration;GO:0044319 wound healing, spreading of cells;GO:0090505 epiboly involved in wound healing		Cancer-related genes:Candidate cancer biomarkers; Predicted intracellular proteins			(M11)PID PRL SIGNALING EVENTS PATHWAY; (M153)PID P75 NTR PATHWAY; (M124)PID CXCR4 PATHWAY		0	0	0	0	0	0	0	0	0	0	0	0	0	0	0	0	0	0	0	0	0
3428	IFI16	1	1	0	3428	Gene_ID	H. sapiens	3428	H. sapiens	IFI16	interferon gamma inducible protein 16	GO:0097202 activation of cysteine-type endopeptidase activity;GO:0035458 cellular response to interferon-beta;GO:0035456 response to interferon-beta		Predicted intracellular proteins	Nucleoli;Nucleoplasm (Supported); Additional: Cytosol				0	0	0	1	0	0	0	0	0	0	0	1	0	0	0	0	0	0	0	0	0
5300	PIN1	1	1	0	5300	Gene_ID	H. sapiens	5300	H. sapiens	PIN1	peptidylprolyl cis/trans isomerase, NIMA-interacting 1	GO:0061051 positive regulation of cell growth involved in cardiac muscle cell development;GO:0061050 regulation of cell growth involved in cardiac muscle cell development;GO:1902430 negative regulation of amyloid-beta formation		Cancer-related genes:Candidate cancer biomarkers; Predicted intracellular proteins; ENZYME proteins:Isomerase; Enzymes	Nucleoplasm (Enhanced); Additional: Cytosol	Beta-(2-Naphthyl)-Alanine; 3,6,9,12,15,18-HEXAOXAICOSANE	(M139)PID MYC PATHWAY; (M17761)ST WNT BETA CATENIN PATHWAY; (M261)PID P53 REGULATION PATHWAY	(M5923)HALLMARK PI3K AKT MTOR SIGNALING	0	0	0	1	0	1	0	0	0	0	0	0	0	0	0	0	1	0	0	0	0
286006	LSMEM1	0	1	1	286006	Gene_ID	H. sapiens	286006	H. sapiens	LSMEM1	leucine rich single-pass membrane protein 1				Cytosol (Supported); Additional: Vesicles				0	0	0	0	0	0	0	0	0	0	0	0	0	0	0	0	0	0	0	0	0
54584	GNB1L	1	1	0	54584	Gene_ID	H. sapiens	54584	H. sapiens	GNB1L	G protein subunit beta 1 like	GO:0007186 G protein-coupled receptor signaling pathway;GO:0035556 intracellular signal transduction;GO:0007165 signal transduction		Predicted intracellular proteins	Cytosol (Approved)				0	0	0	0	0	0	0	0	0	0	0	0	0	0	0	0	0	0	0	0	0
2982	GUCY1A1	0	1	1	2982	Gene_ID	H. sapiens	2982	H. sapiens	GUCY1A1	guanylate cyclase 1 soluble subunit alpha 1	GO:0098925 retrograde trans-synaptic signaling by nitric oxide, modulating synaptic transmission;GO:0098923 retrograde trans-synaptic signaling by soluble gas;GO:0098924 retrograde trans-synaptic signaling by nitric oxide		ENZYME proteins:Lyases; Predicted intracellular proteins; Enzymes; Disease related genes; Potential drug targets	Nucleoplasm (Supported)			(M5908)HALLMARK ANDROGEN RESPONSE; (M5953)HALLMARK KRAS SIGNALING UP	1	1	1	0	0	0	0	0	0	0	1	0	0	0	1	0	0	0	0	0	0
54623	PAF1	1	1	0	54623	Gene_ID	H. sapiens	54623	H. sapiens	PAF1	PAF1 homolog, Paf1/RNA polymerase II complex component	GO:0031442 positive regulation of mRNA 3'-end processing;GO:0033523 histone H2B ubiquitination;GO:0001711 endodermal cell fate commitment		Predicted intracellular proteins	Nucleoplasm (Supported)				0	0	0	0	0	0	0	0	0	0	0	0	0	0	0	1	0	0	0	1	0
5331	PLCB3	0	1	0	5331	Gene_ID	H. sapiens	5331	H. sapiens	PLCB3	phospholipase C beta 3	GO:0003073 regulation of systemic arterial blood pressure;GO:0046488 phosphatidylinositol metabolic process;GO:0048015 phosphatidylinositol-mediated signaling		Predicted intracellular proteins; ENZYME proteins:Hydrolases; Enzymes	Golgi apparatus;Nucleoplasm (Approved)		(M252)PID IL8 CXCR1 PATHWAY; (M213)PID AR NONGENOMIC PATHWAY; (M210)PID IL8 CXCR2 PATHWAY		0	0	0	0	0	0	0	0	1	0	0	0	0	0	1	0	0	0	0	0	0
100533107	RTEL1-TNFRSF6B	0	1	0	100533107	Gene_ID	H. sapiens	100533107	H. sapiens	RTEL1-TNFRSF6B	RTEL1-TNFRSF6B readthrough (NMD candidate)								0	0	0	0	0	0	0	0	0	0	0	0	0	0	0	0	0	0	0	0	0
93974	ATP5IF1	0	1	0	93974	Gene_ID	H. sapiens	93974	H. sapiens	ATP5IF1	ATP synthase inhibitory factor subunit 1	GO:1901030 positive regulation of mitochondrial outer membrane permeabilization involved in apoptotic signaling pathway;GO:0032780 negative regulation of ATPase activity;GO:1904925 positive regulation of autophagy of mitochondrion in response to mitochondrial depolarization		Predicted intracellular proteins	Mitochondria (Enhanced)				0	0	0	1	0	0	0	0	0	0	0	0	0	0	0	0	0	0	0	0	0
55679	LIMS2	0	1	0	55679	Gene_ID	H. sapiens	55679	H. sapiens	LIMS2	LIM zinc finger domain containing 2	GO:2000346 negative regulation of hepatocyte proliferation;GO:2001046 positive regulation of integrin-mediated signaling pathway;GO:2000345 regulation of hepatocyte proliferation		Predicted intracellular proteins; Disease related genes	Focal adhesion sites (Supported)		(M71)PID ILK PATHWAY		0	0	0	0	0	0	0	0	0	0	0	0	0	0	0	0	0	0	0	0	0
122258	SPACA7	0	1	0	122258	Gene_ID	H. sapiens	122258	H. sapiens	SPACA7	sperm acrosome associated 7	GO:0007338 single fertilization;GO:0009566 fertilization;GO:0019953 sexual reproduction		Predicted intracellular proteins; Predicted secreted proteins					0	0	0	0	0	0	0	0	0	0	0	0	0	0	0	0	0	0	0	0	0
55222	LRRC20	0	1	0	55222	Gene_ID	H. sapiens	55222	H. sapiens	LRRC20	leucine rich repeat containing 20			Predicted intracellular proteins	Nucleoplasm (Approved); Additional: Cytosol				0	0	0	0	0	0	0	0	0	0	0	0	0	0	0	0	0	0	0	0	0
341568	OR8S1	0	1	0	341568	Gene_ID	H. sapiens	341568	H. sapiens	OR8S1	olfactory receptor family 8 subfamily S member 1	GO:0050911 detection of chemical stimulus involved in sensory perception of smell;GO:0007608 sensory perception of smell;GO:0050907 detection of chemical stimulus involved in sensory perception		G-protein coupled receptors:Odorant/olfactory and gustatory receptors	Plasma membrane (Supported)				0	0	0	0	0	0	0	0	0	0	0	0	0	0	0	0	0	0	0	0	0
8869	ST3GAL5	0	1	0	8869	Gene_ID	H. sapiens	8869	H. sapiens	ST3GAL5	ST3 beta-galactoside alpha-2,3-sialyltransferase 5	GO:0001574 ganglioside biosynthetic process;GO:0097503 sialylation;GO:0001573 ganglioside metabolic process		ENZYME proteins:Transferases; Predicted intracellular proteins; Enzymes; Disease related genes; Potential drug targets	Vesicles (Approved)	99mTc-14 F7 Mab		(M5913)HALLMARK INTERFERON GAMMA RESPONSE	0	0	0	0	0	0	0	1	0	0	1	0	0	0	0	0	0	0	1	0	0
2997	GYS1	0	1	0	2997	Gene_ID	H. sapiens	2997	H. sapiens	GYS1	glycogen synthase 1	GO:0005978 glycogen biosynthetic process;GO:0009250 glucan biosynthetic process;GO:0033692 cellular polysaccharide biosynthetic process		ENZYME proteins:Transferases; Predicted intracellular proteins; Enzymes; Disease related genes; Potential drug targets	Cytosol;Microtubules (Approved)		(M247)PID INSULIN GLUCOSE PATHWAY	(M5891)HALLMARK HYPOXIA; (M5937)HALLMARK GLYCOLYSIS	0	0	0	0	0	0	0	0	0	0	0	0	0	0	0	0	0	0	1	0	0
230	ALDOC	0	1	0	230	Gene_ID	H. sapiens	230	H. sapiens	ALDOC	aldolase, fructose-bisphosphate C	GO:0030388 fructose 1,6-bisphosphate metabolic process;GO:0006000 fructose metabolic process;GO:0006096 glycolytic process		Cancer-related genes:Candidate cancer biomarkers; ENZYME proteins:Lyases; Candidate cardiovascular disease genes; Predicted intracellular proteins; Enzymes	Nucleoli fibrillar center;Nucleoplasm (Approved); Additional: Cytosol;Vesicles			(M5892)HALLMARK CHOLESTEROL HOMEOSTASIS; (M5891)HALLMARK HYPOXIA	0	0	0	0	0	0	0	0	0	0	0	0	0	0	0	0	0	0	1	0	0
28955	DEXI	0	1	0	28955	Gene_ID	H. sapiens	28955	H. sapiens	DEXI	Dexi homolog				Nuclear speckles (Approved); Additional: Cytosol				0	0	0	0	0	0	0	0	0	0	0	0	0	0	0	0	0	0	0	0	0
23338	JADE2	0	1	0	23338	Gene_ID	H. sapiens	23338	H. sapiens	JADE2	jade family PHD finger 2	GO:0043983 histone H4-K12 acetylation;GO:0043981 histone H4-K5 acetylation;GO:0043982 histone H4-K8 acetylation		ENZYME proteins:Transferases; Predicted intracellular proteins; Enzymes	Nucleoplasm (Enhanced)				0	0	0	0	0	0	0	0	0	0	0	0	0	0	0	0	0	0	0	0	0
5054	SERPINE1	0	1	0	5054	Gene_ID	H. sapiens	5054	H. sapiens	SERPINE1	serpin family E member 1	GO:0035490 regulation of leukotriene production involved in inflammatory response;GO:0035491 positive regulation of leukotriene production involved in inflammatory response;GO:1901331 positive regulation of odontoblast differentiation		Cancer-related genes:Candidate cancer biomarkers; Candidate cardiovascular disease genes; FDA approved drug targets:Biotech drugs; Predicted secreted proteins; Disease related genes	Cytosol (Approved)	Alteplase; Urokinase; Reteplase; Anistreplase; Tenecteplase; Drotrecogin alfa; Troglitazone; Fibrinolysin; Copper	(M44)PID HIF2PATHWAY; (M174)PID UPA UPAR PATHWAY; (M255)PID HIF1 TFPATHWAY	(M5896)HALLMARK TGF BETA SIGNALING; (M5946)HALLMARK COAGULATION; (M5942)HALLMARK UV RESPONSE DN	1	0	0	1	0	0	0	0	0	0	0	0	1	0	1	0	0	0	0	0	0
6934	TCF7L2	0	1	0	6934	Gene_ID	H. sapiens	6934	H. sapiens	TCF7L2	transcription factor 7 like 2	GO:0044334 canonical Wnt signaling pathway involved in positive regulation of epithelial to mesenchymal transition;GO:0010908 regulation of heparan sulfate proteoglycan biosynthetic process;GO:0010909 positive regulation of heparan sulfate proteoglycan biosynthetic process		Cancer-related genes:Mutated cancer genes; Predicted intracellular proteins; Transcription factors:Other all-alpha-helical DNA-binding domains; Disease related genes; Cancer-related genes:Mutational cancer driver genes	Nucleoplasm (Approved); Additional: Cytosol;Nuclear bodies		(M167)PID AP1 PATHWAY; (M223)PID BETA CATENIN NUC PATHWAY	(M5903)HALLMARK NOTCH SIGNALING	0	0	0	1	0	0	0	0	1	0	1	0	0	0	0	0	0	0	0	0	0
4494	MT1F	0	1	0	4494	Gene_ID	H. sapiens	4494	H. sapiens	MT1F	metallothionein 1F	GO:0010273 detoxification of copper ion;GO:1990169 stress response to copper ion;GO:0061687 detoxification of inorganic compound		Predicted intracellular proteins					0	0	0	0	0	0	0	0	0	0	0	0	0	0	0	0	0	0	0	0	0
3105	HLA-A	0	1	0	3105	Gene_ID	H. sapiens	3105	H. sapiens	HLA-A	major histocompatibility complex, class I, A	GO:0002485 antigen processing and presentation of endogenous peptide antigen via MHC class I via ER pathway, TAP-dependent;GO:2000567 regulation of memory T cell activation;GO:2000568 positive regulation of memory T cell activation		Cancer-related genes:Mutated cancer genes; Cancer-related genes:Mutational cancer driver genes; Predicted intracellular proteins	Plasma membrane (Supported); Additional: Golgi apparatus	3-Indolebutyric Acid; Nelipepimut-S; Coccidioides immitis spherule	(M88)PID CD8 TCR PATHWAY; (M54)PID IL12 2PATHWAY; (M272)PID CD8 TCR DOWNSTREAM PATHWAY	(M5913)HALLMARK INTERFERON GAMMA RESPONSE; (M5950)HALLMARK ALLOGRAFT REJECTION	0	0	0	0	0	1	0	0	0	0	0	0	0	0	0	0	0	0	0	0	0
1559	CYP2C9	0	1	0	1559	Gene_ID	H. sapiens	1559	H. sapiens	CYP2C9	cytochrome P450 family 2 subfamily C member 9	GO:0016098 monoterpenoid metabolic process;GO:0097267 omega-hydroxylase P450 pathway;GO:0019627 urea metabolic process		Predicted intracellular proteins; Enzymes; ENZYME proteins:Oxidoreductases		Ferroheme C; Diacerein; Benzbromarone			0	0	0	0	0	0	0	1	0	0	0	0	0	0	0	0	0	0	0	0	0
51537	MTFP1	0	1	0	51537	Gene_ID	H. sapiens	51537	H. sapiens	MTFP1	mitochondrial fission process 1	GO:0014850 response to muscle activity;GO:0000266 mitochondrial fission;GO:0014823 response to activity		Predicted intracellular proteins	Mitochondria (Approved)				0	0	0	0	0	0	0	0	0	0	0	0	0	0	0	0	0	0	0	0	0
55825	PECR	0	1	0	55825	Gene_ID	H. sapiens	55825	H. sapiens	PECR	peroxisomal trans-2-enoyl-CoA reductase	GO:0033306 phytol metabolic process;GO:1903173 fatty alcohol metabolic process;GO:0016101 diterpenoid metabolic process		Predicted intracellular proteins; Enzymes; ENZYME proteins:Oxidoreductases	Peroxisomes (Supported)	Adenine		(M5948)HALLMARK BILE ACID METABOLISM	0	0	0	0	0	0	0	1	0	0	0	0	0	0	0	0	0	0	0	0	0
112869	SGF29	0	1	0	112869	Gene_ID	H. sapiens	112869	H. sapiens	SGF29	SAGA complex associated factor 29	GO:0071169 establishment of protein localization to chromatin;GO:0070199 establishment of protein localization to chromosome;GO:0071168 protein localization to chromatin		Predicted intracellular proteins	Nucleoli (Approved); Additional: Nucleoplasm				0	0	0	0	0	0	0	0	0	0	0	0	0	0	0	0	0	0	0	0	0
221092	HNRNPUL2	0	1	0	221092	Gene_ID	H. sapiens	221092	H. sapiens	HNRNPUL2	heterogeneous nuclear ribonucleoprotein U like 2	GO:0008150 biological_process		Predicted intracellular proteins	Nucleoplasm (Enhanced)				0	0	0	0	0	0	0	0	0	0	0	0	0	0	0	0	0	0	0	0	0
27043	PELP1	0	1	0	27043	Gene_ID	H. sapiens	27043	H. sapiens	PELP1	proline, glutamate and leucine rich protein 1	GO:0071391 cellular response to estrogen stimulus;GO:0043627 response to estrogen;GO:0032870 cellular response to hormone stimulus		Predicted intracellular proteins	Nucleoli;Nucleoplasm (Enhanced)		(M213)PID AR NONGENOMIC PATHWAY; (M41)PID ER NONGENOMIC PATHWAY; (M58)PID AR PATHWAY		0	0	0	0	0	0	0	0	0	0	0	0	0	0	0	0	0	0	0	0	0
400941	LINC00487	0	1	0	400941	Gene_ID	H. sapiens	400941	H. sapiens	LINC00487	long intergenic non-protein coding RNA 487								0	0	0	0	0	0	0	0	0	0	0	0	0	0	0	0	0	0	0	0	0
5873	RAB27A	0	1	0	5873	Gene_ID	H. sapiens	5873	H. sapiens	RAB27A	RAB27A, member RAS oncogene family	GO:1903435 positive regulation of constitutive secretory pathway;GO:1903433 regulation of constitutive secretory pathway;GO:0043316 cytotoxic T cell degranulation		Predicted intracellular proteins; Disease related genes				(M5941)HALLMARK UV RESPONSE UP	1	0	0	0	0	1	0	0	0	0	0	0	0	0	0	0	0	0	0	0	0
9654	TTLL4	0	1	0	9654	Gene_ID	H. sapiens	9654	H. sapiens	TTLL4	tubulin tyrosine ligase like 4	GO:0120222 regulation of blastocyst development;GO:0018095 protein polyglutamylation;GO:0018200 peptidyl-glutamic acid modification		Predicted intracellular proteins	Mitochondria (Approved)				0	0	0	0	0	0	0	0	0	0	0	0	0	0	0	0	0	0	0	0	0
51294	PCDH12	0	1	0	51294	Gene_ID	H. sapiens	51294	H. sapiens	PCDH12	protocadherin 12	GO:0016339 calcium-dependent cell-cell adhesion via plasma membrane cell adhesion molecules;GO:0060711 labyrinthine layer development;GO:0008038 neuron recognition		Predicted secreted proteins; Disease related genes					0	0	0	0	0	0	0	0	0	0	0	0	0	0	0	0	0	0	1	0	0
6749	SSRP1	0	1	0	6749	Gene_ID	H. sapiens	6749	H. sapiens	SSRP1	structure specific recognition protein 1	GO:1902275 regulation of chromatin organization;GO:0006260 DNA replication;GO:0006281 DNA repair		Predicted intracellular proteins; Transcription factors:Other all-alpha-helical DNA-binding domains	Cytosol (Approved); Additional: Nucleoplasm		(M256)PID TAP63 PATHWAY	(M5898)HALLMARK DNA REPAIR; (M5925)HALLMARK E2F TARGETS	0	0	0	0	0	0	0	0	0	0	0	0	0	0	0	0	0	0	0	0	0
197370	NSMCE1	0	1	0	197370	Gene_ID	H. sapiens	197370	H. sapiens	NSMCE1	NSE1 homolog, SMC5-SMC6 complex component	GO:0006301 postreplication repair;GO:2001022 positive regulation of response to DNA damage stimulus;GO:0000724 double-strand break repair via homologous recombination		ENZYME proteins:Transferases; Predicted intracellular proteins; Enzymes	Nucleoplasm;Vesicles (Supported)				0	0	0	0	0	0	0	0	0	0	0	0	0	0	0	0	0	0	0	0	0
84126	ATRIP	0	1	0	84126	Gene_ID	H. sapiens	84126	H. sapiens	ATRIP	ATR interacting protein	GO:0000077 DNA damage checkpoint signaling;GO:0031570 DNA integrity checkpoint signaling;GO:0000075 cell cycle checkpoint signaling		Predicted intracellular proteins	Nucleoplasm (Supported)		(M46)PID ATR PATHWAY; (M1)PID FANCONI PATHWAY		0	0	0	0	0	0	0	0	0	0	0	0	0	0	0	0	0	0	0	0	0
51368	TEX264	0	1	0	51368	Gene_ID	H. sapiens	51368	H. sapiens	TEX264	testis expressed 264, ER-phagy receptor	GO:0106300 protein-DNA covalent cross-linking repair;GO:0061709 reticulophagy;GO:0061912 selective autophagy		Predicted secreted proteins	Cytosol;Nucleoli (Approved)				0	0	0	0	0	0	0	0	0	0	0	0	0	0	0	0	0	0	0	0	0
5372	PMM1	0	1	0	5372	Gene_ID	H. sapiens	5372	H. sapiens	PMM1	phosphomannomutase 1	GO:0009298 GDP-mannose biosynthetic process;GO:0019673 GDP-mannose metabolic process;GO:0006013 mannose metabolic process		Predicted intracellular proteins; ENZYME proteins:Isomerase; Enzymes	Cytosol (Supported)			(M5934)HALLMARK XENOBIOTIC METABOLISM; (M5939)HALLMARK P53 PATHWAY	0	0	0	0	0	0	0	0	0	0	1	0	0	0	0	0	0	0	1	0	0
85012	TCEAL3	0	1	0	85012	Gene_ID	H. sapiens	85012	H. sapiens	TCEAL3	transcription elongation factor A like 3			Predicted intracellular proteins	Nucleoplasm (Uncertain)				0	0	0	0	0	0	0	0	0	0	0	0	0	0	0	0	0	0	0	0	0
219959	OR1S1	0	1	0	219959	Gene_ID	H. sapiens	219959	H. sapiens	OR1S1	olfactory receptor family 1 subfamily S member 1	GO:0050911 detection of chemical stimulus involved in sensory perception of smell;GO:0007608 sensory perception of smell;GO:0050907 detection of chemical stimulus involved in sensory perception		G-protein coupled receptors:Odorant/olfactory and gustatory receptors					0	0	0	0	0	0	0	0	0	0	0	0	0	0	0	0	0	0	0	0	0
200958	MUC20	0	1	0	200958	Gene_ID	H. sapiens	200958	H. sapiens	MUC20	mucin 20, cell surface associated	GO:0048012 hepatocyte growth factor receptor signaling pathway;GO:0007169 transmembrane receptor protein tyrosine kinase signaling pathway;GO:0007167 enzyme linked receptor protein signaling pathway		Predicted intracellular proteins; Predicted secreted proteins	Cytosol;Nucleoplasm (Approved); Additional: Plasma membrane		(M48)PID MET PATHWAY; (M5880)NABA ECM AFFILIATED; (M5885)NABA MATRISOME ASSOCIATED		0	0	0	0	0	0	0	0	0	0	0	0	0	0	0	0	0	0	0	0	0
60528	ELAC2	0	1	0	60528	Gene_ID	H. sapiens	60528	H. sapiens	ELAC2	elaC ribonuclease Z 2	GO:0072684 mitochondrial tRNA 3'-trailer cleavage, endonucleolytic;GO:0034414 tRNA 3'-trailer cleavage, endonucleolytic;GO:1905267 endonucleolytic cleavage involved in tRNA processing		Predicted intracellular proteins; ENZYME proteins:Hydrolases; Enzymes; Disease related genes; Potential drug targets	Nucleoplasm (Enhanced)				0	0	0	0	0	0	0	0	0	0	0	0	0	0	0	0	0	0	0	0	0
5050	PAFAH1B3	0	1	0	5050	Gene_ID	H. sapiens	5050	H. sapiens	PAFAH1B3	platelet activating factor acetylhydrolase 1b catalytic subunit 3	GO:0016042 lipid catabolic process;GO:0007283 spermatogenesis;GO:0048232 male gamete generation		Predicted intracellular proteins; ENZYME proteins:Hydrolases; Enzymes	Intermediate filaments (Approved)	(1R)-1,2,2-trimethylpropyl (R)-methylphosphinate	(M163)PID LIS1 PATHWAY		0	0	0	0	0	0	0	0	0	0	0	0	0	0	0	0	0	0	0	0	0
11138	TBC1D8	0	1	0	11138	Gene_ID	H. sapiens	11138	H. sapiens	TBC1D8	TBC1 domain family member 8	GO:1902017 regulation of cilium assembly;GO:0090630 activation of GTPase activity;GO:1902115 regulation of organelle assembly		Predicted intracellular proteins	Nuclear speckles;Nucleoplasm (Approved)				0	0	0	0	0	0	0	0	0	0	0	0	0	0	0	0	0	0	0	0	0
440560	PRAMEF11	0	1	0	440560	Gene_ID	H. sapiens	440560	H. sapiens	PRAMEF11	PRAME family member 11	GO:0045596 negative regulation of cell differentiation;GO:0043066 negative regulation of apoptotic process;GO:0043069 negative regulation of programmed cell death		Predicted intracellular proteins					0	0	0	0	0	0	0	0	0	0	0	0	0	0	0	0	0	0	0	0	0
140735	DYNLL2	0	1	0	140735	Gene_ID	H. sapiens	140735	H. sapiens	DYNLL2	dynein light chain LC8-type 2	GO:0060271 cilium assembly;GO:0044782 cilium organization;GO:0120031 plasma membrane bounded cell projection assembly		Predicted intracellular proteins	Cytosol;Nucleoplasm (Uncertain); Additional: Nuclear bodies			(M5893)HALLMARK MITOTIC SPINDLE	0	0	0	0	0	0	0	0	0	0	0	0	0	0	0	0	0	0	0	0	0
285193	DUSP28	0	1	0	285193	Gene_ID	H. sapiens	285193	H. sapiens	DUSP28	dual specificity phosphatase 28	GO:0035335 peptidyl-tyrosine dephosphorylation;GO:0006470 protein dephosphorylation;GO:0016311 dephosphorylation		Predicted intracellular proteins; ENZYME proteins:Hydrolases; Enzymes	Nuclear speckles (Uncertain); Additional: Cytosol				0	0	0	0	0	0	0	0	0	0	0	0	0	0	0	0	0	0	0	0	0
4067	LYN	0	1	0	4067	Gene_ID	H. sapiens	4067	H. sapiens	LYN	LYN proto-oncogene, Src family tyrosine kinase	GO:0070668 positive regulation of mast cell proliferation;GO:0070667 negative regulation of mast cell proliferation;GO:0070447 positive regulation of oligodendrocyte progenitor proliferation	Tyr protein kinase family	ENZYME proteins:Transferases; Kinases:Tyr protein kinases; Predicted intracellular proteins; Enzymes; Disease related genes; Cancer-related genes:Mutational cancer driver genes; Potential drug targets	Golgi apparatus;Plasma membrane (Supported); Additional: Vesicles	Dasatinib; 1-Tert-Butyl-3-(4-Chloro-Phenyl)-1h-Pyrazolo[3,4-D]Pyrimidin-4-Ylamine; Bosutinib; Ponatinib; Nintedanib; Fostamatinib	(M135)PID IL5 PATHWAY; (M17200)SA B CELL RECEPTOR COMPLEXES; (M33)PID GLYPICAN 1PATHWAY	(M5916)HALLMARK APICAL SURFACE; (M5941)HALLMARK UV RESPONSE UP; (M5921)HALLMARK COMPLEMENT	1	0	0	0	0	1	0	0	0	0	0	0	1	0	1	0	0	0	0	0	0
150365	MEI1	0	1	0	150365	Gene_ID	H. sapiens	150365	H. sapiens	MEI1	meiotic double-stranded break formation protein 1	GO:0007127 meiosis I;GO:0061982 meiosis I cell cycle process;GO:0140013 meiotic nuclear division		Predicted intracellular proteins; Predicted secreted proteins					0	0	0	0	0	0	0	0	0	0	0	0	0	0	0	0	0	0	0	0	0
6919	TCEA2	0	1	0	6919	Gene_ID	H. sapiens	6919	H. sapiens	TCEA2	transcription elongation factor A2	GO:0032784 regulation of DNA-templated transcription, elongation;GO:0006354 DNA-templated transcription, elongation;GO:0045944 positive regulation of transcription by RNA polymerase II		Predicted intracellular proteins	Nucleoplasm (Supported); Additional: Centrosome				0	0	0	0	0	0	0	0	0	0	0	0	0	0	0	0	0	0	0	0	0
5889	RAD51C	0	1	0	5889	Gene_ID	H. sapiens	5889	H. sapiens	RAD51C	RAD51 paralog C	GO:0000707 meiotic DNA recombinase assembly;GO:0007066 female meiosis sister chromatid cohesion;GO:0000730 DNA recombinase assembly		Predicted intracellular proteins; Disease related genes	Cytosol;Mitochondria;Nucleoplasm (Supported); Additional: Cell Junctions;Vesicles			(M5925)HALLMARK E2F TARGETS; (M5939)HALLMARK P53 PATHWAY	0	0	0	0	0	0	0	0	0	0	0	0	0	0	0	0	0	0	0	0	0
54619	CCNJ	0	1	0	54619	Gene_ID	H. sapiens	54619	H. sapiens	CCNJ	cyclin J	GO:0000079 regulation of cyclin-dependent protein serine/threonine kinase activity;GO:1904029 regulation of cyclin-dependent protein kinase activity;GO:0071900 regulation of protein serine/threonine kinase activity		Predicted intracellular proteins	Golgi apparatus;Nucleoplasm (Approved)				0	0	0	0	0	0	0	0	0	0	0	0	0	0	0	0	0	0	0	0	0
1774	DNASE1L1	0	1	0	1774	Gene_ID	H. sapiens	1774	H. sapiens	DNASE1L1	deoxyribonuclease 1 like 1	GO:0000737 DNA catabolic process, endonucleolytic;GO:0006308 DNA catabolic process;GO:0090305 nucleic acid phosphodiester bond hydrolysis		Predicted intracellular proteins					0	0	0	0	0	0	0	0	0	0	0	0	0	0	0	0	0	0	0	0	0
283050	ZMIZ1-AS1	0	1	0	283050	Gene_ID	H. sapiens	283050	H. sapiens	ZMIZ1-AS1	ZMIZ1 antisense RNA 1								0	0	0	0	0	0	0	0	0	0	0	0	0	0	0	0	0	0	0	0	0
54939	COMMD4	0	1	0	54939	Gene_ID	H. sapiens	54939	H. sapiens	COMMD4	COMM domain containing 4			Predicted intracellular proteins	Cytosol (Supported); Additional: Plasma membrane;Vesicles				0	0	0	0	0	0	0	0	0	0	0	0	0	0	0	0	0	0	0	0	0
242	ALOX12B	0	1	0	242	Gene_ID	H. sapiens	242	H. sapiens	ALOX12B	arachidonate 12-lipoxygenase, 12R type	GO:0070257 positive regulation of mucus secretion;GO:0070255 regulation of mucus secretion;GO:0051121 hepoxilin metabolic process		Predicted intracellular proteins; Disease related genes	Cytosol (Supported)		(M196)PID IL23 PATHWAY	(M5956)HALLMARK KRAS SIGNALING DN	1	0	0	0	1	0	0	1	0	0	0	0	0	0	0	0	0	0	0	0	0
10980	COPS6	0	1	0	10980	Gene_ID	H. sapiens	10980	H. sapiens	COPS6	COP9 signalosome subunit 6	GO:0000338 protein deneddylation;GO:0070646 protein modification by small protein removal;GO:0070647 protein modification by small protein conjugation or removal		Predicted intracellular proteins; Enzymes; Peptidases:Metallopeptidases	Nucleoplasm (Supported)				0	0	0	0	0	0	0	0	0	0	0	0	0	0	0	0	0	0	0	0	0
730112	FAM166B	0	1	0	730112	Gene_ID	H. sapiens	730112	H. sapiens	FAM166B	family with sequence similarity 166 member B			Predicted intracellular proteins					0	0	0	0	0	0	0	0	0	0	0	0	0	0	0	0	0	0	0	0	0
10758	TRAF3IP2	0	1	0	10758	Gene_ID	H. sapiens	10758	H. sapiens	TRAF3IP2	TRAF3 interacting protein 2	GO:0002334 transitional two stage B cell differentiation;GO:0038173 interleukin-17A-mediated signaling pathway;GO:0110012 protein localization to P-body		Predicted intracellular proteins; Disease related genes	Golgi apparatus (Approved); Additional: Vesicles				1	0	0	0	0	1	0	0	0	0	0	0	0	0	0	0	0	0	0	0	0
55558	PLXNA3	0	1	0	55558	Gene_ID	H. sapiens	55558	H. sapiens	PLXNA3	plexin A3	GO:0021636 trigeminal nerve morphogenesis;GO:0021637 trigeminal nerve structural organization;GO:0021785 branchiomotor neuron axon guidance			Plasma membrane;Vesicles (Approved); Additional: Nucleoplasm		(M5880)NABA ECM AFFILIATED; (M5885)NABA MATRISOME ASSOCIATED; (M5889)NABA MATRISOME		0	0	0	0	0	0	0	0	0	0	0	0	0	0	0	0	0	0	0	0	0
431707	LHX8	0	1	0	431707	Gene_ID	H. sapiens	431707	H. sapiens	LHX8	LIM homeobox 8	GO:0021884 forebrain neuron development;GO:0021879 forebrain neuron differentiation;GO:0021872 forebrain generation of neurons		Predicted intracellular proteins; Transcription factors:Helix-turn-helix domains	Nucleoli;Nucleoplasm (Approved); Additional: Cytosol				0	0	0	0	0	0	0	0	0	0	0	0	0	0	0	0	0	0	0	0	0
159963	SLC5A12	0	1	0	159963	Gene_ID	H. sapiens	159963	H. sapiens	SLC5A12	solute carrier family 5 member 12	GO:0015727 lactate transport;GO:0035873 lactate transmembrane transport;GO:0015718 monocarboxylic acid transport		Transporters:Electrochemical Potential-driven transporters	Plasma membrane (Supported); Additional: Nucleoplasm				0	0	0	0	0	0	0	0	0	0	0	0	0	0	0	0	0	0	0	0	0
90121	TSR2	0	1	0	90121	Gene_ID	H. sapiens	90121	H. sapiens	TSR2	TSR2 ribosome maturation factor	GO:0000462 maturation of SSU-rRNA from tricistronic rRNA transcript (SSU-rRNA, 5.8S rRNA, LSU-rRNA);GO:0030490 maturation of SSU-rRNA;GO:0042274 ribosomal small subunit biogenesis		Predicted intracellular proteins; Disease related genes	Nucleoli;Nucleoplasm (Approved); Additional: Cell Junctions;Cytosol				0	0	0	0	0	0	0	0	0	0	0	0	0	0	0	0	0	0	0	0	0
57215	THAP11	0	1	0	57215	Gene_ID	H. sapiens	57215	H. sapiens	THAP11	THAP domain containing 11	GO:0000122 negative regulation of transcription by RNA polymerase II;GO:0045892 negative regulation of transcription, DNA-templated;GO:1903507 negative regulation of nucleic acid-templated transcription		Transcription factors:Zinc-coordinating DNA-binding domains; Predicted intracellular proteins	Nucleoplasm (Supported); Additional: Cytosol				0	0	0	0	0	0	0	0	0	0	0	0	0	0	0	0	0	0	0	0	0
51560	RAB6B	0	1	0	51560	Gene_ID	H. sapiens	51560	H. sapiens	RAB6B	RAB6B, member RAS oncogene family	GO:0006891 intra-Golgi vesicle-mediated transport;GO:0006890 retrograde vesicle-mediated transport, Golgi to endoplasmic reticulum;GO:0042147 retrograde transport, endosome to Golgi		Predicted intracellular proteins	Golgi apparatus (Approved)				0	0	0	0	0	0	0	0	0	0	0	0	0	0	0	0	0	0	0	0	0
84065	TMEM222	0	1	0	84065	Gene_ID	H. sapiens	84065	H. sapiens	TMEM222	transmembrane protein 222				Cytosol;Plasma membrane (Approved); Additional: Cell Junctions				0	0	0	0	0	0	0	0	0	0	0	0	0	0	0	0	0	0	0	0	0
4050	LTB	0	1	0	4050	Gene_ID	H. sapiens	4050	H. sapiens	LTB	lymphotoxin beta	GO:0048535 lymph node development;GO:0032735 positive regulation of interleukin-12 production;GO:0032615 interleukin-12 production		Cancer-related genes:Candidate cancer biomarkers; Predicted intracellular proteins	Centrosome (Approved)		(M5883)NABA SECRETED FACTORS; (M5885)NABA MATRISOME ASSOCIATED; (M5889)NABA MATRISOME	(M5897)HALLMARK IL6 JAK STAT3 SIGNALING; (M5947)HALLMARK IL2 STAT5 SIGNALING; (M5950)HALLMARK ALLOGRAFT REJECTION	0	0	0	0	0	1	0	0	0	0	0	0	0	0	0	0	0	0	0	0	0
65057	ACD	0	1	0	65057	Gene_ID	H. sapiens	65057	H. sapiens	ACD	ACD shelterin complex subunit and telomerase recruitment factor	GO:0060380 regulation of single-stranded telomeric DNA binding;GO:0060381 positive regulation of single-stranded telomeric DNA binding;GO:1904744 positive regulation of telomeric DNA binding		Predicted intracellular proteins; Disease related genes	Nuclear bodies (Enhanced)		(M105)PID TELOMERASE PATHWAY		0	0	0	0	0	0	0	0	0	0	0	0	0	0	0	0	0	0	0	0	0
253782	CERS6	0	1	0	253782	Gene_ID	H. sapiens	253782	H. sapiens	CERS6	ceramide synthase 6	GO:0046513 ceramide biosynthetic process;GO:0006672 ceramide metabolic process;GO:0030148 sphingolipid biosynthetic process			Nucleoplasm (Uncertain); Additional: Cytosol				0	0	0	0	0	0	0	1	0	0	0	0	0	0	0	0	0	0	0	0	0
50808	AK3	0	1	0	50808	Gene_ID	H. sapiens	50808	H. sapiens	AK3	adenylate kinase 3	GO:0046041 ITP metabolic process;GO:0006172 ADP biosynthetic process;GO:0009136 purine nucleoside diphosphate biosynthetic process		ENZYME proteins:Transferases; Predicted intracellular proteins; Enzymes	Mitochondria (Supported)			(M5898)HALLMARK DNA REPAIR; (M5937)HALLMARK GLYCOLYSIS	1	0	0	0	0	0	0	0	0	0	1	0	0	0	0	0	0	0	0	0	0
30818	KCNIP3	0	1	0	30818	Gene_ID	H. sapiens	30818	H. sapiens	KCNIP3	potassium voltage-gated channel interacting protein 3	GO:1901379 regulation of potassium ion transmembrane transport;GO:0043266 regulation of potassium ion transport;GO:0071805 potassium ion transmembrane transport		Predicted intracellular proteins; Transporters:Accessory Factors Involved in Transport	Vesicles (Approved)			(M5921)HALLMARK COMPLEMENT	0	0	0	0	0	0	0	0	0	0	0	0	0	0	0	0	0	0	0	0	0
91404	SESTD1	0	1	0	91404	Gene_ID	H. sapiens	91404	H. sapiens	SESTD1	SEC14 and spectrin domain containing 1	GO:1904878 negative regulation of calcium ion transmembrane transport via high voltage-gated calcium channel;GO:1902514 regulation of calcium ion transmembrane transport via high voltage-gated calcium channel;GO:0061577 calcium ion transmembrane transport via high voltage-gated calcium channel		Predicted intracellular proteins	Intermediate filaments (Enhanced)				0	0	0	0	0	0	0	0	0	0	0	0	0	0	0	0	0	0	0	0	0
340562	SATL1	0	1	0	340562	Gene_ID	H. sapiens	340562	H. sapiens	SATL1	spermidine/spermine N1-acetyl transferase like 1			Predicted intracellular proteins	Nucleoplasm (Approved); Additional: Cytosol				0	0	0	0	0	0	0	0	0	0	0	0	0	0	0	0	0	0	0	0	0
9552	SPAG7	0	1	0	9552	Gene_ID	H. sapiens	9552	H. sapiens	SPAG7	sperm associated antigen 7			Predicted intracellular proteins	Nucleoplasm (Supported)				0	0	0	0	0	0	0	0	0	0	0	0	0	0	0	0	0	0	0	0	0
2553	GABPB1	0	1	0	2553	Gene_ID	H. sapiens	2553	H. sapiens	GABPB1	GA binding protein transcription factor subunit beta 1	GO:0007005 mitochondrion organization;GO:0045944 positive regulation of transcription by RNA polymerase II;GO:0045893 positive regulation of transcription, DNA-templated		Predicted intracellular proteins	Nucleoplasm (Supported); Additional: Cytoplasmic bodies				0	0	0	0	0	0	0	0	0	0	0	0	0	0	1	0	0	0	0	0	0
8269	TMEM187	0	1	0	8269	Gene_ID	H. sapiens	8269	H. sapiens	TMEM187	transmembrane protein 187	GO:0008150 biological_process			Cytosol;Nucleoli (Approved)				0	0	0	0	0	0	0	0	0	0	0	0	0	0	0	0	0	0	0	0	0
55847	CISD1	0	1	0	55847	Gene_ID	H. sapiens	55847	H. sapiens	CISD1	CDGSH iron sulfur domain 1	GO:0043457 regulation of cellular respiration;GO:0043467 regulation of generation of precursor metabolites and energy;GO:0045333 cellular respiration			Mitochondria (Supported)				0	0	0	0	0	0	0	0	0	0	0	0	0	0	0	0	0	0	0	0	0
29091	STXBP6	0	1	0	29091	Gene_ID	H. sapiens	29091	H. sapiens	STXBP6	syntaxin binding protein 6	GO:0035542 regulation of SNARE complex assembly;GO:0035493 SNARE complex assembly;GO:0045920 negative regulation of exocytosis		Predicted intracellular proteins					0	0	0	0	0	0	0	0	0	0	0	0	0	0	0	0	0	0	0	0	0
2091	FBL	0	1	0	2091	Gene_ID	H. sapiens	2091	H. sapiens	FBL	fibrillarin	GO:0000494 box C/D RNA 3'-end processing;GO:0033967 box C/D RNA metabolic process;GO:0034963 box C/D RNA processing		Predicted intracellular proteins	Nucleoli fibrillar center (Supported)			(M5926)HALLMARK MYC TARGETS V1	0	0	0	0	0	0	0	0	0	0	0	0	0	0	0	0	0	0	0	0	0
51406	NOL7	0	1	0	51406	Gene_ID	H. sapiens	51406	H. sapiens	NOL7	nucleolar protein 7			Predicted intracellular proteins	Mitotic chromosome;Nucleoli (Supported); Additional: Mitochondria				0	0	0	0	0	0	0	0	0	0	0	0	0	0	0	0	0	0	0	0	0
10919	EHMT2	0	1	0	10919	Gene_ID	H. sapiens	10919	H. sapiens	EHMT2	euchromatic histone lysine methyltransferase 2	GO:0010424 DNA methylation on cytosine within a CG sequence;GO:0032776 DNA methylation on cytosine;GO:0060992 response to fungicide		ENZYME proteins:Transferases; Predicted intracellular proteins; Enzymes	Nuclear speckles (Supported); Additional: Nucleoplasm		(M151)PID AR TF PATHWAY		0	0	0	0	0	0	0	0	0	0	0	0	0	0	0	0	0	0	0	0	0
85359	DGCR6L	0	1	0	85359	Gene_ID	H. sapiens	85359	H. sapiens	DGCR6L	DiGeorge syndrome critical region gene 6 like			Predicted intracellular proteins					0	0	0	0	0	0	0	0	0	0	0	0	0	0	0	0	0	0	0	0	0
6468	FBXW4	0	1	0	6468	Gene_ID	H. sapiens	6468	H. sapiens	FBXW4	F-box and WD repeat domain containing 4	GO:0031146 SCF-dependent proteasomal ubiquitin-dependent protein catabolic process;GO:0030326 embryonic limb morphogenesis;GO:0035113 embryonic appendage morphogenesis		Predicted intracellular proteins; Disease related genes	Golgi apparatus (Approved)		(M5493)WNT SIGNALING		0	0	0	0	0	0	0	0	0	0	0	0	0	0	0	0	0	0	0	0	0
93611	FBXO44	0	1	0	93611	Gene_ID	H. sapiens	93611	H. sapiens	FBXO44	F-box protein 44	GO:0006516 glycoprotein catabolic process;GO:0031146 SCF-dependent proteasomal ubiquitin-dependent protein catabolic process;GO:0030433 ubiquitin-dependent ERAD pathway		Predicted intracellular proteins	Nucleoplasm (Approved)				0	0	0	0	0	0	0	0	0	0	0	0	0	0	0	0	0	0	0	0	0
51114	ZDHHC9	0	1	0	51114	Gene_ID	H. sapiens	51114	H. sapiens	ZDHHC9	zinc finger DHHC-type palmitoyltransferase 9	GO:0018230 peptidyl-L-cysteine S-palmitoylation;GO:0018231 peptidyl-S-diacylglycerol-L-cysteine biosynthetic process from peptidyl-cysteine;GO:0018345 protein palmitoylation		ENZYME proteins:Transferases; Transporters; Enzymes; Disease related genes; Potential drug targets	Endoplasmic reticulum;Golgi apparatus (Supported); Additional: Cytosol				0	0	0	0	0	0	0	0	0	0	0	0	0	0	0	0	0	0	0	0	0
171568	POLR3H	0	1	0	171568	Gene_ID	H. sapiens	171568	H. sapiens	POLR3H	RNA polymerase III subunit H	GO:0006384 transcription initiation from RNA polymerase III promoter;GO:0006383 transcription by RNA polymerase III;GO:0006352 DNA-templated transcription, initiation		Predicted intracellular proteins; RNA polymerase related proteins	Nucleoplasm (Supported); Additional: Centrosome;Vesicles				0	0	0	0	0	1	0	0	0	0	0	0	0	0	0	0	0	0	0	0	0
53822	FXYD7	0	1	0	53822	Gene_ID	H. sapiens	53822	H. sapiens	FXYD7	FXYD domain containing ion transport regulator 7	GO:2000649 regulation of sodium ion transmembrane transporter activity;GO:1902305 regulation of sodium ion transmembrane transport;GO:0002028 regulation of sodium ion transport							0	0	0	0	0	0	0	0	0	0	0	0	0	0	0	0	0	0	0	0	0
388962	BOLA3	0	1	0	388962	Gene_ID	H. sapiens	388962	H. sapiens	BOLA3	bolA family member 3	GO:0008150 biological_process		Predicted intracellular proteins; Disease related genes	Mitochondria;Nuclear bodies (Supported); Additional: Cytosol				0	0	0	0	0	0	0	0	0	0	0	0	0	0	0	0	0	0	0	0	0
65003	MRPL11	0	1	0	65003	Gene_ID	H. sapiens	65003	H. sapiens	MRPL11	mitochondrial ribosomal protein L11	GO:0006412 translation;GO:0043043 peptide biosynthetic process;GO:0043604 amide biosynthetic process		Predicted intracellular proteins; Ribosomal proteins	Mitochondria (Supported)			(M5936)HALLMARK OXIDATIVE PHOSPHORYLATION	0	0	0	0	0	0	0	0	0	0	0	0	0	0	0	0	0	0	0	0	0
144817	LINC00330	0	1	0	144817	Gene_ID	H. sapiens	144817	H. sapiens	LINC00330	long intergenic non-protein coding RNA 330								0	0	0	0	0	0	0	0	0	0	0	0	0	0	0	0	0	0	0	0	0
57213	SPRYD7	0	1	0	57213	Gene_ID	H. sapiens	57213	H. sapiens	SPRYD7	SPRY domain containing 7			Predicted intracellular proteins	Vesicles (Approved)				0	0	0	0	0	0	0	0	0	0	0	0	0	0	0	0	0	0	0	0	0
127703	C1orf216	0	1	0	127703	Gene_ID	H. sapiens	127703	H. sapiens	C1orf216	chromosome 1 open reading frame 216			Predicted intracellular proteins	Cytosol;Nucleoplasm (Approved)				0	0	0	0	0	0	0	0	0	0	0	0	0	0	0	0	0	0	0	0	0
2625	GATA3	0	1	0	2625	Gene_ID	H. sapiens	2625	H. sapiens	GATA3	GATA binding protein 3	GO:2000606 regulation of cell proliferation involved in mesonephros development;GO:2000607 negative regulation of cell proliferation involved in mesonephros development;GO:2000699 fibroblast growth factor receptor signaling pathway involved in ureteric bud formation		Cancer-related genes:Candidate cancer biomarkers; Transcription factors:Zinc-coordinating DNA-binding domains; Cancer-related genes:Mutated cancer genes; Predicted intracellular proteins; Disease related genes; Cancer-related genes:Mutational cancer driver genes	Nucleoplasm (Supported)		(M36)PID IL27 PATHWAY; (M60)PID NFAT TFPATHWAY; (M17)PID NOTCH PATHWAY	(M5916)HALLMARK APICAL SURFACE; (M5921)HALLMARK COMPLEMENT	0	0	0	0	0	1	0	0	0	0	0	0	1	0	0	0	0	0	0	0	0
57212	TP73-AS1	0	1	0	57212	Gene_ID	H. sapiens	57212	H. sapiens	TP73-AS1	TP73 antisense RNA 1								0	0	0	0	0	0	0	0	0	0	0	0	0	0	0	0	0	0	0	0	0
56271	BEX4	0	1	0	56271	Gene_ID	H. sapiens	56271	H. sapiens	BEX4	brain expressed X-linked 4	GO:1904428 negative regulation of tubulin deacetylation;GO:0090043 regulation of tubulin deacetylation;GO:0090042 tubulin deacetylation		Predicted intracellular proteins	Cytosol;Nucleoplasm (Supported)				0	0	0	0	0	0	0	0	0	0	0	0	0	0	0	0	0	0	0	0	0
6722	SRF	0	1	0	6722	Gene_ID	H. sapiens	6722	H. sapiens	SRF	serum response factor	GO:0060532 bronchus cartilage development;GO:0061145 lung smooth muscle development;GO:0010735 positive regulation of transcription via serum response element binding		Transcription factors:alpha-Helices exposed by beta-structures; Predicted intracellular proteins	Nucleoplasm (Supported)		(M199)PID P38 MK2 PATHWAY; (M206)PID PDGFRA PATHWAY; (M30)PID HDAC CLASSII PATHWAY	(M5908)HALLMARK ANDROGEN RESPONSE	1	0	0	0	1	0	0	0	0	0	0	0	0	0	1	0	0	0	0	0	0
55106	SLFN12	0	1	0	55106	Gene_ID	H. sapiens	55106	H. sapiens	SLFN12	schlafen family member 12			Predicted intracellular proteins					0	0	0	0	0	0	0	0	0	0	0	0	0	0	0	0	0	0	0	0	0
6430	SRSF5	0	1	0	6430	Gene_ID	H. sapiens	6430	H. sapiens	SRSF5	serine and arginine rich splicing factor 5	GO:0097421 liver regeneration;GO:0033120 positive regulation of RNA splicing;GO:0006376 mRNA splice site selection		Predicted intracellular proteins	Nucleoplasm (Supported); Additional: Cytosol;Nucleoli				0	0	0	0	0	0	0	0	0	0	0	0	0	0	0	0	0	1	0	0	0
9812	DELE1	0	1	0	9812	Gene_ID	H. sapiens	9812	H. sapiens	DELE1	DAP3 binding cell death enhancer 1	GO:0008625 extrinsic apoptotic signaling pathway via death domain receptors;GO:0043281 regulation of cysteine-type endopeptidase activity involved in apoptotic process;GO:0097191 extrinsic apoptotic signaling pathway		Predicted intracellular proteins	Nucleoplasm (Uncertain); Additional: Golgi apparatus				0	0	0	1	0	0	0	0	0	0	0	0	0	0	0	0	0	0	0	0	0
55088	CCDC186	0	1	0	55088	Gene_ID	H. sapiens	55088	H. sapiens	CCDC186	coiled-coil domain containing 186	GO:0099518 vesicle cytoskeletal trafficking;GO:0035773 insulin secretion involved in cellular response to glucose stimulus;GO:0071333 cellular response to glucose stimulus		Predicted intracellular proteins	Golgi apparatus (Approved)				0	0	0	0	0	0	0	0	0	0	0	0	0	0	0	0	0	0	0	0	0
400892	BCRP2	0	1	0	400892	Gene_ID	H. sapiens	400892	H. sapiens	BCRP2	BCR pseudogene 2								0	0	0	0	0	0	0	0	0	0	0	0	0	0	0	0	0	0	0	0	0

## Sheet: Enrichment
GroupID	Category	Term	Description	LogP	Log(q-value)	InTerm_InList	Genes	Symbols
1_Summary	Reactome Gene Sets	R-HSA-109582	Hemostasis	-10.6498	-6.28809	20/621	284,2162,2888,2982,2983,3440,3673,5028,5577,5627,5747,5874,7042,7057,7414,8654,10257,22915,51266,64805,242,1910,2132,2313,2821,3037,3848,4067,5054,5624,5873,6484,6722,10758,11215,29841,50808,137964,388697,4015,4638,7168	ANGPT1,F13A1,GRB14,GUCY1A1,GUCY1B1,IFNA2,ITGA2,P2RY1,PRKAR2B,PROS1,PTK2,RAB27B,TGFB2,THBS1,VCL,PDE5A,ABCC4,MMRN1,CLEC1B,P2RY12,ALOX12B,EDNRB,EXT2,FLI1,GPI,HAS2,KRT1,LYN,SERPINE1,PROC,RAB27A,ST3GAL4,SRF,TRAF3IP2,AKAP11,GRHL1,AK3,GPAT4,HRNR,LOX,MYLK,TPM1
1_Member	Reactome Gene Sets	R-HSA-109582	Hemostasis	-10.6498	-6.28809	20/621	284,2162,2888,2982,2983,3440,3673,5028,5577,5627,5747,5874,7042,7057,7414,8654,10257,22915,51266,64805	ANGPT1,F13A1,GRB14,GUCY1A1,GUCY1B1,IFNA2,ITGA2,P2RY1,PRKAR2B,PROS1,PTK2,RAB27B,TGFB2,THBS1,VCL,PDE5A,ABCC4,MMRN1,CLEC1B,P2RY12
1_Member	GO Biological Processes	GO:0050878	regulation of body fluid levels	-10.0483	-5.68661	27/382	242,1910,2132,2162,2313,2821,3037,3673,3848,4067,5028,5054,5624,5627,5873,6484,6722,7057,7414,10758,11215,22915,29841,50808,64805,137964,388697	ALOX12B,EDNRB,EXT2,F13A1,FLI1,GPI,HAS2,ITGA2,KRT1,LYN,P2RY1,SERPINE1,PROC,PROS1,RAB27A,ST3GAL4,SRF,THBS1,VCL,TRAF3IP2,AKAP11,MMRN1,GRHL1,AK3,P2RY12,GPAT4,HRNR
1_Member	Reactome Gene Sets	R-HSA-76002	Platelet activation, signaling and aggregation	-8.20514	-4.32055	12/263	2162,5028,5627,5747,5874,7042,7057,7414,10257,22915,51266,64805	F13A1,P2RY1,PROS1,PTK2,RAB27B,TGFB2,THBS1,VCL,ABCC4,MMRN1,CLEC1B,P2RY12
1_Member	GO Biological Processes	GO:0007599	hemostasis	-7.77734	-3.89275	18/223	2162,2313,2821,3673,3848,4067,5028,5054,5624,5627,5873,6484,6722,7057,7414,22915,50808,64805	F13A1,FLI1,GPI,ITGA2,KRT1,LYN,P2RY1,SERPINE1,PROC,PROS1,RAB27A,ST3GAL4,SRF,THBS1,VCL,MMRN1,AK3,P2RY12
1_Member	GO Biological Processes	GO:0042060	wound healing	-7.69998	-3.94034	14/424	2162,3673,3848,4015,4638,5028,5627,5747,7042,7057,7168,7414,22915,64805	F13A1,ITGA2,KRT1,LOX,MYLK,P2RY1,PROS1,PTK2,TGFB2,THBS1,TPM1,VCL,MMRN1,P2RY12
1_Member	Reactome Gene Sets	R-HSA-114608	Platelet degranulation	-6.64892	-3.06537	8/129	2162,5627,5874,7042,7057,7414,10257,22915	F13A1,PROS1,RAB27B,TGFB2,THBS1,VCL,ABCC4,MMRN1
1_Member	Reactome Gene Sets	R-HSA-76005	Response to elevated platelet cytosolic Ca2+	-6.52192	-3.00531	8/134	2162,5627,5874,7042,7057,7414,10257,22915	F13A1,PROS1,RAB27B,TGFB2,THBS1,VCL,ABCC4,MMRN1
1_Member	GO Biological Processes	GO:0007596	blood coagulation	-6.41713	-2.75439	16/218	2162,3673,3848,4067,5028,5054,5624,5627,5873,6484,6722,7057,7414,22915,50808,64805	F13A1,ITGA2,KRT1,LYN,P2RY1,SERPINE1,PROC,PROS1,RAB27A,ST3GAL4,SRF,THBS1,VCL,MMRN1,AK3,P2RY12
1_Member	GO Biological Processes	GO:0009611	response to wounding	-6.30063	-2.8762	14/552	2162,3673,3848,4015,4638,5028,5627,5747,7042,7057,7168,7414,22915,64805	F13A1,ITGA2,KRT1,LOX,MYLK,P2RY1,PROS1,PTK2,TGFB2,THBS1,TPM1,VCL,MMRN1,P2RY12
1_Member	GO Biological Processes	GO:0050817	coagulation	-6.28478	-2.70122	16/223	2162,3673,3848,4067,5028,5054,5624,5627,5873,6484,6722,7057,7414,22915,50808,64805	F13A1,ITGA2,KRT1,LYN,P2RY1,SERPINE1,PROC,PROS1,RAB27A,ST3GAL4,SRF,THBS1,VCL,MMRN1,AK3,P2RY12
1_Member	GO Biological Processes	GO:0042730	fibrinolysis	-3.62998	-1.16037	3/25	3848,5627,7057	KRT1,PROS1,THBS1
1_Member	GO Biological Processes	GO:0061041	regulation of wound healing	-3.3055	-1.0007	5/134	3848,4638,5627,5747,7057	KRT1,MYLK,PROS1,PTK2,THBS1
1_Member	GO Biological Processes	GO:0030193	regulation of blood coagulation	-3.23724	-0.720631	6/66	3848,5054,5624,5627,6484,7057	KRT1,SERPINE1,PROC,PROS1,ST3GAL4,THBS1
1_Member	GO Biological Processes	GO:0018149	peptide cross-linking	-3.19112	-0.933219	3/35	2162,3848,7057	F13A1,KRT1,THBS1
1_Member	GO Biological Processes	GO:1900046	regulation of hemostasis	-3.16774	-0.681095	6/68	3848,5054,5624,5627,6484,7057	KRT1,SERPINE1,PROC,PROS1,ST3GAL4,THBS1
1_Member	GO Biological Processes	GO:0050818	regulation of coagulation	-3.068	-0.609383	6/71	3848,5054,5624,5627,6484,7057	KRT1,SERPINE1,PROC,PROS1,ST3GAL4,THBS1
1_Member	GO Biological Processes	GO:0030195	negative regulation of blood coagulation	-3.00604	-0.589233	5/49	3848,5054,5624,5627,7057	KRT1,SERPINE1,PROC,PROS1,THBS1
1_Member	GO Biological Processes	GO:1900047	negative regulation of hemostasis	-2.96582	-0.573273	5/50	3848,5054,5624,5627,7057	KRT1,SERPINE1,PROC,PROS1,THBS1
1_Member	GO Biological Processes	GO:1903034	regulation of response to wounding	-2.87587	-0.811283	5/167	3848,4638,5627,5747,7057	KRT1,MYLK,PROS1,PTK2,THBS1
1_Member	WikiPathways	WP2806	Complement system	-2.86198	-0.80777	4/99	2162,3673,5627,7057	F13A1,ITGA2,PROS1,THBS1
1_Member	GO Biological Processes	GO:0050819	negative regulation of coagulation	-2.85067	-0.530349	5/53	3848,5054,5624,5627,7057	KRT1,SERPINE1,PROC,PROS1,THBS1
1_Member	GO Biological Processes	GO:0061045	negative regulation of wound healing	-2.19131	-0.455937	3/78	3848,5627,7057	KRT1,PROS1,THBS1
2_Summary	Reactome Gene Sets	R-HSA-445355	Smooth Muscle Contraction	-9.0675	-5.00683	7/40	800,2982,2983,4638,7168,7171,7414,480,10699,27020,8654,7057,552,2783,3708,6786,3673,5028	CALD1,GUCY1A1,GUCY1B1,MYLK,TPM1,TPM4,VCL,ATP1A4,CORIN,NPTN,PDE5A,THBS1,AVPR1A,GNB2,ITPR1,STIM1,ITGA2,P2RY1
2_Member	Reactome Gene Sets	R-HSA-445355	Smooth Muscle Contraction	-9.0675	-5.00683	7/40	800,2982,2983,4638,7168,7171,7414	CALD1,GUCY1A1,GUCY1B1,MYLK,TPM1,TPM4,VCL
2_Member	Reactome Gene Sets	R-HSA-397014	Muscle contraction	-6.28366	-2.8762	9/197	480,800,2982,2983,4638,7168,7171,7414,10699	ATP1A4,CALD1,GUCY1A1,GUCY1B1,MYLK,TPM1,TPM4,VCL,CORIN
2_Member	GO Biological Processes	GO:0099550	trans-synaptic signaling, modulating synaptic transmission	-4.75271	-1.64628	3/11	2982,2983,27020	GUCY1A1,GUCY1B1,NPTN
2_Member	GO Biological Processes	GO:0046068	cGMP metabolic process	-4.14691	-1.43221	3/17	2982,2983,8654	GUCY1A1,GUCY1B1,PDE5A
2_Member	Reactome Gene Sets	R-HSA-392154	Nitric oxide stimulates guanylate cyclase	-3.79958	-1.26395	3/22	2982,2983,8654	GUCY1A1,GUCY1B1,PDE5A
2_Member	GO Biological Processes	GO:0007263	nitric oxide mediated signal transduction	-3.52865	-1.10939	3/27	2982,2983,7057	GUCY1A1,GUCY1B1,THBS1
2_Member	KEGG Pathway	hsa04270	Vascular smooth muscle contraction	-3.50896	-1.1063	5/121	552,800,2982,2983,4638	AVPR1A,CALD1,GUCY1A1,GUCY1B1,MYLK
2_Member	KEGG Pathway	ko04270	Vascular smooth muscle contraction	-3.50896	-1.1063	5/121	552,800,2982,2983,4638	AVPR1A,CALD1,GUCY1A1,GUCY1B1,MYLK
2_Member	GO Biological Processes	GO:0009187	cyclic nucleotide metabolic process	-3.01993	-0.860653	3/40	2982,2983,8654	GUCY1A1,GUCY1B1,PDE5A
2_Member	WikiPathways	WP4222	Phosphodiesterases in neuronal function	-2.64154	-0.682951	3/54	2982,2983,8654	GUCY1A1,GUCY1B1,PDE5A
2_Member	Reactome Gene Sets	R-HSA-418346	Platelet homeostasis	-2.58627	-0.400014	6/88	2783,2982,2983,3708,6786,8654	GNB2,GUCY1A1,GUCY1B1,ITPR1,STIM1,PDE5A
2_Member	GO Biological Processes	GO:0003012	muscle system process	-2.18655	-0.455133	7/452	800,2982,3673,4638,5028,7168,7171	CALD1,GUCY1A1,ITGA2,MYLK,P2RY1,TPM1,TPM4
2_Member	GO Biological Processes	GO:0006936	muscle contraction	-2.16036	-0.439128	6/347	800,2982,3673,4638,7168,7171	CALD1,GUCY1A1,ITGA2,MYLK,TPM1,TPM4
2_Member	KEGG Pathway	ko04970	Salivary secretion	-2.02076	-0.379211	3/90	480,2982,2983	ATP1A4,GUCY1A1,GUCY1B1
3_Summary	GO Biological Processes	GO:0003013	circulatory system process	-6.65784	-3.06537	15/598	284,480,552,1285,1392,2982,2983,4018,5028,7042,7068,7168,10257,10699,29953,3673,55273	ANGPT1,ATP1A4,AVPR1A,COL4A3,CRH,GUCY1A1,GUCY1B1,LPA,P2RY1,TGFB2,THRB,TPM1,ABCC4,CORIN,TRHDE,ITGA2,TMEM100
3_Member	GO Biological Processes	GO:0003013	circulatory system process	-6.65784	-3.06537	15/598	284,480,552,1285,1392,2982,2983,4018,5028,7042,7068,7168,10257,10699,29953	ANGPT1,ATP1A4,AVPR1A,COL4A3,CRH,GUCY1A1,GUCY1B1,LPA,P2RY1,TGFB2,THRB,TPM1,ABCC4,CORIN,TRHDE
3_Member	GO Biological Processes	GO:0008015	blood circulation	-5.87959	-2.61985	13/513	284,552,1285,1392,2982,2983,4018,5028,7042,7068,7168,10699,29953	ANGPT1,AVPR1A,COL4A3,CRH,GUCY1A1,GUCY1B1,LPA,P2RY1,TGFB2,THRB,TPM1,CORIN,TRHDE
3_Member	GO Biological Processes	GO:0008217	regulation of blood pressure	-3.52897	-1.10939	6/186	552,1392,2982,7168,10699,29953	AVPR1A,CRH,GUCY1A1,TPM1,CORIN,TRHDE
3_Member	GO Biological Processes	GO:0045823	positive regulation of heart contraction	-3.05226	-0.878068	3/39	552,7042,7168	AVPR1A,TGFB2,TPM1
3_Member	GO Biological Processes	GO:1903524	positive regulation of blood circulation	-2.98846	-0.856233	3/41	552,7042,7168	AVPR1A,TGFB2,TPM1
3_Member	GO Biological Processes	GO:0003073	regulation of systemic arterial blood pressure	-2.91145	-0.82158	4/96	552,1392,7168,10699	AVPR1A,CRH,TPM1,CORIN
3_Member	GO Biological Processes	GO:0003044	regulation of systemic arterial blood pressure mediated by a chemical signal	-2.81546	-0.773902	3/47	552,7168,10699	AVPR1A,TPM1,CORIN
3_Member	GO Biological Processes	GO:0044057	regulation of system process	-2.67717	-0.709914	9/581	552,1392,2982,3673,7042,7068,7168,10699,55273	AVPR1A,CRH,GUCY1A1,ITGA2,TGFB2,THRB,TPM1,CORIN,TMEM100
3_Member	GO Biological Processes	GO:0008016	regulation of heart contraction	-2.47086	-0.608504	5/207	552,7042,7068,7168,10699	AVPR1A,TGFB2,THRB,TPM1,CORIN
3_Member	GO Biological Processes	GO:0060047	heart contraction	-2.18641	-0.455133	5/242	552,7042,7068,7168,10699	AVPR1A,TGFB2,THRB,TPM1,CORIN
3_Member	GO Biological Processes	GO:0050886	endocrine process	-2.1169	-0.417282	3/83	552,1392,10699	AVPR1A,CRH,CORIN
3_Member	GO Biological Processes	GO:0003015	heart process	-2.11426	-0.41727	5/252	552,7042,7068,7168,10699	AVPR1A,TGFB2,THRB,TPM1,CORIN
3_Member	GO Biological Processes	GO:1903522	regulation of blood circulation	-2.07949	-0.407634	5/257	552,7042,7068,7168,10699	AVPR1A,TGFB2,THRB,TPM1,CORIN
4_Summary	GO Biological Processes	GO:0006091	generation of precursor metabolites and energy	-6.01862	-2.65691	16/490	1340,1352,1537,2647,2821,3098,3418,3420,3588,4722,5261,9821,10007,10131,51079,56848,578,3301,3428,3708,8454,8725,1639,5433,5564,55851,1392,1613,4254,5054,6934,7042,7057,9812,93974,3430,5300,5922,11329,55870,22933,25824	COX6B1,COX10,CYC1,BLOC1S1,GPI,HK1,IDH2,IDH3B,IL10RB,NDUFS3,PHKG2,RB1CC1,GNPDA1,TRAP1,NDUFA13,SPHK2,BAK1,DNAJA1,IFI16,ITPR1,CUL1,URI1,DCTN1,POLR2D,PRKAB1,PSENEN,CRH,DAPK3,KITLG,SERPINE1,TCF7L2,TGFB2,THBS1,DELE1,ATP5IF1,IFI35,PIN1,RASA2,STK38,ASH1L,SIRT2,PRDX5
4_Member	GO Biological Processes	GO:0006091	generation of precursor metabolites and energy	-6.01862	-2.65691	16/490	1340,1352,1537,2647,2821,3098,3418,3420,3588,4722,5261,9821,10007,10131,51079,56848	COX6B1,COX10,CYC1,BLOC1S1,GPI,HK1,IDH2,IDH3B,IL10RB,NDUFS3,PHKG2,RB1CC1,GNPDA1,TRAP1,NDUFA13,SPHK2
4_Member	GO Biological Processes	GO:0015980	energy derivation by oxidation of organic compounds	-4.53126	-1.51197	11/318	1340,1352,1537,2647,3418,3420,3588,4722,5261,9821,10131	COX6B1,COX10,CYC1,BLOC1S1,IDH2,IDH3B,IL10RB,NDUFS3,PHKG2,RB1CC1,TRAP1
4_Member	GO Biological Processes	GO:0045333	cellular respiration	-4.2108	-1.46187	9/230	1340,1352,1537,2647,3418,3420,3588,4722,10131	COX6B1,COX10,CYC1,BLOC1S1,IDH2,IDH3B,IL10RB,NDUFS3,TRAP1
4_Member	GO Biological Processes	GO:0097193	intrinsic apoptotic signaling pathway	-3.47845	-1.08053	9/288	578,3301,3428,3708,4722,8454,8725,10131,51079	BAK1,DNAJA1,IFI16,ITPR1,NDUFS3,CUL1,URI1,TRAP1,NDUFA13
4_Member	Reactome Gene Sets	R-HSA-1428517	The citric acid (TCA) cycle and respiratory electron transport	-3.40378	-1.0464	7/178	1340,1537,3418,3420,4722,10131,51079	COX6B1,CYC1,IDH2,IDH3B,NDUFS3,TRAP1,NDUFA13
4_Member	GO Biological Processes	GO:0009060	aerobic respiration	-3.24824	-0.959108	7/189	1340,1352,1537,2647,3418,3420,4722	COX6B1,COX10,CYC1,BLOC1S1,IDH2,IDH3B,NDUFS3
4_Member	KEGG Pathway	hsa05016	Huntington's disease	-3.19438	-0.933219	7/193	1340,1537,1639,3708,4722,5433,51079	COX6B1,CYC1,DCTN1,ITPR1,NDUFS3,POLR2D,NDUFA13
4_Member	KEGG Pathway	ko05016	Huntington's disease	-3.19438	-0.933219	7/193	1340,1537,1639,3708,4722,5433,51079	COX6B1,CYC1,DCTN1,ITPR1,NDUFS3,POLR2D,NDUFA13
4_Member	GO Biological Processes	GO:2001243	negative regulation of intrinsic apoptotic signaling pathway	-3.0699	-0.878452	5/98	3301,4722,8725,10131,51079	DNAJA1,NDUFS3,URI1,TRAP1,NDUFA13
4_Member	Reactome Gene Sets	R-HSA-611105	Respiratory electron transport	-2.97265	-0.851054	5/103	1340,1537,4722,10131,51079	COX6B1,CYC1,NDUFS3,TRAP1,NDUFA13
4_Member	WikiPathways	WP4396	Nonalcoholic fatty liver disease	-2.88256	-0.811283	6/160	578,1340,1537,4722,5564,51079	BAK1,COX6B1,CYC1,NDUFS3,PRKAB1,NDUFA13
4_Member	KEGG Pathway	hsa05010	Alzheimer's disease	-2.73585	-0.74336	6/171	1340,1537,3708,4722,51079,55851	COX6B1,CYC1,ITPR1,NDUFS3,NDUFA13,PSENEN
4_Member	KEGG Pathway	ko05010	Alzheimer's disease	-2.73585	-0.74336	6/171	1340,1537,3708,4722,51079,55851	COX6B1,CYC1,ITPR1,NDUFS3,NDUFA13,PSENEN
4_Member	GO Biological Processes	GO:0097190	apoptotic signaling pathway	-2.65188	-0.426895	19/582	578,1392,1613,3301,3428,3708,4254,4722,5054,6934,7042,7057,8454,8725,9812,9821,10131,51079,93974	BAK1,CRH,DAPK3,DNAJA1,IFI16,ITPR1,KITLG,NDUFS3,SERPINE1,TCF7L2,TGFB2,THBS1,CUL1,URI1,DELE1,RB1CC1,TRAP1,NDUFA13,ATP5IF1
4_Member	GO Biological Processes	GO:1902532	negative regulation of intracellular signal transduction	-2.64664	-0.686332	11/531	3301,3430,3708,4722,5300,5922,8725,10131,11329,51079,55870	DNAJA1,IFI35,ITPR1,NDUFS3,PIN1,RASA2,URI1,TRAP1,STK38,NDUFA13,ASH1L
4_Member	Reactome Gene Sets	R-HSA-163200	Respiratory electron transport, ATP synthesis by chemiosmotic coupling, and heat production by uncoupling proteins.	-2.57197	-0.652737	5/127	1340,1537,4722,10131,51079	COX6B1,CYC1,NDUFS3,TRAP1,NDUFA13
4_Member	KEGG Pathway	hsa00190	Oxidative phosphorylation	-2.48569	-0.615343	5/133	1340,1352,1537,4722,51079	COX6B1,COX10,CYC1,NDUFS3,NDUFA13
4_Member	KEGG Pathway	ko00190	Oxidative phosphorylation	-2.48569	-0.615343	5/133	1340,1352,1537,4722,51079	COX6B1,COX10,CYC1,NDUFS3,NDUFA13
4_Member	GO Biological Processes	GO:0021762	substantia nigra development	-2.36417	-0.546525	3/44	1340,4722,22933	COX6B1,NDUFS3,SIRT2
4_Member	KEGG Pathway	ko04932	Non-alcoholic fatty liver disease (NAFLD)	-2.2768	-0.506155	5/149	1340,1537,4722,5564,51079	COX6B1,CYC1,NDUFS3,PRKAB1,NDUFA13
4_Member	GO Biological Processes	GO:2001234	negative regulation of apoptotic signaling pathway	-2.16335	-0.439128	6/224	3301,4722,8725,9821,10131,51079	DNAJA1,NDUFS3,URI1,RB1CC1,TRAP1,NDUFA13
4_Member	GO Biological Processes	GO:2001242	regulation of intrinsic apoptotic signaling pathway	-2.10446	-0.413937	5/164	3301,4722,8725,10131,51079	DNAJA1,NDUFS3,URI1,TRAP1,NDUFA13
4_Member	KEGG Pathway	hsa04932	Non-alcoholic fatty liver disease (NAFLD)	-2.05132	-0.398868	5/169	1340,1537,4722,5564,51079	COX6B1,CYC1,NDUFS3,PRKAB1,NDUFA13
4_Member	GO Biological Processes	GO:0072593	reactive oxygen species metabolic process	-2.03208	-0.387208	6/239	4722,10131,22933,25824,51079,56848	NDUFS3,TRAP1,SIRT2,PRDX5,NDUFA13,SPHK2
5_Summary	GO Biological Processes	GO:0050891	multicellular organismal water homeostasis	-5.54991	-2.1715	8/57	242,2132,3037,3848,6722,11215,29841,388697,1910,3708	ALOX12B,EXT2,HAS2,KRT1,SRF,AKAP11,GRHL1,HRNR,EDNRB,ITPR1
5_Member	GO Biological Processes	GO:0050891	multicellular organismal water homeostasis	-5.54991	-2.1715	8/57	242,2132,3037,3848,6722,11215,29841,388697	ALOX12B,EXT2,HAS2,KRT1,SRF,AKAP11,GRHL1,HRNR
5_Member	GO Biological Processes	GO:0030104	water homeostasis	-5.16342	-1.9778	8/64	242,2132,3037,3848,6722,11215,29841,388697	ALOX12B,EXT2,HAS2,KRT1,SRF,AKAP11,GRHL1,HRNR
5_Member	GO Biological Processes	GO:0042044	fluid transport	-2.82529	-0.516657	4/32	1910,2132,3037,3708	EDNRB,EXT2,HAS2,ITPR1
6_Summary	GO Biological Processes	GO:0002718	regulation of cytokine production involved in immune response	-5.53254	-2.1715	10/97	284,2625,3098,3105,3134,3440,6885,7042,7292,56848,2821,22890,5873,3115,10758,56259,3588,4067,5433,5602,9020,171568,578,1072,1977,2162,3430,4050,5300,8454,10410,79155,79792	ANGPT1,GATA3,HK1,HLA-A,HLA-F,IFNA2,MAP3K7,TGFB2,TNFSF4,SPHK2,GPI,ZBTB1,RAB27A,HLA-DPB1,TRAF3IP2,CTNNBL1,IL10RB,LYN,POLR2D,MAPK10,MAP3K14,POLR3H,BAK1,CFL1,EIF4E,F13A1,IFI35,LTB,PIN1,CUL1,IFITM3,TNIP2,GSDMD
6_Member	GO Biological Processes	GO:0002718	regulation of cytokine production involved in immune response	-5.53254	-2.1715	10/97	284,2625,3098,3105,3134,3440,6885,7042,7292,56848	ANGPT1,GATA3,HK1,HLA-A,HLA-F,IFNA2,MAP3K7,TGFB2,TNFSF4,SPHK2
6_Member	GO Biological Processes	GO:0002367	cytokine production involved in immune response	-5.49182	-2.1715	10/98	284,2625,3098,3105,3134,3440,6885,7042,7292,56848	ANGPT1,GATA3,HK1,HLA-A,HLA-F,IFNA2,MAP3K7,TGFB2,TNFSF4,SPHK2
6_Member	GO Biological Processes	GO:0002700	regulation of production of molecular mediator of immune response	-4.19021	-1.2909	11/166	284,2625,2821,3098,3105,3134,3440,6885,7042,7292,56848	ANGPT1,GATA3,GPI,HK1,HLA-A,HLA-F,IFNA2,MAP3K7,TGFB2,TNFSF4,SPHK2
6_Member	GO Biological Processes	GO:0002720	positive regulation of cytokine production involved in immune response	-4.11754	-1.24925	7/66	2625,3098,3105,3134,6885,7292,56848	GATA3,HK1,HLA-A,HLA-F,MAP3K7,TNFSF4,SPHK2
6_Member	GO Biological Processes	GO:0002711	positive regulation of T cell mediated immunity	-3.62723	-0.946765	6/56	2625,3105,3134,6885,7292,22890	GATA3,HLA-A,HLA-F,MAP3K7,TNFSF4,ZBTB1
6_Member	GO Biological Processes	GO:0002456	T cell mediated immunity	-3.4413	-0.817067	8/111	2625,3105,3134,3440,5873,6885,7292,22890	GATA3,HLA-A,HLA-F,IFNA2,RAB27A,MAP3K7,TNFSF4,ZBTB1
6_Member	GO Biological Processes	GO:0002440	production of molecular mediator of immune response	-3.39768	-0.799398	14/309	284,2625,2821,3098,3105,3115,3134,3440,6885,7042,7292,10758,56259,56848	ANGPT1,GATA3,GPI,HK1,HLA-A,HLA-DPB1,HLA-F,IFNA2,MAP3K7,TGFB2,TNFSF4,TRAF3IP2,CTNNBL1,SPHK2
6_Member	GO Biological Processes	GO:0002702	positive regulation of production of molecular mediator of immune response	-3.23868	-0.720631	8/119	2625,2821,3098,3105,3134,6885,7292,56848	GATA3,GPI,HK1,HLA-A,HLA-F,MAP3K7,TNFSF4,SPHK2
6_Member	KEGG Pathway	ko05169	Epstein-Barr virus infection	-2.88106	-0.550607	10/201	3105,3115,3134,3588,4067,5433,5602,6885,9020,171568	HLA-A,HLA-DPB1,HLA-F,IL10RB,LYN,POLR2D,MAPK10,MAP3K7,MAP3K14,POLR3H
6_Member	KEGG Pathway	hsa05169	Epstein-Barr virus infection	-2.55235	-0.383763	12/299	578,3105,3115,3134,3440,3588,4067,5433,5602,6885,9020,171568	BAK1,HLA-A,HLA-DPB1,HLA-F,IFNA2,IL10RB,LYN,POLR2D,MAPK10,MAP3K7,MAP3K14,POLR3H
6_Member	GO Biological Processes	GO:0002699	positive regulation of immune effector process	-2.36365	-0.281055	10/237	2625,2821,3098,3105,3134,4067,6885,7292,22890,56848	GATA3,GPI,HK1,HLA-A,HLA-F,LYN,MAP3K7,TNFSF4,ZBTB1,SPHK2
6_Member	Reactome Gene Sets	R-HSA-1280215	Cytokine Signaling in Immune system	-2.33615	-0.268906	21/715	1072,1977,2162,2625,3105,3115,3134,3430,3440,3588,4050,4067,5300,5602,6885,7292,8454,9020,10410,79155,79792	CFL1,EIF4E,F13A1,GATA3,HLA-A,HLA-DPB1,HLA-F,IFI35,IFNA2,IL10RB,LTB,LYN,PIN1,MAPK10,MAP3K7,TNFSF4,CUL1,MAP3K14,IFITM3,TNIP2,GSDMD
7_Summary	GO Biological Processes	GO:0030155	regulation of cell adhesion	-5.42893	-2.27134	15/751	284,3037,3440,3673,3987,5747,6251,7042,7057,7168,7292,7414,10164,64805,340485,552,1285,8853	ANGPT1,HAS2,IFNA2,ITGA2,LIMS1,PTK2,RSU1,TGFB2,THBS1,TPM1,TNFSF4,VCL,CHST4,P2RY12,ACER2,AVPR1A,COL4A3,ASAP2
7_Member	GO Biological Processes	GO:0030155	regulation of cell adhesion	-5.42893	-2.27134	15/751	284,3037,3440,3673,3987,5747,6251,7042,7057,7168,7292,7414,10164,64805,340485	ANGPT1,HAS2,IFNA2,ITGA2,LIMS1,PTK2,RSU1,TGFB2,THBS1,TPM1,TNFSF4,VCL,CHST4,P2RY12,ACER2
7_Member	GO Biological Processes	GO:0045785	positive regulation of cell adhesion	-4.26271	-1.47005	10/437	284,3037,3673,3987,6251,7042,7168,7292,10164,64805	ANGPT1,HAS2,ITGA2,LIMS1,RSU1,TGFB2,TPM1,TNFSF4,CHST4,P2RY12
7_Member	GO Biological Processes	GO:0051345	positive regulation of hydrolase activity	-2.61768	-0.671949	9/593	552,1285,3673,3987,6251,7168,8853,64805,340485	AVPR1A,COL4A3,ITGA2,LIMS1,RSU1,TPM1,ASAP2,P2RY12,ACER2
8_Summary	GO Biological Processes	GO:0006672	ceramide metabolic process	-5.33381	-2.05128	10/102	242,3073,8869,9331,54982,55512,56848,57704,253782,340485,6484,8733,79993,3418,3420,8431,1559,3293,5641,6257,9442,9600,10809,29841,55361,55825,122618,129642,137964	ALOX12B,HEXA,ST3GAL5,B4GALT6,CLN6,SMPD3,SPHK2,GBA2,CERS6,ACER2,ST3GAL4,GPAA1,ELOVL7,IDH2,IDH3B,NR0B2,CYP2C9,HSD17B3,LGMN,RXRB,MED27,PITPNM1,STARD10,GRHL1,PI4K2A,PECR,PLD4,MBOAT2,GPAT4
8_Member	GO Biological Processes	GO:0006672	ceramide metabolic process	-5.33381	-2.05128	10/102	242,3073,8869,9331,54982,55512,56848,57704,253782,340485	ALOX12B,HEXA,ST3GAL5,B4GALT6,CLN6,SMPD3,SPHK2,GBA2,CERS6,ACER2
8_Member	GO Biological Processes	GO:0006643	membrane lipid metabolic process	-4.66675	-1.60607	13/204	242,3073,6484,8733,8869,9331,54982,55512,56848,57704,79993,253782,340485	ALOX12B,HEXA,ST3GAL4,GPAA1,ST3GAL5,B4GALT6,CLN6,SMPD3,SPHK2,GBA2,ELOVL7,CERS6,ACER2
8_Member	GO Biological Processes	GO:0006665	sphingolipid metabolic process	-4.43634	-1.43879	11/156	242,3073,8869,9331,54982,55512,56848,57704,79993,253782,340485	ALOX12B,HEXA,ST3GAL5,B4GALT6,CLN6,SMPD3,SPHK2,GBA2,ELOVL7,CERS6,ACER2
8_Member	KEGG Pathway	hsa00600	Sphingolipid metabolism	-4.05642	-1.23878	6/47	9331,55512,56848,57704,253782,340485	B4GALT6,SMPD3,SPHK2,GBA2,CERS6,ACER2
8_Member	KEGG Pathway	ko00600	Sphingolipid metabolism	-4.05642	-1.23878	6/47	9331,55512,56848,57704,253782,340485	B4GALT6,SMPD3,SPHK2,GBA2,CERS6,ACER2
8_Member	GO Biological Processes	GO:0006664	glycolipid metabolic process	-3.03032	-0.864515	5/100	3073,6484,8733,54982,57704	HEXA,ST3GAL4,GPAA1,CLN6,GBA2
8_Member	GO Biological Processes	GO:1903509	liposaccharide metabolic process	-3.01088	-0.860653	5/101	3073,6484,8733,54982,57704	HEXA,ST3GAL4,GPAA1,CLN6,GBA2
8_Member	GO Biological Processes	GO:0030148	sphingolipid biosynthetic process	-2.92621	-0.55895	7/103	242,8869,9331,56848,79993,253782,340485	ALOX12B,ST3GAL5,B4GALT6,SPHK2,ELOVL7,CERS6,ACER2
8_Member	GO Biological Processes	GO:0030149	sphingolipid catabolic process	-2.82529	-0.516657	4/32	3073,55512,57704,340485	HEXA,SMPD3,GBA2,ACER2
8_Member	GO Biological Processes	GO:0006687	glycosphingolipid metabolic process	-2.74303	-0.477732	5/56	3073,8869,9331,54982,57704	HEXA,ST3GAL5,B4GALT6,CLN6,GBA2
8_Member	GO Biological Processes	GO:0046466	membrane lipid catabolic process	-2.58791	-0.400014	4/37	3073,55512,57704,340485	HEXA,SMPD3,GBA2,ACER2
8_Member	Reactome Gene Sets	R-HSA-428157	Sphingolipid metabolism	-2.53728	-0.376965	6/90	3073,55512,56848,57704,253782,340485	HEXA,SMPD3,SPHK2,GBA2,CERS6,ACER2
8_Member	Reactome Gene Sets	R-HSA-1660662	Glycosphingolipid metabolism	-2.30965	-0.513753	3/46	3073,55512,57704	HEXA,SMPD3,GBA2
8_Member	GO Biological Processes	GO:1902652	secondary alcohol metabolic process	-2.28904	-0.510534	5/148	3418,3420,8431,54982,57704	IDH2,IDH3B,NR0B2,CLN6,GBA2
8_Member	Reactome Gene Sets	R-HSA-556833	Metabolism of lipids	-2.17182	-0.170708	21/740	242,1559,3073,3293,5641,6257,9442,9600,10809,29841,55361,55512,55825,56848,57704,79993,122618,129642,137964,253782,340485	ALOX12B,CYP2C9,HEXA,HSD17B3,LGMN,RXRB,MED27,PITPNM1,STARD10,GRHL1,PI4K2A,SMPD3,PECR,SPHK2,GBA2,ELOVL7,PLD4,MBOAT2,GPAT4,CERS6,ACER2
9_Summary	Reactome Gene Sets	R-HSA-4086398	Ca2+ pathway	-5.26856	-2.0208	8/62	2783,3708,4343,5158,5331,6885,6934,51701	GNB2,ITPR1,MOV10,PDE6B,PLCB3,MAP3K7,TCF7L2,NLK
9_Member	Reactome Gene Sets	R-HSA-4086398	Ca2+ pathway	-5.26856	-2.0208	8/62	2783,3708,4343,5158,5331,6885,6934,51701	GNB2,ITPR1,MOV10,PDE6B,PLCB3,MAP3K7,TCF7L2,NLK
9_Member	Reactome Gene Sets	R-HSA-3858494	Beta-catenin independent WNT signaling	-2.66623	-0.431624	8/146	2783,3708,4343,5158,5331,6885,6934,51701	GNB2,ITPR1,MOV10,PDE6B,PLCB3,MAP3K7,TCF7L2,NLK
10_Summary	GO Biological Processes	GO:0010700	negative regulation of norepinephrine secretion	-5.21739	-2.08613	3/8	1392,5028,64805,2846,552,7068,7042,6003,64407	CRH,P2RY1,P2RY12,LPAR4,AVPR1A,THRB,TGFB2,RGS13,RGS18
10_Member	GO Biological Processes	GO:0010700	negative regulation of norepinephrine secretion	-5.21739	-2.08613	3/8	1392,5028,64805	CRH,P2RY1,P2RY12
10_Member	Reactome Gene Sets	R-HSA-417957	P2Y receptors	-4.62931	-1.56863	3/12	2846,5028,64805	LPAR4,P2RY1,P2RY12
10_Member	GO Biological Processes	GO:0033604	negative regulation of catecholamine secretion	-4.41371	-1.47005	3/14	1392,5028,64805	CRH,P2RY1,P2RY12
10_Member	GO Biological Processes	GO:0014061	regulation of norepinephrine secretion	-4.2297	-1.47005	3/16	1392,5028,64805	CRH,P2RY1,P2RY12
10_Member	Reactome Gene Sets	R-HSA-418038	Nucleotide-like (purinergic) receptors	-4.2297	-1.47005	3/16	2846,5028,64805	LPAR4,P2RY1,P2RY12
10_Member	GO Biological Processes	GO:0048243	norepinephrine secretion	-4.14691	-1.43221	3/17	1392,5028,64805	CRH,P2RY1,P2RY12
10_Member	GO Biological Processes	GO:0015874	norepinephrine transport	-3.62998	-1.16037	3/25	1392,5028,64805	CRH,P2RY1,P2RY12
10_Member	GO Biological Processes	GO:0051953	negative regulation of amine transport	-3.52865	-1.10939	3/27	1392,5028,64805	CRH,P2RY1,P2RY12
10_Member	WikiPathways	WP4900	Purinergic signaling	-3.22851	-0.956707	3/34	2846,5028,64805	LPAR4,P2RY1,P2RY12
10_Member	GO Biological Processes	GO:0007618	mating	-3.05226	-0.878068	3/39	552,5028,7068	AVPR1A,P2RY1,THRB
10_Member	GO Biological Processes	GO:0051952	regulation of amine transport	-2.99783	-0.858842	4/91	552,1392,5028,64805	AVPR1A,CRH,P2RY1,P2RY12
10_Member	GO Biological Processes	GO:0015837	amine transport	-2.86198	-0.80777	4/99	552,1392,5028,64805	AVPR1A,CRH,P2RY1,P2RY12
10_Member	GO Biological Processes	GO:0008347	glial cell migration	-2.66484	-0.702804	3/53	5028,7042,64805	P2RY1,TGFB2,P2RY12
10_Member	GO Biological Processes	GO:0050433	regulation of catecholamine secretion	-2.59632	-0.661905	3/56	1392,5028,64805	CRH,P2RY1,P2RY12
10_Member	GO Biological Processes	GO:0050432	catecholamine secretion	-2.55282	-0.641358	3/58	1392,5028,64805	CRH,P2RY1,P2RY12
10_Member	Reactome Gene Sets	R-HSA-416476	G alpha (q) signalling events	-2.39246	-0.558836	5/216	552,2846,5028,6003,64407	AVPR1A,LPAR4,P2RY1,RGS13,RGS18
10_Member	GO Biological Processes	GO:0051937	catecholamine transport	-2.2712	-0.502782	3/73	1392,5028,64805	CRH,P2RY1,P2RY12
10_Member	GO Biological Processes	GO:0015844	monoamine transport	-2.10263	-0.413937	3/84	1392,5028,64805	CRH,P2RY1,P2RY12
11_Summary	GO Biological Processes	GO:1901137	carbohydrate derivative biosynthetic process	-4.7677	-1.68475	25/618	284,2132,2681,2982,2983,3037,3073,5352,5372,6484,6934,8733,8869,9331,10007,10164,50808,55512,56848,63917,63941,79993,83549,91949,340485,57704	ANGPT1,EXT2,GGTA1,GUCY1A1,GUCY1B1,HAS2,HEXA,PLOD2,PMM1,ST3GAL4,TCF7L2,GPAA1,ST3GAL5,B4GALT6,GNPDA1,CHST4,AK3,SMPD3,SPHK2,GALNT11,NECAB3,ELOVL7,UCK1,COG7,ACER2,GBA2
11_Member	GO Biological Processes	GO:1901137	carbohydrate derivative biosynthetic process	-4.7677	-1.68475	25/618	284,2132,2681,2982,2983,3037,3073,5352,5372,6484,6934,8733,8869,9331,10007,10164,50808,55512,56848,63917,63941,79993,83549,91949,340485	ANGPT1,EXT2,GGTA1,GUCY1A1,GUCY1B1,HAS2,HEXA,PLOD2,PMM1,ST3GAL4,TCF7L2,GPAA1,ST3GAL5,B4GALT6,GNPDA1,CHST4,AK3,SMPD3,SPHK2,GALNT11,NECAB3,ELOVL7,UCK1,COG7,ACER2
11_Member	GO Biological Processes	GO:0070085	glycosylation	-3.33499	-0.744134	12/242	2132,2681,5352,5372,6484,8869,9331,10164,57704,63917,91949,340485	EXT2,GGTA1,PLOD2,PMM1,ST3GAL4,ST3GAL5,B4GALT6,CHST4,GBA2,GALNT11,COG7,ACER2
11_Member	GO Biological Processes	GO:0006486	protein glycosylation	-3.0061	-0.589233	11/228	2132,2681,5352,5372,6484,8869,9331,10164,63917,91949,340485	EXT2,GGTA1,PLOD2,PMM1,ST3GAL4,ST3GAL5,B4GALT6,CHST4,GALNT11,COG7,ACER2
11_Member	GO Biological Processes	GO:0043413	macromolecule glycosylation	-3.0061	-0.589233	11/228	2132,2681,5352,5372,6484,8869,9331,10164,63917,91949,340485	EXT2,GGTA1,PLOD2,PMM1,ST3GAL4,ST3GAL5,B4GALT6,CHST4,GALNT11,COG7,ACER2
12_Summary	GO Biological Processes	GO:0009615	response to virus	-4.62959	-1.56863	12/369	1072,2962,3428,3588,4343,6895,7268,8725,9020,10410,27297,81559,51079,1656,6484,9798,128637	CFL1,GTF2F1,IFI16,IL10RB,MOV10,TARBP2,TTC4,URI1,MAP3K14,IFITM3,CRCP,TRIM11,NDUFA13,DDX6,ST3GAL4,IST1,TBC1D20
12_Member	GO Biological Processes	GO:0009615	response to virus	-4.62959	-1.56863	12/369	1072,2962,3428,3588,4343,6895,7268,8725,9020,10410,27297,81559	CFL1,GTF2F1,IFI16,IL10RB,MOV10,TARBP2,TTC4,URI1,MAP3K14,IFITM3,CRCP,TRIM11
12_Member	GO Biological Processes	GO:0051607	defense response to virus	-3.72064	-1.22604	9/267	3428,3588,4343,6895,7268,9020,10410,27297,81559	IFI16,IL10RB,MOV10,TARBP2,TTC4,MAP3K14,IFITM3,CRCP,TRIM11
12_Member	GO Biological Processes	GO:0140546	defense response to symbiont	-3.72064	-1.22604	9/267	3428,3588,4343,6895,7268,9020,10410,27297,81559	IFI16,IL10RB,MOV10,TARBP2,TTC4,MAP3K14,IFITM3,CRCP,TRIM11
12_Member	GO Biological Processes	GO:0046782	regulation of viral transcription	-3.44042	-1.05643	3/19	6895,10410,81559	TARBP2,IFITM3,TRIM11
12_Member	GO Biological Processes	GO:0035456	response to interferon-beta	-2.76224	-0.752245	3/32	3428,10410,51079	IFI16,IFITM3,NDUFA13
12_Member	GO Biological Processes	GO:0016032	viral process	-2.37668	-0.551582	9/416	1072,1656,3428,6484,6895,9798,10410,81559,128637	CFL1,DDX6,IFI16,ST3GAL4,TARBP2,IST1,IFITM3,TRIM11,TBC1D20
12_Member	GO Biological Processes	GO:0019080	viral gene expression	-2.26494	-0.499833	4/94	6484,6895,10410,81559	ST3GAL4,TARBP2,IFITM3,TRIM11
12_Member	GO Biological Processes	GO:0019083	viral transcription	-2.20812	-0.461304	3/50	6895,10410,81559	TARBP2,IFITM3,TRIM11
12_Member	GO Biological Processes	GO:0050792	regulation of viral process	-2.10446	-0.413937	5/164	3428,6895,10410,81559,128637	IFI16,TARBP2,IFITM3,TRIM11,TBC1D20
13_Summary	GO Biological Processes	GO:0033627	cell adhesion mediated by integrin	-4.57947	-1.53998	5/72	3673,5747,7042,64805,340485,284,4015,4781,4983,7057,27020,90550,91624,1285,1977,2846,3440,4254,4638,5602,7414,3987,3037,6251,10164,1601,1910,2625,4067,5054,5641,6484,11151,55512,55273,1392,5028,23531,26052,29841,10787,8555	ITGA2,PTK2,TGFB2,P2RY12,ACER2,ANGPT1,LOX,NFIB,OPHN1,THBS1,NPTN,MCU,NEXN,COL4A3,EIF4E,LPAR4,IFNA2,KITLG,MYLK,MAPK10,VCL,LIMS1,HAS2,RSU1,CHST4,DAB2,EDNRB,GATA3,LYN,SERPINE1,LGMN,ST3GAL4,CORO1A,SMPD3,TMEM100,CRH,P2RY1,MMD,DNM3,GRHL1,NCKAP1,CDC14B
13_Member	GO Biological Processes	GO:0033627	cell adhesion mediated by integrin	-4.57947	-1.53998	5/72	3673,5747,7042,64805,340485	ITGA2,PTK2,TGFB2,P2RY12,ACER2
13_Member	GO Biological Processes	GO:0006935	chemotaxis	-4.39329	-1.47005	12/607	284,3673,4015,4781,4983,5747,7042,7057,27020,64805,90550,91624	ANGPT1,ITGA2,LOX,NFIB,OPHN1,PTK2,TGFB2,THBS1,NPTN,P2RY12,MCU,NEXN
13_Member	GO Biological Processes	GO:0042330	taxis	-4.37268	-1.47005	12/610	284,3673,4015,4781,4983,5747,7042,7057,27020,64805,90550,91624	ANGPT1,ITGA2,LOX,NFIB,OPHN1,PTK2,TGFB2,THBS1,NPTN,P2RY12,MCU,NEXN
13_Member	KEGG Pathway	ko04151	PI3K-Akt signaling pathway	-4.34852	-1.47005	9/342	284,1285,1977,2846,3440,3673,4254,5747,7057	ANGPT1,COL4A3,EIF4E,LPAR4,IFNA2,ITGA2,KITLG,PTK2,THBS1
13_Member	WikiPathways	WP4172	PI3K-Akt signaling pathway	-4.31925	-1.47005	9/345	284,1285,1977,2846,3440,3673,4254,5747,7057	ANGPT1,COL4A3,EIF4E,LPAR4,IFNA2,ITGA2,KITLG,PTK2,THBS1
13_Member	GO Biological Processes	GO:0002687	positive regulation of leukocyte migration	-4.29053	-1.47005	6/135	3673,4254,5747,7057,64805,90550	ITGA2,KITLG,PTK2,THBS1,P2RY12,MCU
13_Member	KEGG Pathway	hsa04510	Focal adhesion	-4.27112	-1.47005	7/199	1285,3673,4638,5602,5747,7057,7414	COL4A3,ITGA2,MYLK,MAPK10,PTK2,THBS1,VCL
13_Member	KEGG Pathway	ko04510	Focal adhesion	-4.27112	-1.47005	7/199	1285,3673,4638,5602,5747,7057,7414	COL4A3,ITGA2,MYLK,MAPK10,PTK2,THBS1,VCL
13_Member	GO Biological Processes	GO:0048041	focal adhesion assembly	-4.18287	-1.44441	5/87	3673,3987,5747,7057,7414	ITGA2,LIMS1,PTK2,THBS1,VCL
13_Member	GO Biological Processes	GO:0031589	cell-substrate adhesion	-4.14071	-1.43221	9/364	284,3037,3673,3987,5747,6251,7057,7414,340485	ANGPT1,HAS2,ITGA2,LIMS1,PTK2,RSU1,THBS1,VCL,ACER2
13_Member	GO Biological Processes	GO:0002685	regulation of leukocyte migration	-4.09838	-1.41035	7/212	3673,4254,5747,7057,10164,64805,90550	ITGA2,KITLG,PTK2,THBS1,CHST4,P2RY12,MCU
13_Member	GO Biological Processes	GO:0030335	positive regulation of cell migration	-4.07065	-1.41035	11/556	284,1601,3037,3673,4254,4638,5747,7042,7057,64805,90550	ANGPT1,DAB2,HAS2,ITGA2,KITLG,MYLK,PTK2,TGFB2,THBS1,P2RY12,MCU
13_Member	WikiPathways	WP4560	MFAP5 effect on permeability and motility of endothelial cells via cytoskeleton rearrangement	-4.06927	-1.41035	3/18	4638,5747,7414	MYLK,PTK2,VCL
13_Member	GO Biological Processes	GO:0033628	regulation of cell adhesion mediated by integrin	-4.06611	-1.41035	4/48	5747,7042,64805,340485	PTK2,TGFB2,P2RY12,ACER2
13_Member	GO Biological Processes	GO:0007044	cell-substrate junction assembly	-4.0009	-1.38879	5/95	3673,3987,5747,7057,7414	ITGA2,LIMS1,PTK2,THBS1,VCL
13_Member	KEGG Pathway	hsa04151	PI3K-Akt signaling pathway	-3.99885	-1.38879	9/380	284,1285,1977,2846,3440,3673,4254,5747,7057	ANGPT1,COL4A3,EIF4E,LPAR4,IFNA2,ITGA2,KITLG,PTK2,THBS1
13_Member	GO Biological Processes	GO:0010810	regulation of cell-substrate adhesion	-3.98578	-1.3875	7/221	3037,3987,5747,6251,7057,7414,340485	HAS2,LIMS1,PTK2,RSU1,THBS1,VCL,ACER2
13_Member	GO Biological Processes	GO:2000147	positive regulation of cell motility	-3.89639	-1.31283	11/582	284,1601,3037,3673,4254,4638,5747,7042,7057,64805,90550	ANGPT1,DAB2,HAS2,ITGA2,KITLG,MYLK,PTK2,TGFB2,THBS1,P2RY12,MCU
13_Member	GO Biological Processes	GO:0150115	cell-substrate junction organization	-3.87515	-1.29878	5/101	3673,3987,5747,7057,7414	ITGA2,LIMS1,PTK2,THBS1,VCL
13_Member	GO Biological Processes	GO:0051272	positive regulation of cellular component movement	-3.81928	-1.27049	11/594	284,1601,3037,3673,4254,4638,5747,7042,7057,64805,90550	ANGPT1,DAB2,HAS2,ITGA2,KITLG,MYLK,PTK2,TGFB2,THBS1,P2RY12,MCU
13_Member	GO Biological Processes	GO:0040017	positive regulation of locomotion	-3.80663	-1.26446	11/596	284,1601,3037,3673,4254,4638,5747,7042,7057,64805,90550	ANGPT1,DAB2,HAS2,ITGA2,KITLG,MYLK,PTK2,TGFB2,THBS1,P2RY12,MCU
13_Member	GO Biological Processes	GO:1905523	positive regulation of macrophage migration	-3.57827	-1.11965	3/26	5747,7057,64805	PTK2,THBS1,P2RY12
13_Member	GO Biological Processes	GO:0050900	leukocyte migration	-3.54792	-0.876412	16/372	1910,2625,3673,4067,4254,5054,5641,5747,6484,7042,7057,10164,11151,55512,64805,90550	EDNRB,GATA3,ITGA2,LYN,KITLG,SERPINE1,LGMN,PTK2,ST3GAL4,TGFB2,THBS1,CHST4,CORO1A,SMPD3,P2RY12,MCU
13_Member	GO Biological Processes	GO:0051893	regulation of focal adhesion assembly	-3.52662	-1.10939	4/66	3987,5747,7057,7414	LIMS1,PTK2,THBS1,VCL
13_Member	GO Biological Processes	GO:0090109	regulation of cell-substrate junction assembly	-3.52662	-1.10939	4/66	3987,5747,7057,7414	LIMS1,PTK2,THBS1,VCL
13_Member	GO Biological Processes	GO:0150116	regulation of cell-substrate junction organization	-3.40497	-1.0464	4/71	3987,5747,7057,7414	LIMS1,PTK2,THBS1,VCL
13_Member	GO Biological Processes	GO:0001952	regulation of cell-matrix adhesion	-3.39652	-1.04341	5/128	3987,5747,7057,7414,340485	LIMS1,PTK2,THBS1,VCL,ACER2
13_Member	WikiPathways	WP306	Focal adhesion	-3.33836	-1.02001	6/202	3673,4638,5602,5747,7057,7414	ITGA2,MYLK,MAPK10,PTK2,THBS1,VCL
13_Member	WikiPathways	WP2572	Primary focal segmental glomerulosclerosis (FSGS)	-3.33639	-1.02001	4/74	1285,3987,5747,7414	COL4A3,LIMS1,PTK2,VCL
13_Member	GO Biological Processes	GO:0043491	protein kinase B signaling	-3.23869	-0.959108	6/211	284,4015,5747,7057,55273,64805	ANGPT1,LOX,PTK2,THBS1,TMEM100,P2RY12
13_Member	GO Biological Processes	GO:0050921	positive regulation of chemotaxis	-3.20496	-0.936669	5/141	3673,5747,7057,64805,90550	ITGA2,PTK2,THBS1,P2RY12,MCU
13_Member	Canonical Pathways	M3270	ST INTEGRIN SIGNALING PATHWAY	-3.16745	-0.91295	4/82	3673,4638,5602,5747	ITGA2,MYLK,MAPK10,PTK2
13_Member	WikiPathways	WP3932	Focal adhesion: PI3K-Akt-mTOR-signaling pathway	-3.10682	-0.884993	7/309	284,1977,2846,3673,4254,5747,7057	ANGPT1,EIF4E,LPAR4,ITGA2,KITLG,PTK2,THBS1
13_Member	GO Biological Processes	GO:0001934	positive regulation of protein phosphorylation	-3.05762	-0.878068	11/732	284,1392,1601,3440,4254,5028,5747,7042,7057,23531,27020	ANGPT1,CRH,DAB2,IFNA2,KITLG,P2RY1,PTK2,TGFB2,THBS1,MMD,NPTN
13_Member	GO Biological Processes	GO:0007160	cell-matrix adhesion	-3.0051	-0.860653	6/234	3673,3987,5747,7057,7414,340485	ITGA2,LIMS1,PTK2,THBS1,VCL,ACER2
13_Member	GO Biological Processes	GO:0034329	cell junction assembly	-2.98241	-0.856233	8/421	3673,3987,4983,5747,7057,7414,26052,27020	ITGA2,LIMS1,OPHN1,PTK2,THBS1,VCL,DNM3,NPTN
13_Member	GO Biological Processes	GO:1905521	regulation of macrophage migration	-2.92792	-0.82158	3/43	5747,7057,64805	PTK2,THBS1,P2RY12
13_Member	KEGG Pathway	ko05146	Amoebiasis	-2.91145	-0.82158	4/96	1285,5747,7042,7414	COL4A3,PTK2,TGFB2,VCL
13_Member	WikiPathways	WP185	Integrin-mediated cell adhesion	-2.78315	-0.755893	4/104	3673,5602,5747,7414	ITGA2,MAPK10,PTK2,VCL
13_Member	GO Biological Processes	GO:0010634	positive regulation of epithelial cell migration	-2.76471	-0.752245	5/177	284,3037,3673,7042,7057	ANGPT1,HAS2,ITGA2,TGFB2,THBS1
13_Member	KEGG Pathway	hsa05146	Amoebiasis	-2.73786	-0.74336	4/107	1285,5747,7042,7414	COL4A3,PTK2,TGFB2,VCL
13_Member	GO Biological Processes	GO:0071622	regulation of granulocyte chemotaxis	-2.7129	-0.725941	3/51	5747,7057,90550	PTK2,THBS1,MCU
13_Member	GO Biological Processes	GO:0007229	integrin-mediated signaling pathway	-2.70845	-0.725136	4/109	1601,3673,3987,5747	DAB2,ITGA2,LIMS1,PTK2
13_Member	GO Biological Processes	GO:0034330	cell junction organization	-2.68538	-0.713855	10/695	3673,3987,4983,5747,7042,7057,7414,26052,27020,29841	ITGA2,LIMS1,OPHN1,PTK2,TGFB2,THBS1,VCL,DNM3,NPTN,GRHL1
13_Member	GO Biological Processes	GO:0090303	positive regulation of wound healing	-2.64211	-0.422099	5/59	4638,5054,5747,6484,7057	MYLK,SERPINE1,PTK2,ST3GAL4,THBS1
13_Member	GO Biological Processes	GO:0001667	ameboidal-type cell migration	-2.63674	-0.679867	8/478	284,3037,3673,4254,5747,7042,7057,64805	ANGPT1,HAS2,ITGA2,KITLG,PTK2,TGFB2,THBS1,P2RY12
13_Member	GO Biological Processes	GO:1900024	regulation of substrate adhesion-dependent cell spreading	-2.57436	-0.65356	3/57	3037,3987,5747	HAS2,LIMS1,PTK2
13_Member	GO Biological Processes	GO:1905517	macrophage migration	-2.57436	-0.65356	3/57	5747,7057,64805	PTK2,THBS1,P2RY12
13_Member	GO Biological Processes	GO:0051897	positive regulation of protein kinase B signaling	-2.55687	-0.642323	4/120	284,5747,7057,64805	ANGPT1,PTK2,THBS1,P2RY12
13_Member	GO Biological Processes	GO:0010632	regulation of epithelial cell migration	-2.5135	-0.630657	6/293	284,3037,3673,5747,7042,7057	ANGPT1,HAS2,ITGA2,PTK2,TGFB2,THBS1
13_Member	KEGG Pathway	hsa05200	Pathways in cancer	-2.50169	-0.622856	7/395	1285,2846,3673,4254,5602,5747,7042	COL4A3,LPAR4,ITGA2,KITLG,MAPK10,PTK2,TGFB2
13_Member	GO Biological Processes	GO:0071621	granulocyte chemotaxis	-2.4931	-0.619943	4/125	5747,7042,7057,90550	PTK2,TGFB2,THBS1,MCU
13_Member	KEGG Pathway	ko04015	Rap1 signaling pathway	-2.44428	-0.588938	5/210	284,2846,4254,5028,7057	ANGPT1,LPAR4,KITLG,P2RY1,THBS1
13_Member	KEGG Pathway	hsa04810	Regulation of actin cytoskeleton	-2.42681	-0.578321	5/212	3673,4638,5747,7414,10787	ITGA2,MYLK,PTK2,VCL,NCKAP1
13_Member	KEGG Pathway	ko04810	Regulation of actin cytoskeleton	-2.42681	-0.578321	5/212	3673,4638,5747,7414,10787	ITGA2,MYLK,PTK2,VCL,NCKAP1
13_Member	GO Biological Processes	GO:0097529	myeloid leukocyte migration	-2.33414	-0.526312	5/223	5747,7042,7057,64805,90550	PTK2,TGFB2,THBS1,P2RY12,MCU
13_Member	GO Biological Processes	GO:0050920	regulation of chemotaxis	-2.32599	-0.521785	5/224	3673,5747,7057,64805,90550	ITGA2,PTK2,THBS1,P2RY12,MCU
13_Member	KEGG Pathway	hsa04015	Rap1 signaling pathway	-2.29382	-0.510534	5/228	284,2846,4254,5028,7057	ANGPT1,LPAR4,KITLG,P2RY1,THBS1
13_Member	GO Biological Processes	GO:1903036	positive regulation of response to wounding	-2.28791	-0.510534	3/72	4638,5747,7057	MYLK,PTK2,THBS1
13_Member	Canonical Pathways	M160	PID AVB3 INTEGRIN PATHWAY	-2.25475	-0.492105	3/74	1285,5747,7414	COL4A3,PTK2,VCL
13_Member	GO Biological Processes	GO:0097530	granulocyte migration	-2.22303	-0.469382	4/149	5747,7042,7057,90550	PTK2,TGFB2,THBS1,MCU
13_Member	KEGG Pathway	ko05100	Bacterial invasion of epithelial cells	-2.22256	-0.469382	3/76	5747,7414,26052	PTK2,VCL,DNM3
13_Member	GO Biological Processes	GO:0051347	positive regulation of transferase activity	-2.21137	-0.462444	8/563	284,4254,5747,7042,7057,8555,23531,64805	ANGPT1,KITLG,PTK2,TGFB2,THBS1,CDC14B,MMD,P2RY12
13_Member	WikiPathways	WP51	Regulation of actin cytoskeleton	-2.20283	-0.458865	4/151	4638,5747,7414,10787	MYLK,PTK2,VCL,NCKAP1
13_Member	GO Biological Processes	GO:0010631	epithelial cell migration	-2.09133	-0.409955	6/359	284,3037,3673,5747,7042,7057	ANGPT1,HAS2,ITGA2,PTK2,TGFB2,THBS1
13_Member	GO Biological Processes	GO:0006970	response to osmotic stress	-2.08853	-0.409872	3/85	3673,4638,5602	ITGA2,MYLK,MAPK10
13_Member	KEGG Pathway	hsa05100	Bacterial invasion of epithelial cells	-2.08853	-0.409872	3/85	5747,7414,26052	PTK2,VCL,DNM3
13_Member	GO Biological Processes	GO:0090132	epithelium migration	-2.07454	-0.404794	6/362	284,3037,3673,5747,7042,7057	ANGPT1,HAS2,ITGA2,PTK2,TGFB2,THBS1
13_Member	GO Biological Processes	GO:0033674	positive regulation of kinase activity	-2.05046	-0.398868	7/480	284,4254,5747,7042,7057,23531,64805	ANGPT1,KITLG,PTK2,TGFB2,THBS1,MMD,P2RY12
13_Member	GO Biological Processes	GO:0090130	tissue migration	-2.04695	-0.398734	6/367	284,3037,3673,5747,7042,7057	ANGPT1,HAS2,ITGA2,PTK2,TGFB2,THBS1
14_Summary	GO Biological Processes	GO:0071560	cellular response to transforming growth factor beta stimulus	-4.46611	-1.47005	8/254	1601,3987,4015,5747,7042,7057,51701,79674,284,800,1285,3037,3848,4638,55273,91355,5028,27020,4254,4781,7168	DAB2,LIMS1,LOX,PTK2,TGFB2,THBS1,NLK,VEPH1,ANGPT1,CALD1,COL4A3,HAS2,KRT1,MYLK,TMEM100,LRP5L,P2RY1,NPTN,KITLG,NFIB,TPM1
14_Member	GO Biological Processes	GO:0071560	cellular response to transforming growth factor beta stimulus	-4.46611	-1.47005	8/254	1601,3987,4015,5747,7042,7057,51701,79674	DAB2,LIMS1,LOX,PTK2,TGFB2,THBS1,NLK,VEPH1
14_Member	GO Biological Processes	GO:0071559	response to transforming growth factor beta	-4.39435	-1.47005	8/260	1601,3987,4015,5747,7042,7057,51701,79674	DAB2,LIMS1,LOX,PTK2,TGFB2,THBS1,NLK,VEPH1
14_Member	GO Biological Processes	GO:0007179	transforming growth factor beta receptor signaling pathway	-4.23014	-1.47005	7/202	1601,4015,5747,7042,7057,51701,79674	DAB2,LOX,PTK2,TGFB2,THBS1,NLK,VEPH1
14_Member	GO Biological Processes	GO:0048514	blood vessel morphogenesis	-3.84932	-1.28608	12/693	284,800,1285,3037,3848,4015,4638,5747,7042,7057,55273,91355	ANGPT1,CALD1,COL4A3,HAS2,KRT1,LOX,MYLK,PTK2,TGFB2,THBS1,TMEM100,LRP5L
14_Member	GO Biological Processes	GO:0070848	response to growth factor	-3.69642	-1.20977	12/720	1601,3037,3987,4015,5028,5747,7042,7057,27020,51701,55273,79674	DAB2,HAS2,LIMS1,LOX,P2RY1,PTK2,TGFB2,THBS1,NPTN,NLK,TMEM100,VEPH1
14_Member	GO Biological Processes	GO:0007178	transmembrane receptor protein serine/threonine kinase signaling pathway	-3.43306	-1.05362	8/359	1601,4015,5747,7042,7057,51701,55273,79674	DAB2,LOX,PTK2,TGFB2,THBS1,NLK,TMEM100,VEPH1
14_Member	GO Biological Processes	GO:0001568	blood vessel development	-3.42749	-1.05255	12/771	284,800,1285,3037,3848,4015,4638,5747,7042,7057,55273,91355	ANGPT1,CALD1,COL4A3,HAS2,KRT1,LOX,MYLK,PTK2,TGFB2,THBS1,TMEM100,LRP5L
14_Member	GO Biological Processes	GO:0071363	cellular response to growth factor stimulus	-3.27291	-0.975661	11/689	1601,3037,3987,4015,5747,7042,7057,27020,51701,55273,79674	DAB2,HAS2,LIMS1,LOX,PTK2,TGFB2,THBS1,NPTN,NLK,TMEM100,VEPH1
14_Member	GO Biological Processes	GO:0060317	cardiac epithelial to mesenchymal transition	-3.15487	-0.903747	3/36	3037,7042,55273	HAS2,TGFB2,TMEM100
14_Member	GO Biological Processes	GO:0001837	epithelial to mesenchymal transition	-2.97049	-0.851054	5/159	1601,3037,3987,7042,55273	DAB2,HAS2,LIMS1,TGFB2,TMEM100
14_Member	GO Biological Processes	GO:0048762	mesenchymal cell differentiation	-2.96725	-0.851054	6/238	1601,3037,3987,4254,7042,55273	DAB2,HAS2,LIMS1,KITLG,TGFB2,TMEM100
14_Member	GO Biological Processes	GO:0060485	mesenchyme development	-2.52079	-0.630657	6/292	1601,3037,3987,4254,7042,55273	DAB2,HAS2,LIMS1,KITLG,TGFB2,TMEM100
14_Member	GO Biological Processes	GO:0050678	regulation of epithelial cell proliferation	-2.5199	-0.630657	7/392	284,1285,3037,3987,4781,7042,7057	ANGPT1,COL4A3,HAS2,LIMS1,NFIB,TGFB2,THBS1
14_Member	GO Biological Processes	GO:0017015	regulation of transforming growth factor beta receptor signaling pathway	-2.44414	-0.588938	4/129	1601,4015,7057,79674	DAB2,LOX,THBS1,VEPH1
14_Member	GO Biological Processes	GO:1903844	regulation of cellular response to transforming growth factor beta stimulus	-2.40855	-0.564036	4/132	1601,4015,7057,79674	DAB2,LOX,THBS1,VEPH1
14_Member	GO Biological Processes	GO:0050673	epithelial cell proliferation	-2.19671	-0.456173	7/450	284,1285,3037,3987,4781,7042,7057	ANGPT1,COL4A3,HAS2,LIMS1,NFIB,TGFB2,THBS1
14_Member	GO Biological Processes	GO:0003007	heart morphogenesis	-2.12131	-0.417282	5/251	3037,5747,7042,7168,55273	HAS2,PTK2,TGFB2,TPM1,TMEM100
14_Member	GO Biological Processes	GO:0060395	SMAD protein signal transduction	-2.1169	-0.417282	3/83	1601,7042,79674	DAB2,TGFB2,VEPH1
14_Member	GO Biological Processes	GO:0090092	regulation of transmembrane receptor protein serine/threonine kinase signaling pathway	-2.07949	-0.407634	5/257	1601,4015,7042,7057,79674	DAB2,LOX,TGFB2,THBS1,VEPH1
14_Member	GO Biological Processes	GO:0050680	negative regulation of epithelial cell proliferation	-2.06967	-0.403448	4/165	1285,4781,7042,7057	COL4A3,NFIB,TGFB2,THBS1
14_Member	GO Biological Processes	GO:0001525	angiogenesis	-2.05275	-0.398868	8/600	284,800,1285,3848,5747,7042,7057,55273	ANGPT1,CALD1,COL4A3,KRT1,PTK2,TGFB2,THBS1,TMEM100
15_Summary	KEGG Pathway	hsa04611	Platelet activation	-4.40493	-1.43879	10/130	2982,2983,3673,3708,4067,4638,5028,5331,6786,64805,1392,5605,800,2553,2783,5577,10699,27297,64407,480,1910,4209,6722,8654,5054,5564,56848	GUCY1A1,GUCY1B1,ITGA2,ITPR1,LYN,MYLK,P2RY1,PLCB3,STIM1,P2RY12,CRH,MAP2K2,CALD1,GABPB1,GNB2,PRKAR2B,CORIN,CRCP,RGS18,ATP1A4,EDNRB,MEF2D,SRF,PDE5A,SERPINE1,PRKAB1,SPHK2
15_Member	KEGG Pathway	hsa04611	Platelet activation	-4.40493	-1.43879	10/130	2982,2983,3673,3708,4067,4638,5028,5331,6786,64805	GUCY1A1,GUCY1B1,ITGA2,ITPR1,LYN,MYLK,P2RY1,PLCB3,STIM1,P2RY12
15_Member	KEGG Pathway	hsa04730	Long-term depression	-4.38723	-1.43879	7/60	1392,2982,2983,3708,4067,5331,5605	CRH,GUCY1A1,GUCY1B1,ITPR1,LYN,PLCB3,MAP2K2
15_Member	KEGG Pathway	ko04730	Long-term depression	-4.38723	-1.43879	7/60	1392,2982,2983,3708,4067,5331,5605	CRH,GUCY1A1,GUCY1B1,ITPR1,LYN,PLCB3,MAP2K2
15_Member	WikiPathways	WP289	Myometrial relaxation and contraction pathways	-4.38553	-1.43879	11/158	800,1392,2553,2783,2982,3708,5331,5577,10699,27297,64407	CALD1,CRH,GABPB1,GNB2,GUCY1A1,ITPR1,PLCB3,PRKAR2B,CORIN,CRCP,RGS18
15_Member	KEGG Pathway	ko04022	cGMP-PKG signaling pathway	-4.26201	-1.33167	11/163	480,1910,2982,2983,3708,4209,4638,5331,5605,6722,8654	ATP1A4,EDNRB,GUCY1A1,GUCY1B1,ITPR1,MEF2D,MYLK,PLCB3,MAP2K2,SRF,PDE5A
15_Member	KEGG Pathway	hsa04022	cGMP-PKG signaling pathway	-4.02902	-1.22361	11/173	480,1910,2982,2983,3708,4209,4638,5331,5605,6722,8654	ATP1A4,EDNRB,GUCY1A1,GUCY1B1,ITPR1,MEF2D,MYLK,PLCB3,MAP2K2,SRF,PDE5A
15_Member	KEGG Pathway	hsa04371	Apelin signaling pathway	-3.29916	-0.72278	9/146	2783,3708,4209,4638,5054,5331,5564,5605,56848	GNB2,ITPR1,MEF2D,MYLK,SERPINE1,PLCB3,PRKAB1,MAP2K2,SPHK2
16_Summary	Canonical Pathways	M151	PID AR TF PATHWAY	-4.32634	-1.47005	5/53	3301,6257,6595,7181,10524,1910,8725,11057,51079,54623,56848,57655,79155,8431	DNAJA1,RXRB,SMARCA2,NR2C1,KAT5,EDNRB,URI1,ABHD2,NDUFA13,PAF1,SPHK2,GRAMD1A,TNIP2,NR0B2
16_Member	Canonical Pathways	M151	PID AR TF PATHWAY	-4.32634	-1.47005	5/53	3301,6257,6595,7181,10524	DNAJA1,RXRB,SMARCA2,NR2C1,KAT5
16_Member	GO Biological Processes	GO:0071396	cellular response to lipid	-2.86803	-0.809521	12/575	1910,3301,6257,7181,8725,10524,11057,51079,54623,56848,57655,79155	EDNRB,DNAJA1,RXRB,NR2C1,URI1,KAT5,ABHD2,NDUFA13,PAF1,SPHK2,GRAMD1A,TNIP2
16_Member	Reactome Gene Sets	R-HSA-383280	Nuclear Receptor transcription pathway	-2.1607	-0.439128	3/52	6257,7181,8431	RXRB,NR2C1,NR0B2
17_Summary	Reactome Gene Sets	R-HSA-5628897	TP53 Regulates Metabolic Genes	-4.31052	-1.47005	6/87	1340,2744,2821,4343,5564,25824,1111,2962,5300,5433,10524	COX6B1,GLS,GPI,MOV10,PRKAB1,PRDX5,CHEK1,GTF2F1,PIN1,POLR2D,KAT5
17_Member	Reactome Gene Sets	R-HSA-5628897	TP53 Regulates Metabolic Genes	-4.31052	-1.47005	6/87	1340,2744,2821,4343,5564,25824	COX6B1,GLS,GPI,MOV10,PRKAB1,PRDX5
17_Member	Reactome Gene Sets	R-HSA-3700989	Transcriptional Regulation by TP53	-3.99463	-1.38879	11/365	1111,1340,2744,2821,2962,4343,5300,5433,5564,10524,25824	CHEK1,COX6B1,GLS,GPI,GTF2F1,MOV10,PIN1,POLR2D,PRKAB1,KAT5,PRDX5
18_Summary	Reactome Gene Sets	R-HSA-8953854	Metabolism of RNA	-4.3028	-1.47005	16/673	1656,2962,4839,5433,6499,6626,9877,10199,10813,10921,10992,23536,54555,56006,56259,79922,4343,5496,6430,6634,10643,11052	DDX6,GTF2F1,NOP2,POLR2D,SKIV2L,SNRPA,ZC3H11A,MPHOSPH10,UTP14A,RNPS1,SF3B2,ADAT1,DDX49,SMG9,CTNNBL1,MRM1,MOV10,PPM1G,SRSF5,SNRPD3,IGF2BP3,CPSF6
18_Member	Reactome Gene Sets	R-HSA-8953854	Metabolism of RNA	-4.3028	-1.47005	16/673	1656,2962,4839,5433,6499,6626,9877,10199,10813,10921,10992,23536,54555,56006,56259,79922	DDX6,GTF2F1,NOP2,POLR2D,SKIV2L,SNRPA,ZC3H11A,MPHOSPH10,UTP14A,RNPS1,SF3B2,ADAT1,DDX49,SMG9,CTNNBL1,MRM1
18_Member	CORUM	CORUM:351	Spliceosome	-4.10581	-1.24925	10/141	4343,5496,6430,6626,6634,10643,10921,10992,11052,56259	MOV10,PPM1G,SRSF5,SNRPA,SNRPD3,IGF2BP3,RNPS1,SF3B2,CPSF6,CTNNBL1
18_Member	Reactome Gene Sets	R-HSA-72203	Processing of Capped Intron-Containing Pre-mRNA	-2.60917	-0.667421	7/244	2962,5433,6626,9877,10921,10992,56259	GTF2F1,POLR2D,SNRPA,ZC3H11A,RNPS1,SF3B2,CTNNBL1
18_Member	Reactome Gene Sets	R-HSA-72163	mRNA Splicing - Major Pathway	-2.5884	-0.658099	6/183	2962,5433,6626,10921,10992,56259	GTF2F1,POLR2D,SNRPA,RNPS1,SF3B2,CTNNBL1
18_Member	Reactome Gene Sets	R-HSA-72172	mRNA Splicing	-2.49658	-0.62101	6/191	2962,5433,6626,10921,10992,56259	GTF2F1,POLR2D,SNRPA,RNPS1,SF3B2,CTNNBL1
18_Member	Reactome Gene Sets	R-HSA-72165	mRNA Splicing - Minor Pathway	-2.1607	-0.439128	3/52	2962,5433,10992	GTF2F1,POLR2D,SF3B2
19_Summary	GO Biological Processes	GO:0005975	carbohydrate metabolic process	-4.15518	-1.2706	23/593	230,2132,2681,2821,2997,3037,3073,3098,3418,5028,5261,5372,6484,7165,8869,9331,9821,10007,10164,51294,55512,57704,347404,284,54982,114771,4209	ALDOC,EXT2,GGTA1,GPI,GYS1,HAS2,HEXA,HK1,IDH2,P2RY1,PHKG2,PMM1,ST3GAL4,TPD52L2,ST3GAL5,B4GALT6,RB1CC1,GNPDA1,CHST4,PCDH12,SMPD3,GBA2,LANCL3,ANGPT1,CLN6,PGLYRP3,MEF2D
19_Member	GO Biological Processes	GO:0005975	carbohydrate metabolic process	-4.15518	-1.2706	23/593	230,2132,2681,2821,2997,3037,3073,3098,3418,5028,5261,5372,6484,7165,8869,9331,9821,10007,10164,51294,55512,57704,347404	ALDOC,EXT2,GGTA1,GPI,GYS1,HAS2,HEXA,HK1,IDH2,P2RY1,PHKG2,PMM1,ST3GAL4,TPD52L2,ST3GAL5,B4GALT6,RB1CC1,GNPDA1,CHST4,PCDH12,SMPD3,GBA2,LANCL3
19_Member	GO Biological Processes	GO:0030203	glycosaminoglycan metabolic process	-3.26305	-0.720881	8/118	284,2132,3037,3073,6484,54982,55512,114771	ANGPT1,EXT2,HAS2,HEXA,ST3GAL4,CLN6,SMPD3,PGLYRP3
19_Member	GO Biological Processes	GO:0006022	aminoglycan metabolic process	-3.00857	-0.589233	8/129	284,2132,3037,3073,6484,54982,55512,114771	ANGPT1,EXT2,HAS2,HEXA,ST3GAL4,CLN6,SMPD3,PGLYRP3
19_Member	GO Biological Processes	GO:0006024	glycosaminoglycan biosynthetic process	-2.94271	-0.563276	6/75	284,2132,3037,3073,6484,55512	ANGPT1,EXT2,HAS2,HEXA,ST3GAL4,SMPD3
19_Member	GO Biological Processes	GO:0006023	aminoglycan biosynthetic process	-2.82535	-0.516657	6/79	284,2132,3037,3073,6484,55512	ANGPT1,EXT2,HAS2,HEXA,ST3GAL4,SMPD3
19_Member	GO Biological Processes	GO:0005976	polysaccharide metabolic process	-2.80663	-0.505623	7/108	2132,2997,3037,5261,9821,51294,55512	EXT2,GYS1,HAS2,PHKG2,RB1CC1,PCDH12,SMPD3
19_Member	GO Biological Processes	GO:0060350	endochondral bone morphogenesis	-2.11529	-0.417282	3/54	2132,4209,55512	EXT2,MEF2D,SMPD3
20_Summary	GO Biological Processes	GO:0016071	mRNA metabolic process	-4.07426	-1.41035	16/704	4343,5433,6050,6499,6626,6832,8241,10921,10992,11052,22890,54623,56006,56259,79171,494115,54555,57026,54407,10199	MOV10,POLR2D,RNH1,SKIV2L,SNRPA,SUPV3L1,RBM10,RNPS1,SF3B2,CPSF6,ZBTB1,PAF1,SMG9,CTNNBL1,RBM42,RBMXL1,DDX49,PDXP,SLC38A2,MPHOSPH10
20_Member	GO Biological Processes	GO:0016071	mRNA metabolic process	-4.07426	-1.41035	16/704	4343,5433,6050,6499,6626,6832,8241,10921,10992,11052,22890,54623,56006,56259,79171,494115	MOV10,POLR2D,RNH1,SKIV2L,SNRPA,SUPV3L1,RBM10,RNPS1,SF3B2,CPSF6,ZBTB1,PAF1,SMG9,CTNNBL1,RBM42,RBMXL1
20_Member	GO Biological Processes	GO:0006401	RNA catabolic process	-3.55665	-1.10939	9/281	4343,5433,6050,6499,6832,8241,10921,54555,56006	MOV10,POLR2D,RNH1,SKIV2L,SUPV3L1,RBM10,RNPS1,DDX49,SMG9
20_Member	GO Biological Processes	GO:0006402	mRNA catabolic process	-3.40587	-1.0464	8/234	4343,5433,6050,6499,6832,8241,10921,56006	MOV10,POLR2D,RNH1,SKIV2L,SUPV3L1,RBM10,RNPS1,SMG9
20_Member	GO Biological Processes	GO:0048025	negative regulation of mRNA splicing, via spliceosome	-3.37223	-1.03212	3/20	8241,10921,79171	RBM10,RNPS1,RBM42
20_Member	GO Biological Processes	GO:0050684	regulation of mRNA processing	-3.23273	-0.957383	6/137	8241,10921,11052,54623,79171,494115	RBM10,RNPS1,CPSF6,PAF1,RBM42,RBMXL1
20_Member	GO Biological Processes	GO:0033119	negative regulation of RNA splicing	-3.07933	-0.878989	3/25	8241,10921,79171	RBM10,RNPS1,RBM42
20_Member	GO Biological Processes	GO:0050686	negative regulation of mRNA processing	-2.88782	-0.811283	3/29	8241,10921,79171	RBM10,RNPS1,RBM42
20_Member	GO Biological Processes	GO:1903311	regulation of mRNA metabolic process	-2.82224	-0.777615	8/288	4343,5433,8241,10921,11052,54623,79171,494115	MOV10,POLR2D,RBM10,RNPS1,CPSF6,PAF1,RBM42,RBMXL1
20_Member	GO Biological Processes	GO:0046700	heterocycle catabolic process	-2.62757	-0.675794	10/456	4343,5433,6050,6499,6832,8241,10921,54555,56006,57026	MOV10,POLR2D,RNH1,SKIV2L,SUPV3L1,RBM10,RNPS1,DDX49,SMG9,PDXP
20_Member	GO Biological Processes	GO:0044270	cellular nitrogen compound catabolic process	-2.58684	-0.658099	10/462	4343,5433,6050,6499,6832,8241,10921,54555,56006,57026	MOV10,POLR2D,RNH1,SKIV2L,SUPV3L1,RBM10,RNPS1,DDX49,SMG9,PDXP
20_Member	GO Biological Processes	GO:0000184	nuclear-transcribed mRNA catabolic process, nonsense-mediated decay	-2.57917	-0.653628	3/37	6499,10921,56006	SKIV2L,RNPS1,SMG9
20_Member	GO Biological Processes	GO:0019439	aromatic compound catabolic process	-2.51408	-0.630657	10/473	4343,5433,6050,6499,6832,8241,10921,54555,56006,57026	MOV10,POLR2D,RNH1,SKIV2L,SUPV3L1,RBM10,RNPS1,DDX49,SMG9,PDXP
20_Member	GO Biological Processes	GO:0034655	nucleobase-containing compound catabolic process	-2.40384	-0.560647	9/412	4343,5433,6050,6499,6832,8241,10921,54555,56006	MOV10,POLR2D,RNH1,SKIV2L,SUPV3L1,RBM10,RNPS1,DDX49,SMG9
20_Member	GO Biological Processes	GO:0006397	mRNA processing	-2.34533	-0.533847	10/500	5433,6626,8241,10921,10992,11052,54623,56259,79171,494115	POLR2D,SNRPA,RBM10,RNPS1,SF3B2,CPSF6,PAF1,CTNNBL1,RBM42,RBMXL1
20_Member	GO Biological Processes	GO:1901361	organic cyclic compound catabolic process	-2.30961	-0.513753	10/506	4343,5433,6050,6499,6832,8241,10921,54555,56006,57026	MOV10,POLR2D,RNH1,SKIV2L,SUPV3L1,RBM10,RNPS1,DDX49,SMG9,PDXP
20_Member	GO Biological Processes	GO:0043484	regulation of RNA splicing	-2.28904	-0.510534	5/148	8241,10921,54407,79171,494115	RBM10,RNPS1,SLC38A2,RBM42,RBMXL1
20_Member	GO Biological Processes	GO:0008380	RNA splicing	-2.26522	-0.499833	9/433	6626,8241,10199,10921,10992,54407,56259,79171,494115	SNRPA,RBM10,MPHOSPH10,RNPS1,SF3B2,SLC38A2,CTNNBL1,RBM42,RBMXL1
20_Member	GO Biological Processes	GO:0048024	regulation of mRNA splicing, via spliceosome	-2.15566	-0.438391	4/101	8241,10921,79171,494115	RBM10,RNPS1,RBM42,RBMXL1
